# Supplementary material for: A novel senescence-related lncRNA signature that predicts prognosis and the tumor microenvironment in patients with lung adenocarcinoma
Source: Front Genet. 2022 Nov 3;13:951311. doi: 10.3389/fgene.2022.951311 (PMC9669975; doi:10.3389/fgene.2022.951311)
Supplement: Supplementary file 1 [file Table2.XLSX]

## Sheet: Supplemental Table 2
Supplemental Table 2 There are 23 of 62 differentially expressed genes were downregulated and 39 were upregulated in LUAD tissues.
ID	TCGA-55-6986-11A-01R-1949-07	TCGA-55-6970-11A-01R-1949-07	TCGA-50-6595-11A-01R-1858-07	TCGA-55-6968-11A-01R-1949-07	TCGA-38-4632-11A-01R-1755-07	TCGA-44-6147-11A-01R-1858-07	TCGA-44-6148-11A-01R-1858-07	TCGA-55-6971-11A-01R-1949-07	TCGA-91-6828-11A-01R-1858-07	TCGA-91-6849-11A-01R-1949-07	TCGA-91-6847-11A-01R-1949-07	TCGA-49-6745-11A-01R-1858-07	TCGA-49-4512-11A-01R-1858-07	TCGA-49-6743-11A-01R-1858-07	TCGA-44-2668-11A-01R-1758-07	TCGA-55-6972-11A-01R-1949-07	TCGA-44-2662-11A-01R-1758-07	TCGA-44-3398-11B-01R-1758-07	TCGA-55-6981-11A-01R-1949-07	TCGA-44-6146-11A-01R-1858-07	TCGA-38-4625-11A-01R-1758-07	TCGA-50-5935-11A-01R-1858-07	TCGA-50-5939-11A-01R-1628-07	TCGA-50-5931-11A-01R-1858-07	TCGA-91-6829-11A-01R-1858-07	TCGA-49-6744-11A-01R-1858-07	TCGA-73-4676-11A-01R-1755-07	TCGA-38-4626-11A-01R-1758-07	TCGA-49-6742-11A-01R-1858-07	TCGA-44-6144-11A-01R-1755-07	TCGA-55-6980-11A-01R-1949-07	TCGA-91-6835-11A-01R-1858-07	TCGA-44-6777-11A-01R-1858-07	TCGA-55-6982-11A-01R-1949-07	TCGA-50-5930-11A-01R-1755-07	TCGA-44-3396-11A-01R-1758-07	TCGA-49-6761-11A-01R-1949-07	TCGA-55-6978-11A-01R-1949-07	TCGA-55-6983-11A-01R-1949-07	TCGA-55-6979-11A-01R-1949-07	TCGA-44-6778-11A-01R-1858-07	TCGA-44-6145-11A-01R-1858-07	TCGA-49-4490-11A-01R-1858-07	TCGA-50-5933-11A-01R-1755-07	TCGA-55-6975-11A-01R-1949-07	TCGA-44-6776-11A-01R-1858-07	TCGA-55-6969-11A-01R-1949-07	TCGA-38-4627-11A-01R-1758-07	TCGA-91-6831-11A-02R-1858-07
ADCK5	2.3334	1.1143	1.6074	3.049	1.3988	1.1081	1.9438	2.4441	1.5227	1.8969	2.0314	1.8782	1.6011	1.1925	1.6684	2.3834	1.7782	1.9689	3.2748	1.5682	1.9957	1.3967	1.0967	1.3629	2.9802	0.9772	1.5936	2.5971	1.4538	1.6387	3.2275	2.575	1.5994	2.2629	1.4147	1.6616	1.4804	1.8524	1.4682	1.5927	1.8882	1.4378	1.2646	1.0278	1.8053	1.6373	3.2682	1.7927	1.4512
AGT	2.0415	0.5045	1.3018	1.8815	1.2709	2.5191	2.8912	2.2841	1.4836	1.1867	1.5976	1.6012	0.6984	4.8882	1.1085	1.9439	8.0544	1.7745	0.5254	1.8489	3.2394	2.7986	1.3638	2.0184	0.7535	1.4451	0.6817	0.9691	1.0785	0.5625	1.7031	0.9952	6.2177	1.458	1.4316	2.0151	0.5213	2.3831	0.4048	0.5443	0.5981	1.1742	2.0734	2.1414	1.0235	0.6414	0.5476	5.1811	1.8805
ASPH	6.2098	10.7611	8.7241	9.8323	20.8261	11.0693	9.2846	13.7258	9.2188	8.7034	9.4049	12.1369	13.1829	12.9556	11.2312	8.7828	9.0747	9.4723	7.5485	11.639	12.8111	10.0558	10.6872	9.2801	8.9264	15.4124	10.1386	9.9909	16.2886	11.1803	9.5936	8.4775	10.5215	7.866	11.407	9.3748	11.4937	8.8975	13.7394	12.2691	8.7466	10.3336	10.2085	10.9639	15.2544	14.6643	10.4991	10.0738	10.8006
AURKA	1.2759	1.9614	1.2139	1.2509	1.581	0.9467	0.8641	1.0674	1.0507	1.1884	0.8528	1.6316	1.3806	1.3561	1.9464	2.232	1.2875	1.1583	1.6064	1.2037	1.2656	1.2837	1.8155	1.5195	2.2009	0.7321	1.7676	2.2156	2.993	1.2094	0.9348	0.9096	1.4462	0.7222	0.8075	1.0224	1.2508	1.1691	1.7845	1.7374	2.4068	1.188	1.8851	0.7077	2.3246	1.0579	1.7809	1.7259	0.9604
BRCA1	1.1853	1.0127	0.9625	0.6674	0.5685	0.7733	0.9649	0.6301	1.0356	0.8827	0.8875	0.6044	0.4858	0.484	0.6561	0.7849	0.5361	0.714	0.8684	0.712	0.5117	0.7468	0.5876	0.5699	1.2957	0.6741	0.4741	0.5749	0.8796	0.6779	0.7745	0.9883	0.8044	0.9089	0.4406	0.8411	0.7444	1.0086	0.8284	0.5724	0.7573	0.8081	0.5437	0.858	0.7172	0.7255	0.7015	0.6558	0.6841
CAV1	405.545	383.345	492.64	189.229	286.358	472.139	408.669	338.872	462.287	478.818	603.791	498.887	790.999	445.428	198.826	458.014	426.646	401.935	317.988	439.223	311.127	450.783	356.359	596.035	222.927	375.906	509.283	219.76	377.369	449.59	467.249	230.565	319.969	422.615	473.955	335.507	487.506	466.427	343.032	340.399	314.706	414.159	738.324	394.485	487.24	508.573	315.493	377.914	553.584
CBX7	15.8476	10.6787	14.4184	8.3601	6.2644	7.2386	15.581	10.1446	11.6624	12.0724	13.2371	9.3021	7.9867	10.1345	5.5944	12.5878	14.0817	13.5264	9.4257	11.9138	16.7498	8.6002	11.4598	13.4131	6.8554	9.8327	6.6131	8.8978	8.2441	9.0782	15.5968	10.1565	11.3415	12.2976	9.2963	10.5506	8.7456	12.0275	8.661	8.9403	9.7574	11.2916	9.5717	9.7686	11.5186	11.9084	10.1752	7.8477	7.5672
CBX8	1.6894	1.1245	1.1331	2.1136	1.0153	0.7366	1.5032	1.2966	0.7534	1.1914	1.3503	2.1685	1.4858	1.3832	1.1748	1.7707	0.8646	1.3507	1.4927	1.1193	2.0853	1.2465	1.2519	0.5608	1.9569	0.9247	0.8022	1.6314	1.9917	0.8224	1.88	2.1095	2.0072	1.4118	0.8956	1.3169	1.3906	1.5258	1.682	1.2216	1.1715	1.1083	0.8921	0.3684	1.0929	1.1896	1.5919	1.4192	0.6174
CDK1	1.5032	2.0041	1.2885	1.6407	2.8935	3.4714	1.3664	1.2131	1.2059	1.4053	0.9088	3.4649	2.7754	1.9268	2.1747	1.3104	1.1715	1.435	1.8492	1.1297	1.0355	2.2822	1.4064	1.1137	1.9689	1.4194	3.5613	2.5703	2.6938	1.9228	1.1605	1.4337	1.9139	1.164	1.0714	1.5416	1.6837	1.9288	2.6258	1.8191	1.3098	1.6097	3.4293	1.23	2.3949	1.3723	2.1814	3.6881	1.2687
CDKN2A	0.4336	0.2464	0.6038	0.7481	0.1362	0.3362	0.2989	0.4064	0.2263	0.3509	0.2175	0.5233	0.6825	0.3435	0.3742	0.1583	0.3428	0.8062	0.3302	0.2177	0.6524	0.5842	0.6412	0.623	0.6071	0.5599	0.4368	0.5806	0.5013	0.2911	0.1879	1.5304	0.652	0.696	0.1712	1.3644	0.6247	0.5021	0.4189	0.5065	0.3184	0.5628	1.0656	0.1991	0.273	0.4658	0.2983	0.4834	0.6828
CDKN2B	15.5032	17.8638	28.3861	9.1766	4.4087	22.6477	13.4126	15.5463	9.8495	21.6304	17.4211	16.7548	25.1781	16.366	7.022	17.8086	25.3389	15.0413	14.0679	16.0809	6.9505	36.0094	20.9294	29.4612	10.0153	18.8753	19.1327	7.3635	15.7852	18.3751	10.4122	11.9301	20.6803	24.2565	12.0896	15.519	23.5952	18.7164	10.3004	14.2537	13.0947	15.43	15.3028	9.4907	12.6075	20.4898	14.8712	14.415	26.5542
CENPA	0.1185	0.3211	0.0821	0.2655	0.6334	0.6837	0.1277	0.1653	0.2094	0.1288	0.0985	0.4694	0.2007	0.2397	0.5968	0.2761	0.1853	0.364	0.3291	0.1808	0.1182	0.3821	0.1247	0.1644	0.6136	0.2264	0.8271	0.6504	0.4215	0.5038	0.1638	0.1748	0.4462	0.1956	0.1516	0.2323	0.1811	0.17	0.3516	0.197	0.0885	0.187	0.5809	0.0851	0.2948	0.1786	0.5747	0.5242	0.1633
CHEK1	0.4184	0.6138	0.3521	0.6716	0.6745	0.5594	0.3661	0.4171	0.4926	0.394	0.5049	0.5516	0.7929	0.517	0.8441	0.558	0.3454	0.5838	0.6123	0.5116	0.4444	0.8695	0.3694	0.4329	1.2055	0.3525	0.699	0.4571	0.8953	0.6946	0.3669	0.8504	0.7935	0.4556	0.5073	0.4984	0.5107	0.5704	0.7393	0.659	0.6376	0.5069	0.6108	0.5203	0.6762	0.4369	0.6061	0.6771	0.5099
CPEB1	0.6581	0.0851	0.212	0.1163	0.0805	0.0616	0.5579	0.1608	0.3286	0.3406	0.3133	0.3423	0.3069	0.1137	0.0802	0.1825	0.1786	0.4213	0.203	0.1459	0.1917	0.1856	0.2034	0.234	0.1698	0.1151	0.1136	0.2042	0.3148	0.0833	0.2277	0.8105	0.2163	0.3249	0.0585	0.1386	0.0698	0.3584	0.2085	0.1052	0.1821	0.1895	0.2154	0.2321	0.0753	0.2161	0.1834	0.1008	0.1808
CTNNAL1	36.3397	39.465	53.2018	16.1082	25.4444	49.9259	30.8356	30.4257	36.7286	21.1852	22.9701	44.5762	48.6706	41.5472	21.1591	33.5821	34.2867	46.3389	41.7192	27.6866	21.3884	27.2078	39.0694	28.9839	15.8436	27.6395	47.8548	22.5803	14.0945	28.4047	25.9774	18.3385	30.2309	22.1036	14.6755	34.8192	46.4401	43.57	16.4928	20.7239	61.1092	19.9794	75.3966	29.248	29.5266	27.4942	25.038	52.366	56.2143
CYR61	382.744	277.366	103.416	54.3131	27.122	571.969	114.886	50.8137	195.648	287.232	80.8912	45.4909	32.3474	169.203	108.895	272.738	439.606	65.0597	178.103	139.649	172.248	89.6275	282.843	274.687	66.3827	89.0836	93.8168	77.5668	131.345	129.538	168.074	122.713	105.201	87.9267	54.1058	105.465	101.504	83.9457	66.7454	194.11	315.973	118.613	25.2593	162.796	165.438	366.412	133.595	179.102	184.001
DLX2	0	0	0	0	0	0.009	0	0	0	0.0121	0	0	0	0.0112	0.0065	0	0	0.0058	0	0	0.0194	0.0239	0.0204	0	0	0	0	0	0.0102	0	0	0	0	0.0117	0	0	0	0.0124	0	0	0	0	0.0119	0	0	0	0	0	0
E2F1	1.8887	2.7918	3.1315	4.8248	4.6381	5.4295	2.4747	3.7011	2.0189	2.587	3.8986	3.1237	3.7327	1.5008	5.3686	3.8729	4.5483	3.1648	3.052	2.9088	1.9557	2.9264	2.936	3.3872	4.9889	1.8751	3.6272	2.7166	5.2827	5.2877	3.8495	2.6938	3.4996	2.4484	2.9664	3.1105	4.3632	3.6397	3.853	5.8697	1.9889	3.4484	4.2353	2.3007	3.7133	2.5228	5.1406	4.0139	1.4595
ETS1	30.3061	49.0745	47.5631	21.2618	30.8157	116.883	32.8149	27.6142	36.0913	34.1201	19.2262	26.2328	23.2261	40.8428	41.4154	38.8461	37.2943	39.8961	44.2906	39.4758	22.2057	41.2085	38.4242	59.1604	13.6841	42.5574	54.3208	19.5936	18.7241	37.1997	30.0097	19.5056	35.0568	36.0658	22.7787	55.3345	41.4389	40.2464	22.9872	32.0149	65.0956	36.4612	44.6521	66.3202	33.8672	32.0225	32.1753	32.9341	74.6739
EZH2	0.8592	1.1235	0.7074	1.1533	1.2869	1.6031	0.7338	0.8337	0.6942	0.8012	0.4672	0.6369	0.6729	0.4944	1.2303	1.1307	0.594	0.9222	1.4751	0.6937	0.3779	0.7214	0.618	0.5273	1.8953	0.5438	0.6098	1.0018	0.9421	0.9344	0.8575	1.0615	0.7023	1.2725	0.3431	0.888	0.3708	0.9605	1.3449	1.3691	1.075	0.8718	0.7746	0.8065	0.9481	0.5464	1.1361	0.7878	0.833
FOXM1	0.2983	0.5688	0.3252	0.7203	0.8246	2.6549	0.468	0.4782	0.3319	0.6053	0.3358	0.4064	0.5567	0.4409	1.2098	0.5392	0.6241	0.6086	0.878	0.5016	0.121	0.8867	0.457	0.3111	1.0062	0.3781	0.7762	0.451	1.0145	0.9921	0.3895	0.5666	0.4996	0.606	0.338	0.4869	0.6907	0.4864	0.862	0.5756	0.4561	0.4041	1.7191	0.4662	1.1231	0.4811	1.1151	0.5558	0.2481
FOS	1231.42	260.249	190.498	173.217	43.9345	359.06	289.259	68.6073	600.215	488.034	95.1205	266.942	23.8208	121.064	149.053	551.473	593.284	29.8877	133.875	629.08	466.365	211.045	781.542	95.6824	190.239	428.104	161.942	307.234	801.706	272.943	301.783	130.333	264.778	180.308	62.9399	198.731	209.387	108.169	81.3028	821.123	885.483	437.294	33.4054	76.4972	166.498	722.884	109.478	144.238	164.029
G6PD	11.5767	15.8095	14.9668	30.6969	41.505	16.626	15.7765	17.0087	16.7381	12.3639	17.5898	16.4215	13.1273	18.8416	39.9204	14.5259	25.5259	21.994	17.1825	14.3401	31.5901	17.0476	19.178	17.1806	51.9951	15.6919	22.7494	46.8593	23.0553	25.7742	15.2143	13.4456	25.4505	15.6599	24.2097	23.7365	23.2554	14.9446	21.2713	20.8242	14.6867	19.6134	13.4385	21.797	16.2199	16.1298	17.2451	23.8493	10.5637
GAPDH	119.13	138.389	133.259	269.875	321.892	198.556	167.648	131.436	139.524	144.383	125.409	220.32	221.47	220.263	334.439	141.176	224.097	223.764	121.408	136.379	190.032	169.233	138.216	155.648	229.436	131.532	245.879	205.029	254.064	176.345	137.995	214.38	208.221	130.325	167.523	206.004	167.361	140.684	188.816	168.133	146.436	164.983	285.819	193.672	152	119.309	141.061	285.774	139.769
GNG11	48.3352	46.9346	49.7306	21.4157	42.9477	46.4272	30.541	28.9866	24.405	42.1924	18.2212	118.201	121.474	84.2382	12.4436	45.8156	42.5302	65.2428	44.6574	29.2333	44.2454	44.3041	38.1241	41.8284	14.326	32.7358	80.293	30.6581	34.4408	37.5046	39.8908	26.136	39.5099	28.0393	25.8686	34.2841	62.2614	39.1845	12.7253	17.0413	42.0261	24.8333	176.196	23.621	26.0591	30.8367	23.222	186.536	39.2599
HJURP	0.1849	0.2601	0.1535	0.3543	0.4269	0.9416	0.1574	0.2698	0.1397	0.1784	0.1206	0.266	0.4778	0.1659	0.553	0.2817	0.1477	0.2989	0.291	0.1753	0.0904	0.3155	0.1908	0.1025	0.8867	0.1815	0.7106	0.3366	0.5575	0.4828	0.2149	0.2107	0.3661	0.1996	0.261	0.3057	0.231	0.289	0.3923	0.314	0.1731	0.2168	0.4908	0.0723	0.4627	0.1184	0.6874	0.4192	0.1527
HK3	8.3053	11.9555	9.1925	46.8245	13.7838	11.3094	13.062	14.5011	9.948	8.1101	12.1616	10.1831	16.9842	11.9669	45.4808	11.4491	17.6613	20.2156	14.4041	8.0967	32.6476	11.0007	16.4478	9.2535	79.3459	10.5527	14.0725	44.139	15.7672	15.6622	13.2545	5.4736	19.4068	13.7336	15.0165	25.4795	13.8888	14.6048	21.1035	26.8721	16.1578	23.5034	7.7425	17.1848	13.6313	7.9948	22.0138	16.6325	11.2566
ID4	30.7289	26.3008	29.8951	15.275	7.1827	7.8036	36.5561	24.575	22.2578	31.6664	23.5269	31.5202	46.1154	22.8384	5.4555	42.3636	23.3022	31.1538	16.5937	41.8799	27.058	22.9165	36.9726	28.1574	8.5683	22.3757	22.849	10.3437	21.2133	29.4576	20.8123	34.8611	20.5872	24.0763	19.7258	22.0567	24.6423	23.065	19.9383	19.2687	17.6608	17.5099	31.3168	9.217	26.0303	62.9549	21.6221	30.3316	23.1646
IFNG	0.4038	1.0032	0.7044	0.2301	0.5825	0.044	0.274	0.0798	0.0518	0.1185	0.1586	0.9513	0.8973	0.0551	0.032	0.8889	0.0932	0.443	0.1765	0.553	0.0317	0.205	0.1254	0	0.192	0	0.0701	0.2617	0	0.4914	0.9417	0.3836	0.3746	1.7461	0.061	0.3015	0.1822	0.4255	0.4951	0.9115	1.4726	0.2189	0.5259	0.0228	0.146	0.0862	0.0638	0.3421	0.6572
IGFBP3	14.5325	16.6551	22.0836	7.6558	6.0184	22.3083	22.027	6.3299	16.9566	24.0528	13.5809	24.0311	14.6633	98.273	8.367	9.083	24.5243	17.5649	10.5332	16.5472	17.1547	32.7369	22.4418	8.6585	8.6843	65.1801	25.6059	23.026	28.106	2.4738	6.5767	22.7495	10.5703	9.6994	15.8246	27.164	3.3592	18.6008	4.6942	7.0765	14.3787	10.5019	21.6581	12.2402	6.8555	24.0593	5.9659	10.7113	20.614
IRF7	9.9231	6.6242	9.7636	12.3459	11.9669	14.1118	7.6856	8.5485	9.2904	9.4073	8.1624	8.1463	8.9696	5.3907	10.7015	12.7014	12.9202	10.7386	12.2614	7.7859	14.9883	6.1091	6.4312	7.1674	13.5315	5.1294	6.9189	14.4952	5.4288	8.0545	9.7452	8.382	10.5517	10.1658	7.5527	7.989	11.7911	11.6396	6.8212	12.1818	11.3535	9.7536	5.8925	9.5413	7.3945	4.8899	9.3017	11.471	7.3124
ITGB4	17.9746	5.7336	16.9228	8.2261	1.4932	8.6883	16.7601	11.5471	13.6417	14.4578	18.2727	6.2693	5.8054	10.0675	10.0291	11.969	18.6038	15.7272	14.1035	11.7451	8.0794	24.2884	18.0345	10.6023	9.0354	16.9256	4.6056	8.9694	17.4447	9.0799	10.6807	36.633	15.2826	12.7717	10.1141	20.8122	7.7401	13.817	9.5274	5.8562	16.9451	14.1416	7.6458	9.3624	7.2236	12.5856	10.6493	3.4759	9.6757
KDM5B	2.8632	2.6332	2.5974	1.9411	1.6909	4.4465	3.1376	2.8637	3.1583	2.3339	2.7431	1.6466	2.06	2.3076	3.1912	2.2665	2.0399	2.727	2.6979	2.8212	1.6271	3.0092	2.3509	2.4229	2.212	2.7436	2.0752	1.6569	3.5001	2.2122	2.5631	4.0035	2.3277	2.9181	2.7315	2.577	2.8425	2.3194	2.5544	3.6179	2.2712	2.4016	1.5674	3.5642	3.0461	2.6725	2.5612	1.5904	2.5314
KL	4.6489	6.7753	6.3416	1.4544	3.7784	5.321	3.0182	2.615	2.895	6.8215	2.9433	4.9646	3.0557	3.4591	1.4737	8.7149	3.6375	3.1641	7.0168	4.5588	3.9091	4.8806	5.3567	8.174	1.4694	7.5014	5.0013	1.929	2.704	4.7715	4.2068	1.3943	2.9565	5.1476	2.9473	5.3001	5.5939	3.5397	3.2815	2.4451	7.3897	3.5785	5.5896	3.0008	2.47	4.9619	2.1357	4.4007	7.8787
LIMK1	4.5031	6.0153	6.2648	11.4604	8.5317	4.6238	4.9916	5.6264	4.7816	3.9041	5.4254	4.3665	6.139	5.2765	12.9919	4.7466	7.8838	8.2413	6.197	4.9829	9.5511	7.5323	6.7417	6.1494	21.0694	5.8095	6.0518	12.5365	7.6008	8.2955	5.8658	5.6628	10.0345	6.5556	5.3016	9.0131	6.8336	6.5424	7.9476	10.1467	4.4874	5.8887	5.0072	4.5617	3.9375	3.5752	6.3005	6.6114	4.0858
MAD2L1	0.7264	0.754	0.5831	0.6855	1.3105	0.7101	0.6578	0.4847	0.5861	0.5527	0.4596	1.5476	1.3788	0.7499	0.7062	0.5226	0.27	0.7026	0.5503	0.3258	0.6647	0.617	0.3469	0.4064	0.8008	0.4971	1.1534	1.0137	0.9652	0.6095	0.5292	0.6343	0.8018	0.5781	0.3817	0.6379	0.5678	0.7739	0.9471	0.5132	0.4901	0.4624	1.3468	0.4006	0.713	0.4479	0.6861	1.6418	0.4328
MAST1	0.0478	0.0338	0.0462	0.0792	0.0202	0.0041	0.0857	0.0493	0.0288	0.0329	0.0412	0.0467	0.0266	0.0255	0.0178	0.0353	0.0276	0.0662	0.1047	0.0539	0.047	0.0434	0.0279	0.0163	0.0458	0.0434	0.0195	0.0257	0.0419	0.0182	0.0419	0.0806	0.0463	0.0637	0.017	0.0425	0.054	0.0451	0.059	0.0588	0.0352	0.0101	0.0487	0.0127	0.0271	0.0213	0.0414	0.0254	0.0244
MATK	2.8331	3.3807	5.4845	2.8574	2.6422	2.6601	1.6589	1.7052	1.32	2.2279	1.2161	2.2353	2.9307	1.2659	3.8881	4.1063	3.4804	3.5251	1.6843	2.7427	2.8861	1.8852	1.0718	4.0684	4.7283	1.7827	5.8026	5.7439	0.4706	5.9112	2.4032	1.7961	2.878	3.1079	1.9909	2.9255	4.1479	3.22	0.8384	3.7925	2.8013	1.8334	2.8473	1.3821	1.3031	2.069	2.119	6.2731	2.2053
MMP9	3.7043	17.083	6.4666	15.202	45.2568	10.9073	12.8728	1.7931	2.4324	2.3648	1.0031	0.7977	2.3073	0.5713	6.7713	0.7899	4.8607	2.6815	10.159	2.4292	2.622	4.9486	1.6775	9.7055	7.5936	0.8907	14.0744	2.442	0.2736	10.0507	1.5818	1.3522	4.3212	6.0841	0.3321	13.79	4.2122	5.7038	10.2306	40.103	6.6245	3.3895	3.5443	7.345	1.8542	0.5959	6.4157	1.4186	3.4977
MYLK	11.6504	11.6551	12.8797	5.0306	5.3182	10.9497	15.5387	8.3985	9.0537	11.1318	7.0151	8.1759	8.5847	11.7587	6.3845	10.7505	12.0541	12.3476	9.0314	12.7312	10.8444	12.5638	16.1317	10.9616	5.8353	19.4164	9.8216	4.6447	6.0908	11.9824	9.9294	6.9948	15.1998	9.0809	8.5912	13.212	9.0728	9.9843	3.8082	5.8629	12.6074	6.7897	12.723	12.1078	9.7041	12.6354	6.8255	16.3495	12.2329
NOX4	0.5145	0.495	0.4954	0.0849	0.1663	0.2141	0.8977	0.2906	0.3603	0.5705	0.2016	0.5222	0.5987	0.5908	0.1621	0.3908	0.4849	0.5476	0.3365	0.2658	0.7839	0.5872	0.5578	0.2859	0.1471	0.6461	0.313	0.3546	0.1547	0.1366	0.2992	0.4265	0.3037	0.4376	0.2726	0.4214	0.246	0.3259	0.1896	0.2361	0.1839	0.3042	0.8412	0.376	0.2029	0.3367	0.2407	0.4573	0.5567
NR2E1	0.0144	0	0	0	0	0.0142	0.0055	0	0	0.0191	0	0	0	0	0	0.0102	0	0	0	0	0	0	0	0	0	0	0	0	0	0	0	0	0.0301	0.0092	0	0.0039	0	0.0098	0	0	0	0	0.0282	0.0147	0.0117	0	0	0	0
NTN4	25.5599	48.8823	59.9317	59.9409	59.9135	24.857	50.3235	73.1582	39.8432	27.0041	31.4798	60.173	58.9715	41.0634	27.84	38.6366	32.3684	38.3932	40.1635	46.1384	40.9959	42.6411	50.0708	31.5394	24.1166	41.036	38.3313	29.7928	45.7799	39.99	49.9755	31.4213	50.2444	30.6143	36.6637	25.0537	50.4416	43.1229	41.6419	46.4199	40.9282	39.4744	35.2444	44.3845	56.8346	74.3404	37.3699	18.0937	47.3548
P3H1	3.0036	3.2156	2.9734	4.9779	3.5838	2.9031	3.5157	3.1096	1.9997	2.953	2.4357	2.6942	3.013	4.1029	4.796	3.6193	4.4006	3.9078	5.0874	3.1099	3.0393	3.5848	3.6321	2.4724	5.0029	3.5038	3.668	3.8904	3.9937	3.6856	3.6138	4.1329	3.8555	3.0535	3.1996	3.8244	3.0781	2.8832	2.8169	3.7168	3.4647	2.9036	2.782	2.4338	2.8677	2.6284	3.9449	5.0038	2.572
PDZD2	8.6436	9.1907	12.1697	5.6234	2.8437	6.6739	8.9391	11.2899	9.1899	8.8202	12.3312	4.4199	4.4198	7.3283	3.5331	9.921	8.9206	9.1485	9.4532	11.449	4.1362	10.5787	11.9087	9.9967	4.8256	14.1704	5.4647	3.3474	8.604	10.6922	9.3344	5.9087	6.689	8.5257	8.0443	7.538	8.3692	8.6319	8.2823	6.1671	7.5188	6.8019	4.3	9.9398	9.6324	12.8262	9.7622	2.9849	10.1099
PIK3R5	2.5989	7.0724	3.9256	5.1289	8.9513	7.2223	3.7272	5.2112	4.7219	3.3023	2.692	2.1758	2.6117	2.6271	13.8785	5.1063	4.9893	4.4101	3.982	4.752	6.2287	2.9668	3.966	3.5611	10.6037	4.2503	5.3862	10.9551	4.3013	5.6335	3.6161	2.2526	4.6692	6.5071	6.5411	9.1573	2.7041	4.6977	6.288	7.1227	5.6179	8.514	2.3286	6.5558	3.9923	3.0601	6.4223	4.2456	4.3117
PTTG1	1.527	2.8146	1.6917	3.1446	6.853	4.0619	1.4386	2.4797	2.8611	1.9071	2.6647	2.6591	4.5998	1.757	2.915	2.4331	2.0688	2.2604	3.3342	2.2129	2.1291	1.6518	1.5073	2.8654	2.8593	1.1333	3.9308	3.096	2.8503	2.7271	2.5176	1.9913	2.4311	1.8078	1.5151	1.9889	2.0107	2.6277	5.7033	3.5964	3.5099	2.2981	4.2817	3.8891	4.1624	1.9207	4.0484	3.4816	2.6863
RBP2	2.7651	4.7487	4.1222	1.8375	3.3391	5.3935	3.2396	4.1562	4.0866	1.7829	10.7743	14.836	3.1893	4.5014	0.6653	5.2774	1.8433	6.0205	3.8964	2.0438	7.0212	5.4134	1.6177	4.3805	1.9656	4.4395	7.1291	1.2354	2.1246	9.0857	2.0514	1.1361	4.3847	1.3538	1.4865	4.7178	3.2375	5.1835	2.585	0.7383	1.5999	3.5286	8.3326	2.1907	0.5231	4.9835	2.5142	8.3989	9.7948
SGK1	29.9763	37.3036	25.5124	10.3354	45.1368	91.6181	13.9142	12.8243	34.2863	36.0184	6.0052	10.1864	9.64	23.5552	41.937	41.767	42.9106	22.6774	18.5767	20.3319	23.9255	17.2082	34.9792	34.5731	24.6478	23.0503	45.7812	42.5449	12.7083	40.9848	10.9661	14.6251	14.2267	9.8595	15.033	37.5648	20.2204	21.5199	25.1651	34.4187	40.4685	41.5741	16.3667	46.1976	28.9817	54.0528	24.1106	53.4391	35.8942
SIX1	6.8684	0.1692	0.8855	0.3513	0.3323	0.3577	3.8511	0.0711	2.5627	2.2094	2.6274	2.7161	1.3266	0.0736	0.1319	0.3039	0.0623	1.7434	1.077	0.0907	0.9284	2.0211	0.134	0.0393	1.0138	0.4173	0.4056	1.628	3.8267	0.0383	0.8806	7.0942	0.7368	1.6953	0.0475	0.9236	0.2271	3.052	1.1182	0.5118	0.5236	0.335	0.7156	1.8288	0.0163	0.8254	0.4616	0.1879	0.0488
SLC13A3	0.6416	0.4925	0.5107	0.5589	0.9611	0.4974	0.6097	0.745	0.4148	0.4621	0.3299	0.3525	0.323	0.3582	0.3618	0.4952	0.4772	0.9402	0.4943	0.6345	0.7864	0.4861	0.607	0.4056	0.5047	0.7601	0.4484	0.6558	0.4674	0.3882	0.5198	1.3297	0.3746	0.5095	0.3478	0.5571	0.4955	0.6444	0.6295	0.642	0.4988	0.5143	0.5259	0.4609	0.7956	0.8679	0.2743	0.6841	0.2541
SLC16A7	0.688	0.9161	0.8832	1.1563	0.9008	1.1203	0.8596	0.9335	0.6277	0.767	0.4429	0.4723	0.9421	0.918	1.5745	0.7575	0.6655	0.9799	0.5648	0.8179	1.0159	1.0092	1.0153	0.826	1.1733	2.0314	0.7678	1.2325	1.3146	0.7036	0.6325	1.5254	1.2829	1.0852	0.6821	0.9815	0.7438	0.7575	1.1439	0.6304	1.1671	0.7035	0.9425	1.1453	1.187	1.2546	1.0514	1.0358	1.8198
SOX2	19.8034	0.425	2.3135	1.1252	1.0179	0.4668	12.0122	0.2052	6.9109	7.7255	8.4262	8.0794	4.0664	0.0664	0.1543	0.9182	0	4.2708	2.6554	0.3227	2.9809	6.2252	0.2298	0.085	4.0994	1.0667	1.0977	5.1577	10.345	0.0948	2.615	16.1493	2.1974	4.7056	0.0147	2.6682	0.808	10.0809	4.2625	0.9362	1.0993	1.0683	1.1972	3.4647	0.0704	2.6046	0.5382	0.4177	0.0211
SOX5	0.8989	0.9485	0.9318	0.5039	0.3985	0.8095	1.0817	0.699	0.928	1.002	0.6702	0.5636	0.5894	0.9109	0.6624	0.8097	0.5816	0.754	0.7151	0.8953	0.4773	1.0931	1.0215	0.9041	0.4174	1.4021	0.5254	0.3067	1.3836	0.7451	0.6103	0.8426	0.728	0.8649	0.7915	0.8845	0.9334	0.8884	0.8131	0.7462	0.8295	0.7906	0.4414	0.8392	1.0308	1.1169	1.1418	0.684	0.9976
TACC3	1.4039	2.2396	2.1471	3.5357	2.5366	2.5656	1.933	2.0074	1.2579	1.8799	1.3562	1.6101	1.2903	1.4062	3.623	2.8834	2.2309	2.0863	2.6379	2.0021	1.6465	1.828	1.822	1.3435	4.6382	1.498	2.4513	2.9309	1.9441	2.7118	2.2848	1.3921	2.5817	2.3714	2.3061	2.5705	2.1776	1.9604	2.6892	2.5151	2.811	2.2866	1.3529	1.6302	2.3487	1.3264	3.2134	2.1017	1.5296
TBX2	35.3704	19.2118	31.4236	9.0529	5.4945	9.6845	26.8523	12.0204	10.1993	22.3237	14.2366	9.5374	13.3431	10.3631	4.1242	31.7808	19.1627	28.115	18.0965	23.6382	17.3504	18.7735	23.1345	21.2954	11.923	8.06	8.5864	7.2949	7.2096	17.2956	32.6043	11.7973	23.7582	22.8038	14.3775	12.6291	19.1382	18.9603	3.4013	8.6799	17.4039	6.3513	14.1133	8.8722	13.2696	10.5975	14.2515	30.9341	13.1286
TERT	0.0138	0	0	0	0	0	0.007	0	0	0.0121	0	0.0057	0.0147	0	0	0	0	0.0029	0	0	0.0032	0	0	0	0	0	0	0	0	0.0151	0.0077	0	0	0	0	0.0049	0	0	0.0072	0	0.0194	0	0.0179	0	0.0075	0	0.0065	0	0
TFAP4	1.2277	0.4305	0.8471	2.0141	0.8966	0.2744	1.3023	1.3761	0.3392	0.4879	1.2403	1.1026	1.315	0.615	0.7022	0.9138	0.5136	1.2185	0.837	0.914	1.0934	1.0277	0.6526	0.4162	1.499	0.7534	0.5824	0.4929	1.2107	0.7338	1.1481	1.6454	1.2543	1.4497	1.4041	0.6441	1.2451	0.7018	0.7458	0.9151	0.7093	0.4759	0.6476	0.2775	0.5731	0.637	0.6825	0.6705	0.3507
TNFSF13	8.9827	9.0902	11.533	17.8593	11.7771	10.2229	10.9251	11.1554	11.6412	10.008	12.3211	16.5987	12.2036	13.7363	18.6095	9.0702	18.4874	14.1258	10.1638	10.0038	18.1205	11.4045	15.2149	13.9803	19.9952	9.8202	12.4883	20.2308	20.4021	13.7673	12.6671	8.3677	15.4649	8.8793	14.3162	12.7485	9.9065	11.4982	16.1456	10.6696	9.8575	15.735	13.1828	15.6843	12.1758	9.7098	10.6749	13.5042	10.9095
TRPM8	0.0103	0.0139	0.009	0	0.0278	0	0.0105	0	0.0158	0.0045	0	0.0085	0.0274	0	0.022	0.0048	0.0228	0.0065	0.0054	0.0044	0.0024	0	0.0038	0.0269	0.0209	0.0159	0	0.0658	0.0192	0.0038	0	0	0	0.0044	0	0.0203	0.0056	0	0.0324	0.0242	0.0036	0.0042	0	0.007	0	0.0219	0	0.0453	0
WNT16	0.1457	0.0226	0.0544	0.0854	0.0405	0.1715	0.1525	0.0099	0.3078	0.0879	0.0588	0.218	0.0266	0.0409	0.0416	0.0707	0	0.0477	0.0524	0.0108	0.0176	0.0217	0	0.0545	0.0305	0.1159	0.091	0.0286	0.0186	0.0091	0.028	0.2657	0.0695	0.0531	0.0226	0.2505	0.0811	0.0677	0.0525	0	0.0529	0.3451	0.0434	0.1524	0.0271	0.064	0.1183	0.0254	0.0488
ZFP36	779.489	415.606	277.164	74.9692	116.464	1115.44	293.309	191.92	962.275	735.034	126.598	157.974	35.3938	353.753	352.865	396.024	1824.35	143.194	300.333	697.976	509.723	181.731	1097.77	684.477	102.445	248.319	360.874	641.059	743.623	356.741	199.623	119.277	203.23	109.783	329.551	474.506	236.316	233.36	200.404	1331.27	1517.43	754.547	114.437	544.467	414.982	788.51	376.374	302.242	922.187
[truncated: 549 more columns]
