# Supplementary material for: A novel senescence-related lncRNA signature that predicts prognosis and the tumor microenvironment in patients with lung adenocarcinoma
Source: Front Genet. 2022 Nov 3;13:951311. doi: 10.3389/fgene.2022.951311 (PMC9669975; doi:10.3389/fgene.2022.951311)
Supplement: Supplementary file 2 [file Table3.XLSX]

## Sheet: Supplemental Table 3
Supplemental Table 3 Pearson correlation analysis identified 1,081 lncRNAs associated with senescence.
ID	TCGA-55-8615-01A-11R-2403-07	TCGA-97-8177-01A-11R-2287-07	TCGA-86-8674-01A-21R-2403-07	TCGA-50-6592-01A-11R-1755-07	TCGA-91-A4BD-01A-11R-A24H-07	TCGA-50-6590-01A-12R-1858-07	TCGA-50-5051-01A-21R-1858-07	TCGA-62-A471-01A-12R-A24H-07	TCGA-67-3773-01A-01R-0946-07	TCGA-NJ-A7XG-01A-12R-A39D-07	TCGA-91-6848-01A-11R-1949-07	TCGA-55-6986-01A-11R-1949-07	TCGA-86-6851-01A-11R-1949-07	TCGA-73-4677-01A-01R-1206-07	TCGA-78-7540-01A-11R-2066-07	TCGA-44-6775-01A-11R-1858-07	TCGA-69-8253-01A-11R-2287-07	TCGA-MP-A4T8-01A-11R-A24X-07	TCGA-NJ-A55R-01A-11R-A262-07	TCGA-53-A4EZ-01A-12R-A24X-07	TCGA-55-6970-01A-11R-1949-07	TCGA-86-8359-01A-11R-2326-07	TCGA-99-8032-01A-11R-2241-07	TCGA-50-7109-01A-11R-2039-07	TCGA-44-7667-01A-31R-2066-07	TCGA-NJ-A4YG-01A-22R-A262-07	TCGA-55-8302-01A-11R-2326-07	TCGA-64-1679-01A-21R-2066-07	TCGA-38-7271-01A-11R-2039-07	TCGA-50-6595-01A-12R-1858-07	TCGA-55-6968-01A-11R-1949-07	TCGA-44-8120-01A-11R-2241-07	TCGA-99-8025-01A-11R-2241-07	TCGA-50-6594-01A-11R-1755-07	TCGA-44-A479-01A-31R-A24H-07	TCGA-86-8076-01A-31R-2241-07	TCGA-MP-A4TF-01A-11R-A262-07	TCGA-78-7161-01A-11R-2039-07	TCGA-38-4632-01A-01R-1755-07	TCGA-95-8039-01A-11R-2241-07	TCGA-86-8075-01A-11R-2241-07	TCGA-44-6147-01A-11R-A278-07	TCGA-44-6147-01B-06R-A277-07	TCGA-44-6147-01A-11R-1755-07	TCGA-69-7760-01A-11R-2170-07	TCGA-44-6148-01A-11R-1755-07	TCGA-64-1677-01A-01R-0946-07	TCGA-NJ-A55O-01A-11R-A262-07	TCGA-05-5420-01A-01R-1628-07
AL596244.1	0.9515	0.4556	0.3192	0.1224	0.8192	0.7323	1.4983	0.2498	0.7275	1.5306	0.8805	3.0777	2.3419	0.2884	0.2548	0.9843	1.2666	0.7079	0.693	1.0093	0.3585	0.7269	1.0282	0.7635	0.8141	1.8279	3.7038	1.7522	1.4973	2.4398	0.4611	1.5679	2.8368	0.7731	2.0029	1.6705	0.4737	0.5156	0.9576	1.3513	1.8367	0.5554	1.8551	1.5947	11.235	2.4173	1.4064	0.5854	0.0952
LINC02576	0.1646	0.2235	0.1521	0.427	0.2732	0.9959	0.2301	0.0675	0.2785	0.0596	0.6065	0.2504	2.3827	0.2097	0.044	0.4848	0.3542	0.0922	1.4192	0.4081	0.6331	0.4529	0.9168	0.9322	0.165	0.2277	0.0994	0.1284	1.7666	0.0287	0.8681	0.1623	0.3532	0.0314	3.7562	1.01	1.0433	0.1433	0.4513	0.1299	0.6436	1.0826	2.9206	1.1382	0.0532	0.3207	1.2197	0.1268	6.7509
AL109761.1	0.2933	0.1116	2.1506	0.3243	0	0.2959	0.082	2.2476	0.4964	0.347	0	0.0781	1.0421	0.0923	0.2194	0.4399	0.1263	0.9207	1.0119	3.3096	0.0702	0	0.1695	0	0	0.3157	0.1241	0.1282	0.1696	0	0.1238	0.0623	0.2571	0.3139	0.4746	0.2941	0.2232	0.0795	0.5198	0.2269	0.4942	0.8405	4.2002	0.4916	0.8628	0.0572	0.4683	0.1266	0.4955
AC025165.4	0.2461	0.6628	0.199	0.5343	0.6128	0.1861	0.2581	0.4713	0.7286	1.0915	0.1671	0.4914	1.1248	0.1291	0.2683	0.2883	0.1986	0.724	1.1406	0.6228	0.1841	0.2788	0.7108	0.4165	0	0.7943	0.9106	0.3025	0.0889	0.075	0.7139	0.2286	0.3465	0.0823	0.9953	0.5726	0.702	0.7917	0	0.5438	0.7448	0.5036	2.5905	0.1718	0.7655	0.4195	0.6137	0.5972	0.8313
LINC01484	0.1328	0.5862	0.9813	0.1165	0.3268	0.4367	8.4698	0.1414	0.1915	0.9436	0.2806	0.1048	1.1695	0.351	0.0307	0.2859	0.2938	0.3165	1.4404	1.8858	0.3327	0.2063	0.27	0.3426	0.0942	1.1117	0.2653	0.0968	0.2631	0.0839	0.462	0.0993	0.117	0.125	1.1294	0.3804	0.4616	0.1999	0.0291	0.3153	1.1499	0.2366	0.6216	0.1786	0.1336	0.4985	0.216	0.1645	0.482
AC004492.1	0.3231	0.637	0.5418	0.7937	0.298	0.3983	0.6526	0.5845	0.1822	1.1526	0.3899	0.4779	1.3128	0.3767	0.7382	0.3701	0.4249	0.9295	0.6192	0.7529	0.6874	0.4882	0.6999	0.3819	0.3665	0.7726	0.5693	0.7061	0.415	0.2188	0.8332	0.5717	3.2581	0.5762	1.2342	0.5912	0.7738	0.5592	0.6361	0.4562	0.7748	3.4163	15.1928	0.5682	0.3655	0.9793	0.4298	0.8519	0.3638
LANCL1-AS1	0.032	0.1722	0.1034	0.0505	0.4245	0.0645	0.2458	0.0765	6.2995	0.0405	0.217	0.3829	0.2003	0.6287	0.1294	0.1198	0.0602	0.0251	0.565	0.1387	0.4398	0.0362	0.1846	0.1391	0.1631	0.3439	0.2534	0.0873	0.4849	0.0584	0.1854	0.2375	0.11	0.0427	0.1777	0.3089	0.3444	0.1299	0.0236	0.2737	0.0925	0.4905	2.4224	0.2232	0.0542	0.5916	0.1275	1.172	0.4588
AP001625.2	0.7875	0.7927	0.1998	0.2195	0.4615	0.1402	0.0648	1.2866	0.5487	0.5088	0.1887	0.0617	0.9922	0.0972	0.4907	0.6513	0.2492	1.0541	0.6192	1.8761	0.1109	0.42	0.7694	0.3136	0.0296	0.3988	0.1469	0.2784	0.1339	0.1694	1.2707	0.2459	0.4349	1.2392	1.0306	0.5307	1.2922	1.3492	0.1368	0.4863	0.8291	3.413	5.7548	1.3802	0	0.5867	0.0924	0.7995	0.0782
AC009041.4	0.5845	1.2436	0.4951	0.3956	0.6239	0.5896	0.4087	0.2799	1.1303	0.635	0.907	1.6674	1.3087	0.5695	0.8325	2.3869	0.7188	0.5569	0.7921	0.4529	0.5996	0.4258	0.3316	0.5249	0.4529	0.9434	0.2649	2.1214	0.543	0.9668	0.5286	1.0417	1.2021	1.5636	1.6888	0.5979	0.3706	0.707	0.5549	0.8996	1.8022	2.008	5.714	0.8552	1.228	1.0169	1.1663	0.6755	0.2116
THUMPD3-AS1	1.6373	1.6238	3.7895	1.6393	3.1454	0.806	3.7317	1.5655	3.9477	3.808	1.1837	1.2052	2.1735	0.8297	1.3599	1.4142	1.6476	1.3285	4.877	2.7866	0.7608	0.7504	4.316	3.2022	0.8505	3.2261	1.9793	0.5389	0.8843	0.2758	1.7746	1.2371	2.5884	0.9754	2.6673	1.4564	2.6713	3.2458	1.242	1.6116	1.1179	2.3732	8.0953	1.5063	1.8839	1.4809	3.6518	1.7963	2.1286
AC005229.4	1.2239	0.9063	0.601	1.7703	1.3079	1.149	1.1016	0.9749	0.9227	0.5529	0.6582	0.6614	0.5445	0.7375	1.1479	1.3062	0.7368	0.9699	0.6898	1.6915	0.4569	0.6317	0.8751	1.8049	0.9821	0.4825	1.0122	0.6555	0.9982	0.7237	1.9434	1.1259	1.2516	1.7344	1.0662	0.6247	1.7056	2.1588	1.199	0.9775	0.9123	0.3968	0.5358	0.756	1.4395	1.1571	0.9672	0.5229	1.044
AC096992.2	0.5378	0.9423	1.0573	1.9984	1.8646	0.7977	1.3936	0.6362	0.8832	0.7217	0.5369	0.9265	1.3965	0.4149	0.8378	1.4084	0.8765	0.4095	0.5661	0.938	0.6152	1.1113	1.6448	0.6272	0.3634	1.5318	0.6689	1.5383	0.8457	0.1542	1.4352	1.8222	1.3168	0.4443	1.8234	1.2797	1.7248	1.1571	0.3037	1.4419	0.5246	1.2139	6.6942	1.1782	1.002	1.0787	0.7259	0.9725	0.374
AL022328.3	1.6083	1.2182	1.015	0.6815	0.5211	0.6331	2.0847	2.5172	0.2655	1.7899	0.2663	0.6267	1.824	0.1029	0.8067	1.0295	0.6754	1.8776	3.1293	1.532	0.3286	0.8002	1.1898	0.645	0.1502	1.2241	2.5715	0.1929	0.4535	0.2391	0.6622	0.8955	1.2032	0.8395	3.1339	0.646	2.8352	1.7537	0.0579	1.127	1.1565	0.562	1.5694	0.7305	0.71	0.6497	0.5479	1.9042	0.3313
AL391834.1	0.761	0.8441	0.3077	0.5634	0.9477	0.096	0.9978	0.6378	2.7364	0.6832	0.0646	0.8232	0.9194	0.7736	0.3557	0.8024	0.4095	0.5971	0.9434	0.9632	0.3416	0.5929	1.477	0.644	0.2732	2.252	1.0058	0.7277	0.6186	0.2319	0.4516	0.9091	1.6077	0.509	1.4911	0.4427	0.3015	0.6444	0.4214	1.0249	0.4507	1.7036	16.525	0.6643	0.269	1.4829	0.9491	1.0775	0.4017
AP002840.2	0.6243	0.7649	0.6282	0.3944	4.8372	0.2099	1.9789	0.6776	1.7605	3.0242	0.5086	1.1635	1.0871	0.6114	1.2449	1.5603	1.4107	0.8164	1.9023	0.5418	0.4732	0.6131	1.2623	1.4893	0.3187	1.2987	0.396	0.4093	0.421	0.2536	0.9221	1.9444	3.074	1.8927	1.473	3.0395	1.372	1.2404	0.9219	0.9428	1.2269	1.661	4.2064	2.2475	0.5179	4.7037	1.1626	1.3917	0.3515
LINC01936	0.2177	1.935	0.1606	0.2126	0.2283	0.1964	0.5768	0.0987	2.3456	0.3485	0.2333	1.2125	0.1796	0.6311	0.257	1.5355	0.4161	0.5528	0.3804	0.1574	0.761	0.2661	1.1169	0.2493	0.1352	0.7458	0.5754	1.3333	1.3245	0.8727	0.1209	1.8398	0.3442	0.1532	0.6951	0.5865	0.1235	1.5597	0.1607	0.8735	1.2333	0.5393	0.2533	0.512	0.7193	2.2547	0.1372	0.7724	0.7741
AC027277.2	0.2449	0.3493	0.066	0.0967	1.1184	0	1.3701	0	0.2072	0.4139	0	0.2446	0.2559	0.5783	0.3816	0.1148	0.3294	0	0.0528	0.0886	0.1466	0	0.398	0.0592	0.1172	0.593	0.5179	0.0669	0.4424	0	0.323	0.2601	0.5366	0.2457	0.3715	0.1315	0.1553	0.7051	0	0.6766	0.1612	3.4463	8.7673	0.228	1.0391	0.5966	0.2444	0.5284	0
PSMA3-AS1	4.9611	3.9395	5.7247	2.7934	10.2372	3.8184	9.1354	3.8804	7.9689	8.9823	2.1674	4.8674	6.213	3.9194	4.2611	3.7773	5.3327	3.8448	9.4345	9.1755	4.0101	2.3385	5.6754	6.5436	2.4708	8.5107	4.6298	1.8562	3.1847	4.075	4.0547	3.195	4.8179	2.0389	8.6671	4.6823	7.567	10.6999	1.2158	5.6151	3.7265	8.616	25.2453	6.4703	2.7981	6.0491	7.1593	7.6824	3.6193
AC005082.1	7.6522	0.6203	0.0127	0.1024	0.0783	0.226	0.1319	0.0339	0.0998	0.01	0.1601	0.0942	1.1088	0.0495	0.0955	0.9946	0	0.185	0.9711	5.0398	0.1623	0.0134	0.3576	0.0456	1.9187	0.1142	0.0873	0.6056	0.017	0.0431	3.0603	0.1189	0.2067	1.9557	6.713	0.1351	0.015	0.0559	0.2438	0.1303	2.5388	0.2534	0.5462	0.1427	0	0.1379	0.0471	0.3561	0.2191
AC009318.2	0.3682	0.6742	0.6617	1.0662	1.2228	0.8667	0.8583	0.8621	0.4154	1.0371	0.6111	1.3617	0.7695	0.7299	1.0964	0.5752	0.9906	0.61	1.235	0.5326	1.1263	0.7419	1.566	1.1871	0.5483	1.629	1.2978	1.3413	0.6504	0.5984	0.6475	0.8689	1.8952	0.7115	1.4482	1.1132	6.018	1.164	0.9063	1.4241	0.9047	1.1305	8.7875	0.7238	0.4629	0.9966	0.4899	1.0151	0.4838
SCGB1B2P	0.8215	1.151	0.2331	1.3658	1.6513	0.6542	0.4838	1.5737	0.8048	1.2787	0.2936	0.921	1.3102	0.2949	0.6736	0.3242	0.4653	0.7125	1.7153	0.5942	0.7763	0.196	1.3115	0.4182	0.4691	0.6514	1.0972	1.1104	0.3749	0.7905	0.4562	0.7346	0.5413	0.4627	0.8308	0.5882	1.5352	0.7908	1.0217	1.075	0.1366	0.177	0	1.087	0.2446	1.0111	1.1217	1.1661	0.5843
MIR600HG	1.0416	0.6009	0.3839	0.4358	0.8204	0.7094	2.2908	1.0146	0.226	2.377	0.4714	0.9007	1.9673	0.1705	0.2802	0.4923	0.6131	1.0967	2.9462	1.4036	0.2797	0.4792	2.9348	0.6027	0.6277	0.9963	0.8613	0.4499	0.8877	0.1031	2.3012	0.5293	1.3457	0.2858	0.9498	0.5896	0.9933	0.5638	0.138	1.1386	0.5202	1.8721	2.6055	1.5914	0.3575	1.8214	0.5596	1.1668	0.0301
AC108860.2	1.818	0.8042	1.4339	2.2931	2.0867	0.64	4.1977	1.6945	0.5368	2.1547	0.0166	0.731	0.6056	0.5761	1.1938	0.446	1.267	2.4892	2.9884	4.3063	0.8981	1.0232	2.6523	4.8146	1.5962	1.2604	0.9289	0.36	0.6524	0.2528	2.0983	1.9239	2.7571	0.7834	1.1598	0.7863	2.2433	3.6199	0.8469	0.8696	0.4753	2.1351	4.9328	1.3746	0.4279	1.0699	1.753	1.1056	1.8549
AC011472.1	2.3405	1.2461	0.8075	1.5525	1.0882	0.1889	0.982	1.3002	1.3465	3.6389	0.5085	0.7478	1.2717	0.3193	1.4586	0.351	1.0326	0.6611	2.5232	3.4871	0.5883	2.0158	1.9607	0.7244	0.0597	1.9645	2.7717	0.5371	0.2706	0.3994	0.5433	0.9195	1.1134	0.5009	1.2308	0.4357	1.1278	1.2366	0.4839	1.4483	0.5914	0.4311	1.1828	0.9589	0.7944	0.7297	1.9616	1.0604	0.2372
AC092718.4	4.5384	4.5268	5.1337	5.2583	4.7561	5.7786	9.4687	14.8573	2.1402	1.2887	9.7996	2.4762	2.7986	2.3811	4.7524	4.7768	5.3641	9.7199	6.641	12.9142	2.9162	2.2765	5.3999	5.3967	9.8755	3.6027	5.192	4.0448	3.3869	11.0632	6.5546	2.5082	5.3324	10.3998	5.8687	2.8767	2.3585	3.0994	8.4603	3.268	2.9963	1.2943	3.9165	2.5631	9.2586	1.0149	7.3489	4.1333	5.4041
AC087741.2	4.0263	0.7852	10.3513	1.2229	2.3141	3.2802	3.4652	2.818	2.6203	2.2244	0.2103	1.0308	1.0517	0.7312	1.9301	1.4515	3.4161	0.486	6.2769	5.3759	1.4827	1.2284	1.7893	0.7489	1.2847	3.4994	2.456	0.5923	1.5665	1.1325	1.7972	3.453	2.908	1.2428	2.5056	1.885	3.3381	3.4615	0.9148	0.6845	0.7337	0.9508	1.6304	0.8651	2.1023	1.5088	1.236	3.508	0.7848
ATP1A1-AS1	0.4547	0.466	0.7663	0.2475	1.9215	0.1488	0.6359	0.3158	0.8699	3.657	0.1279	0.5481	0.3414	0.447	0.3383	0.336	1.3941	0.6638	1.46	0.8355	0.4082	0.2855	0.5399	0.3843	0.1987	1.5098	0.2685	0.2249	0.4381	0.1248	0.3047	0.435	0.441	0.1863	1.2656	0.5925	1.5609	1.5775	0.2541	0.533	0.4453	1.5385	13.4864	0.6465	0.2966	1.0996	1.1975	0.8484	0.3564
AC003070.1	0.5245	0.7018	0.377	0.9665	1.2581	0.2939	0.4891	1.6188	0.0986	2.1669	0.0791	0.1552	2.1619	0.0612	0.6538	0.3278	0.5645	0.4573	0.8796	0.5901	0.3139	0.2642	0.463	0	0.0744	1.5679	1.479	0.1274	0.0842	0.1421	0.246	0.6498	1.0215	0.078	0.4715	0.2504	0.739	0.6317	0.1721	0.966	0.7057	0.8946	2.209	0.9225	0.3297	0.5111	0.4652	0.6287	0.0985
FLJ45513	5.9612	0.5788	0.7795	0.8814	2.106	0.1023	0.8692	2.3688	1.0946	0.6645	0.1378	0.7767	0.3644	0.3061	0.3636	0.6895	0.5255	0.3682	0.5688	4.2564	0.5313	0.3018	1.603	2.1344	0.2509	0.6142	1.2874	0.0832	0.1283	0.0773	0.0669	0.4242	0.5875	0.1188	4.6945	0.2997	0.2412	1.3574	2.1541	1.3595	0.454	1.5965	2.3235	1.0274	1.4205	0.9268	2.4044	0.6841	0.9427
AP004608.1	0.3756	0.1681	7.1984	0.0047	2.5637	0.003	0.6586	0.0029	1.2407	6.0219	0.0081	0.0397	2.2735	0.1579	0.2359	1.4947	0.3079	0.9262	3.9947	3.225	0.0303	1.0674	0.9192	0.8735	0	1.6069	0.0189	0.0179	0.2369	0.0036	0.0283	1.554	2.6419	0	3.8522	0.2454	0.0454	6.7778	0.0176	0.0527	0.9996	2.4341	3.1758	1.9205	1.0453	1.8209	1.1717	0.0096	0.1863
AL096828.3	1.0377	0.9866	1.4296	0.7739	1.9145	0.2908	1.1288	0.497	0.0976	0.7794	0.1566	0.307	0.4217	1.2099	1.6168	1.3509	1.644	0.3167	1.4916	2.8353	0.3795	1.6334	1.1242	0.6133	1.9867	0.9306	2.2554	0.378	0.7498	0.5622	1.5815	2.0507	3.7531	2.6991	1.5742	0.6605	1.3889	1.4449	1.5325	0.4459	0.6677	0.708	0.7284	1.0199	2.0871	0.6179	0.9203	0.6219	0
KLF7-IT1	0.0813	0.1804	0.1754	0.7065	0.135	0.082	0.1137	0.1947	0.1376	0.5498	0.2209	0	0.3399	0.0853	0.2788	0.3049	0.3063	0.2234	0.2455	0.1176	0.146	0.1383	0.2643	0.2753	0.1557	0.1313	0.301	0.1555	0.1175	0.0496	0.1716	0.2159	0.3564	0.272	0.2467	0.2621	0.4641	0.6335	0.0601	0.2696	0.1713	2.9962	14.2995	0.3029	0.046	0.0792	0.0811	0.3071	0.0687
AC004585.1	0.24	0.7604	0.2803	0.979	0.9297	2.5818	0.1958	1.2832	1.6918	0.1859	1.3305	0.3993	2.5804	0.3357	0.6106	0.4311	0.5164	1.1297	0.3794	0.3471	1.2804	0.7025	1.1553	0.8509	0.1531	0.581	1.1206	0.1857	3.4678	1.5355	1.73	0.1699	0.5507	0.1605	4.5095	1.8327	5.0204	0.2709	1.9786	0.7513	0.4	0.5934	0.379	0.6517	0.0452	0.3897	2.1547	0.4314	5.3707
TBX2-AS1	1.1264	1.4278	3.3574	0.2965	1.3202	0.2005	0.8031	1.5653	1.308	1.101	0.2399	0.7939	0.3346	0.8691	0.5918	0.1863	0.713	1.4903	1.5238	0.2875	0.3965	0.901	1.1643	0.1068	0.1691	0.5941	0.4904	0.3137	0.9256	0.4576	0.0932	2.4506	1.2304	0.1182	0.3574	0.427	0.4761	1.0921	3.229	0.5613	0.4302	0.8814	0.5116	0.9665	0.3748	3.0126	0.2644	1.5486	0.485
CD44-AS1	0.2269	0.8915	0.2935	1.1824	0.3767	0.7781	0.5077	0.9996	0.1536	0.1534	0.9858	0.4833	1.2327	0.1666	0.1131	0.3402	0.2441	0.7477	0.1957	0.1313	0.1901	1.1827	0.2294	0.3511	0	1.8554	0.6237	0.1735	0.459	0.3871	0.2872	0.1927	0.1704	1.2139	0.9177	0.4873	0.0575	0.0307	0.134	0.6268	0.4778	1.0216	18.4401	0.169	1.3347	0.3095	0.1811	0.5874	0
AL596218.1	0	0.0267	0.0454	0.0166	0.105	0	0.0295	0.0404	0	0.1424	0	0.3647	0.033	0.4975	0.0788	0.1778	0.6463	0.0331	0.0545	0	0.0631	0.1672	0.0152	0.2649	0	0.0907	0.156	0.4836	0.0914	0.1541	0.0889	0.0783	0.1055	2.875	0	0.0905	0	0.157	0.0622	0.0116	0.588	4.1187	9.3622	1.8639	6.2935	0.0411	0.042	0.0909	0.0356
AC021016.2	0.7933	1.0716	0.3786	0.1232	1.2093	0.4985	1.5279	0.4609	2.8829	0.9011	0.3532	1.5063	1.0124	1.1668	1.313	1.0118	0.7067	0.7654	0.5384	0.254	1.1363	0.958	1.7	0.7673	0.4565	2.9669	0.6051	0.9664	1.2593	0.7767	0.5763	0.9183	1.042	0.2088	0.8943	2.7378	0.9565	0.9955	0.5762	1.085	0.6299	1.6769	2.492	1.2473	0.8534	1.2545	0.519	1.7116	2.0871
AC110285.2	6.8879	0.6429	2.0814	0.5297	3.6402	0.1155	10.2508	1.755	1.3565	6.5804	0.0666	0.501	0.7949	0.3176	0.4282	1.3188	1.831	2.0283	12.4096	1.5383	0.2643	1.1681	1.3351	1.5032	0.0418	10.757	1.332	0.143	0.0473	0.1196	0.4661	0.3388	1.2801	0	1.3567	1.394	3.6512	4.455	0.2416	1.3378	1.1542	1.5571	0.9302	2.3917	0.5368	0.7492	0.9141	3.618	0.3869
AL162586.1	1.3513	0.9166	0.4729	1.2918	3.0507	0.263	1.5417	0.8628	1.2436	2.2836	0.4668	0.6312	2.471	0.311	0.5762	0.8888	1.0523	0.5395	4.7434	1.7575	0.2554	0.3627	1.9689	0.4815	0.2042	2.5001	3.2211	0.6088	0.2398	0.3323	0.3877	0.5035	1.1352	0.3488	1.0789	0.4923	1.0822	1.4533	0.1575	2.3119	0.8674	1.5648	3.2947	1.6004	1.0996	1.0625	0.7333	0.9462	0.2002
AC005840.4	1.3785	0.9864	0.6712	1.1588	2.2888	0.6728	3.3582	1.5758	1.1286	1.5405	0.4227	0.5328	3.02	0.4199	1.053	0.6668	0.2632	0.3489	1.9941	2.1547	0.2129	0.3023	1.0918	0.8171	0.3973	1.0527	0.6582	0.1458	0.5141	0.3252	0.6099	0.6138	0.5567	0.5353	1.7987	0.6368	0.9021	1.506	0.1313	1.6952	1.3811	0.7736	3.1834	0.5796	1.0564	1.1264	0.7986	2.7821	0.3005
AC026369.3	0.1364	0.9218	0.147	0.4666	8.981	0.3668	0	0	2.4611	0	0.3086	0.6051	1.2823	1.1208	0.9914	0.7242	0.3913	0.1783	0.196	0.3945	0.3536	0.1545	0.2954	0.9232	0.058	3.277	0.6248	0.0248	0.7882	0.0554	0.8632	0.6515	0.1992	0	0.8274	0.9113	0	0.1232	0.6041	0.7283	0.1196	0.6047	0.2871	0.4232	0.2057	0.4429	0.7256	2.7948	5.7584
AL031673.1	1.086	0.7607	1.972	0.6319	2.7523	2.5944	1.1191	0.4927	1.4507	4.2018	0.2328	0.837	1.1945	1.5294	0.6768	1.3393	1.9374	0.6727	2.6618	0.6614	1.2998	0.7773	1.1558	0.9398	0.1824	1.9067	0.7857	0.4372	0.4956	0.418	0.8443	2.3973	0.7871	1.4526	0.6358	2.0054	1.9568	1.1228	0.6753	0.9158	0.7823	2.7491	10.3504	0.9579	3.4918	1.6707	1.0265	1.3565	2.6069
AC010761.3	0.2135	0.8458	0.0575	0.8852	0.1773	0.1615	0.2986	0.818	0	0.7216	0.5074	1.137	1.7011	0.112	0.5655	1.0506	0.4308	0.2513	0.8056	0.386	0.1597	0.3629	0.7324	0.5679	0.0341	0.6893	0.7901	0.35	0.2314	0.1301	1.0137	0.255	0.4678	0.357	2.645	0.3822	2.5719	1.3378	0	0.5308	0.8992	1.6933	24.3895	0.7455	1.2077	1.0921	0.3195	1.094	0.1803
PCED1B-AS1	0.6239	3.2785	0.6438	1.4781	3.8099	3.2484	1.3793	0.8611	2.6338	0.5045	1.3574	1.1879	5.0789	0.8695	0.8613	2.3078	1.1263	1.4214	2.0598	1.2131	1.4413	2.6003	2.3112	1.7325	0.4281	2.7651	1.4684	0.8871	5.6623	1.153	2.3218	0.9938	1.0163	0.7718	6.1877	3.3147	1.7014	0.5135	1.4763	2.5725	1.5717	1.3114	5.3824	2.0302	2.0873	1.693	3.2131	1.4692	7.6952
AP002954.1	0.1379	0.8039	0.1189	0.6097	0.2289	1.0012	0.0771	0.6602	0.5132	0.2796	0.337	0.0734	1.1524	0.6076	0.8763	0.4393	0.178	0.1731	0.0832	0.1396	0.627	0.2812	0.0797	0.2133	0.2463	1.1572	0.8746	0.6779	0.6376	0.8402	0.5527	0.4099	0.6213	0.2951	1.3105	0.3949	0.0699	0.1121	1.0587	0.518	0.0581	0.2257	0.2322	0.3337	0.4055	0.0269	0.11	1.3682	0.4192
AC135050.6	10.7809	14.1124	17.0552	6.4546	27.8459	4.229	19.2659	6.715	21.581	20.8984	6.7934	12.3828	9.6082	6.5252	19.6944	18.8889	21.0224	11.6107	26.4498	16.2569	6.9786	9.7022	16.4367	16.2536	14.0295	34.197	10.0581	6.2948	10.7941	3.3924	9.2931	18.5928	14.842	8.7656	17.0307	10.0907	13.1788	25.9172	6.92	11.9715	9.0142	14.3856	29.6003	14.4667	13.7909	15.0696	8.7879	19.1549	13.7477
MIR155HG	0.2326	1.4638	0.2329	1.8238	3.0624	1.3576	0.7901	0.8434	1.9962	0.2387	0.7671	0.4645	1.9619	0.2703	0.176	1.168	0.5811	0.4172	0.6019	0.8532	0.8452	1.6759	1.056	1.4785	0.2545	2.0204	1.4933	0.5356	1.849	0.6886	1.3674	0.4058	0.4992	0.1556	4.8393	1.3206	1.2641	0.2251	2.2084	1.5882	1.2421	2.7546	10.8461	1.7482	0.2632	0.2914	4.7745	0.8604	5.6136
DPYD-AS1	0.018	1.2099	0.0388	0.0427	0	0	0.0252	0.0172	2.4379	0.1065	0	0.0719	0.6304	0	0.0112	0.0844	0.0484	0	0.0233	0.026	0.0754	0.449	0.052	0.0523	0	0.6589	0.0762	0.2362	3.4614	0.022	0	0.2103	0.62	0.0723	0	0.1418	0	0.0366	1.4096	0.0398	0.1517	2.7644	12.2863	0.9222	0.3056	0	1.0781	0	0.0608
AC008915.2	0.6348	2.4978	1.0551	0.4595	1.3615	0.3468	1.0728	0.7853	0.7609	1.8103	0.3232	0.3873	0.5804	0.6245	0.5934	1.4131	1.537	0.7679	0.8782	1.0139	0.5382	1.8584	0.7068	0.6907	0.844	0.9962	0.6432	0.3902	0.1147	0.806	0.2512	1.0392	2.5828	1.0968	2.4341	1.3636	0.3354	0.9317	1.7968	0.8184	1.2254	1.2722	0.4456	1.7486	1.3166	0.902	1.8473	1.284	1.4744
AC120349.1	0	0.1796	0.611	0	1.4115	0	0.3963	0.5428	0.3196	0.6385	0	0	0	0.446	0.7063	0.0885	0.7623	0.2964	0.7331	0.1366	0.0565	0.2141	1.4324	0	0.0603	2.0328	0	0	0	0.3454	0.6976	0.4012	0.3547	0	0.0955	0.2705	1.5569	0.064	0	0.4175	0.0994	1.9331	6.762	0.2638	0.4274	0.2761	0	0.1019	0
AC083900.1	0.284	0.3959	0.9797	0.3139	1.6031	0.1146	1.1914	1.3054	0.3844	0.2399	0.2313	0.5293	0.3857	0.3874	0.4247	0.3726	0.6417	0.5347	0.6367	8.872	0.3059	0.3862	0.2051	0.8788	0.2174	0.7334	0.4203	0.2793	0.4924	0.1384	0.1798	0.5427	0.1066	0.1519	0.2872	0.1627	0.5041	0.4232	0.3355	0.9727	0.1495	0.7555	2.9896	0.3173	0.771	0.166	0.2266	0.1838	0.7675
AL132780.1	0.5023	0.5524	0.5574	0.7349	0.834	0.3278	0.7644	0.7216	1.0499	0.9112	0.321	0.354	0.9416	0.2868	0.5616	0.7062	0.5484	0.5796	0.7772	1.0684	0.7249	0.2176	0.6188	0.5429	0.1226	0.8743	0.8435	0.2825	0.4056	0.1981	0.639	0.3686	0.8877	0.7707	1.1055	0.2644	1.0677	0.7905	0.1745	0.6122	0.8944	1.1036	6.5323	0.4952	0.5014	0.4894	1.297	0.5578	0.6239
AC073896.3	2.2552	1.1203	0.5257	0.5294	0.7084	0.9222	0.7672	1.5762	1.8564	0.6695	1.1587	0.4869	0.9553	0.4157	1.2534	1.0283	0.3935	1.2434	1.2616	0.6612	0.4012	0.4835	1.7167	0.4126	1.0502	0.9182	0.4511	0.5661	1.2332	0.7429	1.2218	1.1326	1.259	0.5707	1.6642	0.9601	1.082	0.6193	0.6301	0.6062	0.9626	0.9356	1.4117	1.0783	1.3791	1.544	0.973	1.6437	0.8237
AL442125.2	0.5735	0.2827	0.1374	0.9057	0.1058	0.3214	0.1782	0.3662	0	0.3231	0.4326	0.4242	1.032	0.4346	0.4765	0.3583	0.24	0.6	0.6869	0.0922	0.2669	0.2888	0.6903	0.1233	0.244	0.2057	0.2021	0.2437	0.1842	0.5437	0.7395	0.203	0.1994	0.5114	0.4511	0.1369	0.3232	0.3021	0	0.2816	0.738	1.0433	6.4403	0.89	0.2163	0	0	0.4812	0.1076
AL592148.3	0.8254	0.8996	0.7271	0.4054	0.234	0.7514	1.1122	0.6363	0.3236	0.8591	0.4237	0.5495	0.3576	0.3063	0.6399	0.6133	0.7637	0.545	0.7075	0.3495	0.1566	0.6502	1.0759	0.3505	0.9186	1.1049	0.6173	0.66	0.5382	0.773	0.9452	0.5772	0.775	0.2289	0.8042	1.1028	0.5871	0.7569	0.327	0.5562	0.3392	1.1743	4.7903	0.4499	0.8769	0.3825	0.4419	0.6081	0.153
AL359962.2	0.0879	0.5014	0.1895	0.3471	1.1677	0.1773	0.1229	0.5893	0	0.2228	0	0.3511	0.0919	0.0461	1.6434	0.5767	0.1892	0	0.417	1.2715	0.1052	0.3985	0.5714	0.085	0.1683	0.1892	0.1859	0.048	0	0	0.2782	0	0.055	1.7638	0.8001	0.2518	0.4459	0.5359	0.1298	0.3885	0.0926	1.1694	6.4784	0.4092	0.6961	1.1134	0.1754	0.7586	0.297
PDXDC2P-NPIPB14P	0.565	0.6104	0.4015	0.3684	0.263	0.1123	0.5208	0.6272	0.2173	2.1555	0.0988	0.3077	0.6552	0.0584	0.5361	0.2688	0.5918	0.6582	1.1627	0.9844	0.0717	0.2862	0.8346	0.4595	0.0273	0.3777	0.5838	0.0748	0.0619	0.0313	0.2393	0.5067	0.3376	0.2691	0.8873	0.2237	0.3853	1.38	0.1643	0.4446	0.2681	1.003	4.317	0.6018	0.736	0.4462	0.4356	0.591	0.2314
AC004837.2	0.2551	0.3695	0.1179	0.2014	0	0.4043	0.5096	0.3839	0.185	0.3695	0.7422	0.097	0.3807	0.1338	0.5677	0.5123	0.196	0.2287	0.2043	0.3426	0.2617	0.289	0.5526	0.2467	0.1628	0.2353	0.2697	0.1991	0.0527	0.2665	0.1922	0.0967	0.2053	0.195	0.479	0.2609	0.4158	0.1974	0.0538	0.2818	0.6906	0.7085	5.6008	0.2036	0.371	0.1775	0.1454	0.5896	0.0615
LINC01534	0.2588	0.3854	0.2999	0.6131	0.4834	0.1827	0.4072	0.3532	0.5912	0.3827	0.2811	0.6632	0.5577	0.2308	0.2258	0.4427	0.4978	0.1878	0.8118	0.4024	0.3872	0.154	0.5093	0.4443	0.2849	0.3968	0.472	0.562	0.3179	0.205	0.5392	0.2679	0.5953	0.5971	0.5103	0.4262	0.4758	0.3988	0.5541	0.6827	0.5449	1.1652	4.8497	0.5843	0.183	0.6114	0.7746	0.4676	0.4153
AC016727.1	1.1941	0.5746	0.6914	0.7247	1.3585	0.2788	0.6804	0.3918	2.3947	0.9249	0.1501	0.4858	0.6989	0.8934	0.4548	0.4249	0.5235	0.347	1.006	0.8876	0.622	0.7393	0.8065	0.5988	0.9102	0.5473	0.3741	0.4773	0.8149	0.2291	0.3966	0.5694	0.9482	0.4437	0.6932	0.7046	1.416	0.6141	0.3102	0.3482	0.3725	0.8939	3.7017	0.5147	0.3627	1.5836	0.5957	0.6083	1.1206
LINC01504	0.3378	1.5881	1.5295	0.1552	3.0184	0.1549	0.773	0.2588	0.2598	0.9548	0.4753	0.5151	0.3273	0.3061	0.5396	0.5008	0.6311	0.6072	0.3655	1.5724	0.5807	0.4176	0.4879	0.1366	0.0705	0.9781	0.3182	0.1242	0.2396	0.1497	0.1879	0.163	0.2499	0.8954	0.4596	0.6376	0.148	0.7571	0.9886	0.4445	0.3298	2.9538	7.9659	1.178	0.3891	0.7898	0.2574	0.4836	0.5602
AL357992.1	0	1.9478	0	1.2943	0.3402	1.86	0	0.3925	0.6934	0.3462	1.1128	0.2728	1.7127	0.43	0	0.5761	0.1102	0.1608	0.4417	0.2964	0.4904	0.2322	0.148	0.5945	0.2615	0.2205	0.2166	1.1195	0.2961	0.4994	0.2162	0.1088	0.8977	0.2741	1.4504	0.7335	0	0.2776	0	0.7924	0.4314	1.0483	1.7257	1.3354	0.2318	0.5989	0	0.8841	1.0383
AC010531.6	0.8635	0.5894	1.5755	0.4721	3.0881	0.871	2.3224	0.9543	0.3372	1.347	0.2706	0.0884	0.4164	0.5576	0.0828	0.4358	0.5718	0.3648	2.7496	0.7686	0.1192	0.6022	0.8155	1.1563	1.1021	1.0007	1.1939	0	0.5759	0.1619	0.911	0.5642	1.9957	0.2665	0.5374	0.3329	0.5053	1.1248	2.2561	0.2202	0.0699	0.6797	0.4196	0.3711	0.4509	1.1649	1.1929	0.6449	1.3464
OCIAD1-AS1	0.8041	0.8918	0.4335	0.7937	0.1669	0.4055	0.984	1.444	0.3401	1.2739	0.1365	1.2043	0.7877	0.1582	1.0648	0.2826	0.4867	1.2618	1.3436	1.1631	0.0601	0.3417	1.4517	1.1665	0.1283	1.8387	0.9565	0.7139	0.4358	0.3675	0.7423	0.3202	0.6921	0.6722	1.8296	0.2159	2.294	1.634	0.1484	1.1107	0.582	1.0286	6.7725	0.0936	0.5685	0.3917	1.2034	0.4337	0
PCAT6	23.4031	5.0644	25.6191	3.1432	3.9754	1.932	15.3607	11.6087	1.4179	3.9701	2.0725	2.9483	2.8456	3.9568	0.6714	3.2819	12.0605	13.5259	17.641	11.9695	6.9846	5.6638	16.75	3.2707	6.4933	8.0511	6.2654	2.6326	4.7142	1.2767	2.8102	14.2204	7.9241	4.1633	3.6923	4.8429	5.047	16.2174	10.2094	5.0432	2.0954	0.6738	1.7014	4.5142	11.1389	2.012	9.1369	5.1331	4.2465
AL021707.7	0.2561	0.4464	0	0.6573	0.5316	0.2583	0.8059	1.1038	0.1083	1.2443	0.4347	0.5114	0.8697	0.2016	0.5187	0.4201	0.2756	0.4521	0.9939	0.1852	0.1916	0.5079	1.1097	0.2477	0.0409	1.4469	0.7447	0.105	0.1851	0	0.2027	0.17	0.3206	0.5995	1.036	0.3209	0.9742	1.0409	0	0.5306	0.3371	0.7863	3.3705	0.1788	1.0141	0.6238	0.5111	0.4835	0
LINC01770	8.5446	3.3128	14.4427	2.7435	3.2741	1.5785	14.9703	2.8178	2.8599	8.3571	0.595	2.2918	0.8176	0.7061	2.8282	3.579	3.0986	7.122	6.8831	6.3156	0.487	3.6888	6.1481	6.3569	1.9374	1.8524	2.6806	0.9919	1.5379	0.4959	0.6935	2.8249	4.9762	3.7261	2.7854	2.8237	2.6193	11.5332	3.2818	5.9141	1.1864	3.1709	0.4613	4.1965	3.3284	2.7141	2.3108	2.4647	3.5952
AC025165.5	1.2903	3.5924	1.8879	2.2198	3.7493	1.0226	2.8357	2.4275	2.2613	1.9858	2.6281	0.7362	1.5408	0.6528	0.7754	1.6845	1.1901	2.6034	2.6428	1.1998	0.4964	0.8878	3.7273	2.2284	0.9704	2.9753	1.8515	1.0323	0.2664	0.7863	1.9934	0.5627	1.6442	2.4656	2.8893	1.0229	1.6945	2.3723	0.7486	1.7568	1.5526	2.0278	10.2854	1.4159	3.128	1.2123	6.5287	0.6959	0.9341
AC015922.2	18.115	10.0217	9.2688	16.3053	4.4608	13.3947	6.119	9.9248	6.8839	11.6097	8.7552	16.7591	9.9453	29.3184	2.0569	10.1443	13.4636	7.9502	9.367	5.9956	15.2042	10.4385	10.2552	9.1312	9.8457	4.4603	10.145	11.7012	12.5349	7.9523	6.236	0.815	4.7086	2.4642	9.3925	13.1906	10.2196	14.5063	7.0281	9.5422	11.5167	9.7402	7.7581	10.0773	8.5969	31.9343	4.7482	11.1783	3.1119
AL162724.2	0.3459	0.8221	1.6782	0.478	2.1539	0.2617	1.5723	0.497	1.1706	1.023	0.5871	0.4605	0.3614	0.4083	1.3473	0.8916	1.582	0.1357	3.6171	1.376	0.1035	0.392	1.0617	0.3346	0.1104	0.9306	1.1887	0.0945	0.2499	0.3162	0.2737	0.2296	1.0826	1.0411	0.7871	0.3096	0.8772	1.7573	0.3831	0.7167	0.5918	5.6638	13.1107	0.5636	0.6848	0.5055	0.5177	0.8396	0.5843
AC053527.1	0.1555	0.6161	0.2935	0.4913	0.3874	0.4314	0.3807	1.2662	0.3948	0.2957	0.6336	0.2588	0.6297	0.0612	0.1696	0.2916	0.3766	0.4882	1.5258	0.4218	0.3723	0.1763	0.7863	0.3385	0.2233	0.1674	0.5756	0.4249	0.6181	0.1422	0.3282	0.578	0.4624	1.3003	0.118	0.3341	1.2819	0.7902	0.5168	0.9238	0.4503	2.3079	2.62	0.6879	0.4399	0.8714	0.388	0.2097	0.1314
AC010976.2	0.125	0.0594	0.0674	0.0247	1.2458	0.0946	0.1312	0.1198	0.2116	0.2113	0.2123	0.1249	0.196	0.0164	0.1364	0.2051	0.2523	0.1717	0.6471	0.3165	0.1122	0.0709	0.2258	0.1209	0	0.8074	0.1653	0.0342	0.1807	0.0381	0.099	0.4481	0.1565	0	0.2845	0.1119	0.0396	0.1906	0.0923	0.5009	0.0329	0.096	0.7899	0.5822	0.1061	0.0609	0	1.6862	0
AC002091.1	0.526	1.3032	0	0.5287	0.5558	1.64	0.2006	0.0916	0.3237	0.0808	1.1688	0.7639	0.5996	0.8279	0.5364	1.1205	0.3859	0.3752	0.2681	0.0346	1.1446	0.7045	0.3453	0.185	0.1831	1.0291	0.4045	0.3919	1.7277	0.2331	0.8072	0.33	0.5388	1.3432	1.4508	0.8217	0.4851	0.0648	0.4237	0.5812	1.1077	0.5383	1.4097	1.0686	0.2164	0.7455	0.2863	1.0833	0.8078
MCCC1-AS1	0.5571	0.3531	1.0511	0.3574	0.925	0.1756	0.9739	0.5002	0.4713	4.7365	0.1418	0.2318	0.4911	0.1279	0.3689	0.3263	0.281	0.3278	1.6065	1.5109	0.125	0.2762	0.352	0.5051	0	1.0865	0.405	0.1902	0.2516	0	0.2939	0.2958	0.4577	0.5589	1.5492	0.3989	0.883	0.8254	0.1543	0.6733	0.6232	0.677	2.7859	0.4214	0.7878	0.5767	1.32	1.3897	0.0588
AL391427.1	0.6631	0.3853	22.3417	6.7638	0.734	0.223	8.8103	18.2066	0.6545	0.1868	0.075	0	0.0866	3.8561	0.1722	0.3626	20.3665	0.7805	17.0851	32.4126	8.8955	0.3131	0.5587	0.1069	0	1.4866	0.2921	0	0	0	4.7809	0.0293	1.6257	0.2957	0.3353	0.3165	0.4905	5.6147	0.0816	0.2443	0.0291	0.5655	2.6762	0.3087	0.4376	0.4846	0.4411	0.3577	0.3734
AC234772.2	0	0.1279	0.0544	0	0	0.0509	0.2117	0	0	0.0426	0.137	0	0	0.1059	0.0314	0.1418	0.0543	0.0396	0.0653	0.0365	0.0302	0.0572	0.0729	0.0488	0	0.1086	0.16	0	0	0.123	0	0.1071	0.0316	0.135	0.102	0.0722	0	0	0	0.0557	0.1062	1.239	26.2366	0	0	0.1475	0.2013	0	0
AC116407.2	0.7743	0.687	0.0668	1.2473	3.4969	0.3749	0.0433	1.6315	1.8866	2.1721	0.2523	0.0412	0.7605	0.0487	0.3281	0.6967	0.6332	0.486	1.7362	0.9856	0.4077	0.1755	0.5592	0.4793	0.1581	1.0665	1.5064	0.0846	0.2685	0.1132	0.8169	0.296	0.601	0.4971	1.9419	0.377	0.7462	1.9091	1.1892	1.232	0.3913	0.3169	0.1304	0.4326	0.5606	0.3319	1.0506	1.2362	2.145
AC087752.3	0.6762	0.5714	0.567	0.445	2.7446	0.341	0.683	0.3238	1.2714	1.2697	0.153	0.7502	1.786	0.6899	0.2341	0.5986	0.4245	0.619	2.5919	0.7064	0.8318	0.2554	1.8991	1.6713	0.3836	1.0511	0.3178	0.4926	0.1629	0.0458	0.5549	0.359	0.8701	0.201	3.4192	1.1029	1.1909	2.3411	0.2774	0.7472	0.4747	4.6517	5.9328	2.2037	0.2125	2.5988	1.3493	0.2837	1.1423
AC103591.3	0	2.3424	0.8244	0.4025	1.058	0.2571	0.3565	0.2441	0.4313	0.2154	0.1731	0.3393	0.5326	0.3343	0	0.4778	1.1657	0.3	0.3297	0	0.8389	1.1554	0.2761	0.986	0.4066	0.96	0.1347	0.0696	0.5525	0	0.4034	0.2706	1.1168	0.5114	0.7733	0.4563	0.808	0.3453	2.6349	0.5633	1.4089	3.6516	19.8577	0.1187	0	0.8692	1.5258	0.275	0.6458
LINC01836	0.1882	0.7357	0.4228	1.8333	5.4957	0.981	0.702	0.7512	4.6715	0.8748	0.1278	0.3341	0.418	0.5514	4.4283	0.5881	1.6036	0.2831	0.1691	0.0454	0.5163	0.64	0.4645	1.1227	0.03	2.8189	0.481	0.3343	0.9294	0.7456	0.0497	0.5996	2.3565	0	0.1745	1.0895	0.2785	0.85	0.5096	1.0573	0.256	1.5089	0.6936	1.4898	1.1535	3.7444	1.5964	1.8444	0.6889
AP005899.1	1.8116	0.1862	1.003	1.8945	0.0813	0.1975	2.1227	1.2661	0.7456	1.1998	0.0665	0.5215	0.4349	0.4367	0.1831	0.7802	1.2118	1.9209	4.0537	2.9391	0.3809	0.7213	2.1569	1.2312	0.0937	0.6849	1.1907	0.428	0.0708	0.2984	1.9114	0.5459	0.521	0.4584	1.2378	0.1753	1.6142	2.5206	0.0723	0.3787	0.6186	2.0042	5.4641	0.5471	0.8309	0.3816	1.2701	1.3732	0.8271
AC139768.1	1.5127	1.5227	1.2791	1.054	2.4625	0.8377	3.1526	1.5624	2.1079	1.9047	1.1277	0.9477	0.7283	0.8092	1.1645	1.4178	1.2767	1.0938	1.8673	2.896	0.6212	1.4454	2.5062	1.6638	0.795	2.298	0.5018	0.8913	1.2859	0.7592	1.8151	1.0236	1.2254	0.8728	1.5597	0.9132	1.2411	2.5315	0.3942	1.0816	1.1555	0.9409	1.2491	1.5189	0.4027	1.4161	1.7756	1.2158	0.952
AL645568.1	0.2554	0.3308	0.419	0.4385	0.4518	0.2296	0.4659	0.3457	0.3852	0.3519	0.3619	0.1922	0.5831	0.2768	0.1592	0.4111	0.2808	0.3398	0.8404	0.6305	0.2957	0.302	0.4732	0.2309	0.1346	0.3764	0.2701	0.179	0.4173	0.2166	0.2636	0.7281	0.3337	0.7056	0.685	0.33	0.6829	0.2181	0.5166	0.316	0.3771	1.2557	4.2207	0.6514	0.2136	0.4869	0.3435	0.2695	0.6753
AL138756.1	1.8477	0.7823	1.3671	1.0663	1.2483	1.9959	3.3322	1.4222	0.8101	0.9892	0.64	1.4989	1.7529	1.0303	2.8228	1.4479	1.7468	1.0008	1.2339	1.8152	0.7521	1.3479	2.523	1.0455	1.0025	1.8676	1.9062	0.6908	1	1.1215	1.5233	0.84	2.6902	0.5353	2.1031	1.1007	1.0814	1.2541	0.9998	2.4138	1.7131	0.911	3.1661	0.8881	0.4951	1.7639	0.8061	1.848	0.4044
PAXIP1-AS2	0.261	1.2775	0.5206	1.0043	0.5429	0.4932	0.6922	0.8015	1.0202	0.7249	0.8553	0.7947	1.6971	0.9757	1.4113	0.7788	0.3276	0.393	0.8019	0.6833	0.6982	0.6051	0.4462	0.5309	0.1627	0.6552	1.0656	0.6424	1.0187	0.6069	0.326	1.5256	0.5989	1.7052	1.9292	1.0373	1.3045	1.0606	0.3145	1.0722	1.0359	1.1418	3.7579	0.9747	1.1537	1.8733	0.5626	0.8671	0.7752
AC011939.2	0	0.1183	0	0.0491	0	0	0	0.0596	0.1053	0	0	0.0828	0	0.0653	0.0776	0.0583	0.067	0	0	0.09	0	0	0.2697	0	0	0	0.0658	0	0	0	0	0.033	0	0	0.2517	0.0446	0.0789	0	0	0.1032	0.0328	1.21	38.3944	0	0.0704	0.0606	0	0.0671	0
AC016590.3	0.3537	0.3587	0.4576	0.6424	1.8207	0.4995	0.2968	0.8808	0.419	0.2391	0.2402	0.8947	0.5174	0.3526	0.7274	0.4642	0.59	0.4996	0.8237	0.1023	0.7832	0.0802	0.281	0.5816	1.5575	0.609	0.2618	1.121	0.7157	0.5605	0.112	0.6573	1.7934	0.8044	0.3577	0.7851	0.897	0.9105	1.6194	0.5668	0.5586	0.7602	2.0855	1.515	0.1201	2.7571	0.9882	0.3434	0.717
AC026368.1	1.2353	0.2936	0.7075	0.5792	0.4487	0.1557	1.6196	1.7377	0.0653	0.2936	0.0524	0.1542	0.726	0.1418	0.6976	0.1447	1.4331	2.7866	1.1319	1.1726	0.5544	1.0499	1.6448	0.56	0.2956	0.2492	0.4898	0.1055	0.0558	0.047	0.0407	0.1844	0.4591	0.2582	0.7027	0.4422	14.1946	1.7519	0.228	0.1706	0.8129	1.4221	12.5175	0.2875	0.3057	1.8429	0	2.7899	0.0652
AC024896.1	0.5747	0.457	0.0563	0.3218	0.1215	0.0738	0.1608	0.1701	0.389	0.7328	0.1277	0.2226	1.8998	0.1096	0.0912	0.4113	0.09	0.2132	0.5092	0.2494	0.2501	0.0829	0.4301	0.3638	0.06	0.416	0.232	0.137	0.1661	0.0764	0.4851	0.1609	0.157	0.0559	0.5812	0.202	4.1206	0.3397	0	0.3579	0.2696	0.5881	5.1266	0.4767	0.2482	0.9061	0.3753	0.4283	0.1059
SNHG25	10.8266	2.0646	2.1692	0.6053	3.0226	0.9664	2.8139	3.2117	1.1349	6.4765	0.6505	1.0204	1.5017	0.3519	0.2985	0.3592	0.7732	3.0823	3.8009	3.7419	0.7454	2.9316	3.252	2.7799	0.9171	2.4744	1.8235	0.2617	1.3846	0	0.9098	0.7121	4.318	0.2563	1.0658	1.1662	1.3364	11.0977	4.5278	2.6468	0.2522	2.8433	2.4209	0.8921	0.8671	0	4.9708	1.447	2.5895
AC015912.3	4.0565	1.5038	1.1553	1.8736	1.7792	0.772	1.3915	6.0111	2.4607	3.2336	0.8314	0.5095	0.3999	0.2811	0.477	0.7174	1.7296	1.6215	0.9571	1.4392	0.5038	1.3878	1.216	1.1844	0.635	1.9767	2.5087	0.1673	0.8849	0.5597	0.2423	1.0565	2.5871	3.3785	1.3158	0.4384	1.8439	2.9551	5.4255	1.0572	0.0806	0.3133	0	0.5701	1.2122	0.4474	4.1237	0.9082	3.4908
FGF14-AS2	0.1488	0.723	0.1872	0.3329	3.0884	0.1501	3.8152	0.2375	2.8536	1.5716	2.694	2.6743	0.1943	1.08	0.9582	1.9061	1.0408	0.1557	5.6037	0.3049	0.9943	0.1686	1.2537	0.5037	5.9032	0.7472	0.6293	0.3794	1.792	1.2695	2.3026	0.6583	1.4282	0.3317	0.8026	1.4739	1.9182	0.4704	1.4284	1.014	0.9531	1.675	1.1488	2.3091	0.3647	5.5575	0.2474	0.8561	1.5919
AC020910.4	2.7622	1.5943	1.2763	2.4149	7.5348	1.5424	1.4486	6.85	3.255	2.8341	1.2726	2.8236	2.6285	0.8022	1.3217	1.9417	5.6262	1.0837	3.9773	3.8171	3.8372	1.621	2.3154	1.5265	2.046	3.397	1.9297	2.0482	1.3544	1.8637	1.0929	1.8331	5.2178	3.6948	1.4964	2.0131	2.3766	2.439	11.4362	4.6329	1.0387	2.8266	1.3502	1.9748	0.8928	1.4417	3.6417	1.0642	2.6662
DGUOK-AS1	1.4385	0.6268	0.4847	0.6212	1.4929	0.4534	1.5089	1.5069	2.6243	1.1016	0.6104	0.5087	0.869	0.3184	0.7984	1.0955	1.0884	0.582	1.2115	1.8532	0.5784	1.0698	1.5746	0.4783	0.9037	1.2094	0.8793	0.2333	0.2599	0.3561	1.2569	0.3938	1.3929	2.0745	1.0456	0.5955	1.8525	1.3094	0.4315	1.1053	0.6863	1.1731	7.5253	0.7325	0.7374	1.2702	1.525	2.0367	0.7594
AP002449.1	0.1686	0.3918	0.4241	0.6212	0	0.3968	0.8645	0.2691	0.4754	0.4748	0.9156	0.0748	0.1761	0.1474	0.1051	0.0527	0.0907	1.1023	0.3392	0.7722	0.2354	0.5094	0.6493	1.4674	0.4303	0.7861	0.1782	0.2763	0.1624	0.274	0.9486	0.2685	0.4221	0.451	1.0229	0.3621	1.2113	0.2664	0.083	0.4347	0.4437	0.46	1.5382	0.3662	0.89	0.1642	0.4485	0.4243	0.2848
AL390719.2	4.9654	2.5826	4.4224	0.3197	12.0983	0.3266	8.2276	5.1434	1.6895	10.8083	0.0733	1.5089	4.9063	0.7646	11.7216	2.1753	2.57	6.3736	14.0105	5.8943	0.4683	1.9267	4.8137	2.7405	0.1722	11.819	1.8261	0.1327	0.195	0.0658	4.8403	1.0029	4.2061	0.0361	1.7193	2.8984	13.7215	3.5462	0.5978	2.8329	1.3781	1.0218	0.2273	2.4373	2.2897	3.8914	2.3155	7.4523	0.0456
C1RL-AS1	0.9397	0.8532	0.4382	1.9156	0.7257	1.7767	0.8558	1.7833	0.3254	1.1227	0.7419	0.4713	1.5619	0.2477	0.3786	0.8603	0.6843	0.7339	1.4625	0.5627	0.3897	0.4012	1.392	0.3551	0.1813	1.4251	1.9826	0.3176	0.3348	0.2291	0.5534	0.3875	0.4076	0.2105	0.9768	0.6353	2.2113	2.0428	0.1033	1.2654	1.2655	1.3105	2.3376	0.7162	0.4895	0.7112	0.5669	0.9571	0.7531
AL358075.2	0.2357	0.747	1.0165	0.2482	1.1741	0	1.5384	0.2258	0.1329	0.2656	0.6401	0.1046	0.2873	0.3298	0	1.031	0.465	0.2466	2.9476	0.5114	0.1881	0.089	0.5674	0.6839	0.8022	0.1691	0.4154	0.1288	0.2271	0.1915	1.1606	0.4589	0.541	0.3153	0.3973	0.4501	0.0996	1.2773	0.116	0.3473	0.6618	0.804	0.3309	1.6826	1.3333	0.2297	1.5678	0.0848	0.2654
PARD3-AS1	1.3229	0.3354	0.8558	0.3482	0.7322	0	1.6035	0.5913	0.2985	0.7452	0.2395	0.5871	0.2765	0.1851	0.1099	0.248	0.2847	1.7993	0.9888	0.3827	0.2111	0.2998	0.6369	0.4265	0.1126	0.5694	0.4663	0.0964	0	0.1075	0	1.6389	1.5458	2.7134	0.3568	0.1895	0.671	1.1948	0.7815	0.3898	0.1857	0.0903	0.1857	0.1642	0.3991	0.5156	1.0559	0.0951	0.5959
AL163051.1	2.3253	0.3573	0.5698	0.3895	2.0182	0.9418	1.1333	0.6243	0.2683	0.4317	0.2392	0.5629	0.2577	0.2958	0.2635	0.2146	0.7298	0.5805	0.752	2.8666	0.3479	0.5989	0.6615	1.9423	1.4164	0.3791	0.5402	0.1829	0.1782	0.1932	0.4275	0.477	2.1282	0.1885	0.9264	1.665	0.5361	2.0882	1.2747	0.2628	0.1577	1.0997	0.2967	1.5582	0.3189	1.5276	1.2303	0.266	0.9225
NEAT1	9.7629	38.525	39.4404	14.5053	59.5933	4.646	26.9068	28.6242	13.3762	113.918	5.6268	19.6059	29.907	6.7243	22.3401	16.5249	69.2549	17.5735	49.4971	22.4519	19.6595	6.6847	46.2845	13.2565	0.984	86.684	19.85	3.9529	4.2521	2.5039	9.1305	16.0745	45.8936	8.2423	33.981	13.8845	48.8777	40.3059	2.094	18.9209	17.1053	57.2866	1264.86	21.5507	22.1651	22.4291	15.7905	44.0456	6.7765
ZNF426-DT	0.8241	0.8021	0.9519	1.255	1.0751	0.9203	0.2881	0.7047	2.1414	0.4974	0.2797	0.5877	0.3998	1.2508	0.4585	1.2138	1.3302	0.3464	2.2463	1.0856	0.0528	0.1668	0.7014	0.9393	0.9954	0.8551	0.6846	0.2251	0.5955	0.1435	0.3105	2.2032	0.8474	0.0787	0.4762	0.2107	1.9406	1.236	3.7379	0.4878	0.4493	0.2108	0.3099	0.6851	0.566	0.6882	2.0555	0.254	0.9943
AL021392.1	0.4516	0.5782	1.6262	0.9343	0.6299	0.2733	2.1347	0.5969	0.3668	0.5037	0.0736	0.2164	0.3492	0.5829	0.2308	1.1852	0.7435	2.5655	1.7915	1.0321	0.1405	0.4606	1.011	1.0832	0.5187	1.2246	1.7285	0.2714	0.2349	0.1761	0.2001	2.2058	1.4756	2.8875	0.3836	0.679	0.7101	0.6485	0.8136	1.7416	0.7322	0.9243	0.7417	0.9419	0.6131	0.6952	0.1622	1.6563	0.0458
AC142472.1	0.4743	0.4848	0.5608	0.6524	1.6258	0.9722	1.0698	0.4982	0.4401	0.8273	0.2077	0.4888	0.5275	0.4415	0.3909	0.3872	0.782	0.4802	1.6558	2.3236	0.2747	0.3294	0.5193	0.651	0.4491	0.6421	0.5015	0.1839	0.3537	0.1305	0.3713	0.8041	0.7948	0.4093	0.3713	0.471	1.8041	1.2436	0.3841	0.6931	0.298	0.5949	1.0309	0.4843	0.6577	1.7291	0.3358	0.9737	0.2584
TMEM9B-AS1	0.7793	0.2948	0.1759	0.5677	0.5417	0.262	0.6844	0.3587	0.8689	1.2149	0.648	0.8847	1.3287	0.2662	0.1995	0.8493	0.8061	0.3176	0.8258	0.1966	0.6399	0.3423	0.6195	0.3798	0.2043	0.3835	0.9645	0.4324	0.3405	0.324	0.6501	0.4362	0.5143	0.4525	1.4662	0.558	1.8308	0.3151	0.4104	0.8111	0.4675	0.884	4.2868	0.9281	1.2439	1.0948	0.3375	0.4301	0.5204
AL109614.1	0.8264	0.1612	0.2056	0.4016	0.3167	0.513	0.2667	0.1218	0.3227	0.6983	0.1726	0.3385	1.2952	0.6003	0.0792	0.5958	0.2736	0.6484	1.4802	0.092	0.4185	0.1441	0.3673	0.2459	0.0811	0.5472	0.3361	0.1042	0	0.7748	0.3354	0.405	0.4775	0.1701	0.6429	0.5462	0.7254	0.5598	0	0.3863	0.7362	4.5537	14.3223	0.4735	0.2877	0.5574	0.2537	0.7543	0
AP001381.1	0	0.3161	0.3227	0.0788	0.6626	0.1006	0.9069	0.2866	0.3376	0.295	0	0.332	0	0.4449	0.2176	0.1403	0.161	0.1565	0.2581	0.0721	0.0895	0.7348	0.5763	1.1095	0.1273	0	0.1582	0.109	0.5046	0	0.0526	0.2383	0.4371	0.0667	0	0.1786	0.0632	1.0136	0.0737	0.3858	0.1576	2.7563	17.1195	0.1393	0.5643	0.1458	0.5972	0.3766	0
AL033397.1	0.0333	0.0127	0.2588	3.0491	0	2.4149	1.1845	0.5557	0	0	0	0	0	30.4543	0	0	1.7043	0	16.7507	1.1624	0.1397	0.0378	0.0193	0.0903	0	0.0933	0.2186	0.0911	0	0	4.7494	0	0	0	0	0.4966	0	0.0181	0.1576	1.0869	0.014	0.0273	0.0843	0.0062	0.0075	0	0.1065	0.0072	0
AL391001.1	0.7078	0.4014	2.8516	0.7943	0.5567	0.3758	0.6773	1.5699	3.7821	0.5351	0.2023	0.5455	0.1362	1.0554	1.9268	0.3492	0.6013	0.5261	1.2048	0.4041	1.1815	0.2533	0.6995	0.6845	1.0935	0.3207	0.5908	0.4274	0.4307	0.227	1.4542	2.492	0.1166	0.2491	0.4521	1.4137	3.9678	0.6308	0.165	0.2881	0.9021	0.7243	5.0986	0.3469	3.0765	1.3066	0.892	0.5626	1.699
AC004832.5	0.3321	0.2105	0	0.4721	0.4412	0.402	0.3716	0.3817	0.1124	0.3929	0.0902	0.2653	0.3123	0.0697	0.7865	0.1245	0.0715	0.0521	0.8593	0.3363	0.1987	0.1505	0.1439	0.1285	0.1695	0.2144	0.5618	0	0.192	0.2429	0.2803	0.3174	0.3742	0.0888	0.0672	0.428	0.2527	0.3149	0.0981	0.3303	0.2098	1.4954	12.0281	0.1237	0.1503	0.5177	0.1325	0.0717	0.2244
AL355574.1	1.2699	0.3219	2.0879	3.0585	0.5798	2.0174	1.9536	2.7669	0.8595	1.4754	1.5088	1.1834	1.642	1.0993	0.7122	2.4995	1.486	1.644	3.6551	1.6991	0.7029	0.6116	1.238	3.1011	0.8306	0.6149	1.9469	0.5898	1.0093	1.1221	2.5121	1.0955	1.6692	2.2931	1.7015	1.3184	2.6165	1.4408	2.4379	1.0699	1.8886	2.2416	3.6766	1.0641	0.7183	1.2682	1.3303	1.952	0.9653
CARD8-AS1	0.7981	3.1722	0.9772	1.9335	1.8193	2.5516	0.927	0.6089	4.0515	0.6401	4.2982	1.2786	2.4241	1.0078	1.6438	3.9939	1.5939	0.6899	1.2949	0.6066	1.7647	0.9964	2.1297	1.4653	0.915	1.4411	1.1871	1.4708	3.1474	2.671	1.5985	1.1994	1.3209	1.0495	3.9261	2.6055	1.6981	1.7501	6.972	1.2481	1.41	2.0626	2.8199	1.9397	0.505	1.2389	2.2134	1.824	20.4283
AC027097.1	0.8445	0.4155	0.8027	0.4387	0.738	0.269	1.4608	0.2874	0.9025	1.1924	0.6337	1.5681	0.3715	0.822	0.5124	0.4687	0.7593	1.1073	0.7667	0.5947	1.177	0.5919	1.3401	0.7523	0.8226	1.5066	0.5052	0.1518	1.2847	0.4334	0.2345	0.938	1.2033	0.4459	0.7529	0.9548	0.4227	0.6097	0.3774	0.5096	0.2925	0.9893	3.7671	0.4035	0.8297	0.7254	1.1974	0.5394	1.145
AL133330.1	0.1892	1.0311	0.1632	0.8963	0.2513	0.4198	0.2117	0.2537	0.128	0.6074	0.7192	0.2518	0.9685	0.1787	0.1415	0.461	0.0814	0.0594	0.0653	0	0.1585	0.2144	0.1639	0.1098	0	1.5064	0.28	0.2687	0.164	0.3689	0.2794	0.0603	0.0947	0.6073	0.727	0.4334	0.3358	0.0513	0.1117	0.5853	0.7768	1.3164	10.9939	0.3523	0.3852	0.1843	0	0.4489	0
AL118558.4	0.9454	0.2084	0.3988	0.6492	2.9347	0.3317	1.3797	0.433	0.4869	2.0492	0	1.9153	0.4939	0.2804	0.6404	0.3467	0.6635	0.6773	3.5449	2.1404	0.5903	0.1397	0.3265	1.2324	0.6558	1.8577	0.565	0.292	0.2376	0.0501	0.2602	0.5674	0.4631	0.2749	0.9145	0.5592	2.9708	2.1995	0.3642	0.4996	0.1948	0.6309	0.0866	0.4975	0.558	0.8811	0.7382	0.4434	0
AC156455.1	0.48	0.3042	0.0157	0.4365	0.2174	1.0858	0.4069	0.1115	0.3692	0.0737	3.358	0.1937	0.19	0.0305	0.0725	0.2454	0.0783	0.1712	0.6649	0.2841	0.0174	0.033	0.6934	0.1548	5.6998	0.2348	1.1074	0.3497	0.0841	0.5319	2.1948	0.1158	0.1093	4.7867	0.8974	0.1354	0.3689	0.266	0.7089	0.1447	0.1838	0.3424	1.164	0.2303	2.2052	0.326	0.0871	0.1412	2.5064
AC104695.3	0.18	0.9695	3.6866	1.0659	4.4823	0.5446	1.0068	3.8783	1.6749	0.2281	2.1994	0.9584	0.2351	1.6052	0.729	0.4217	1.2104	1.7651	1.0089	1.2365	2.477	2.2434	1.6896	0.087	0.0574	4.2605	1.0466	0.1967	1.4305	0.5484	0.2848	1.3854	1.7461	1.324	1.82	3.9303	2.5102	0.6095	0	0.5966	1.279	1.9338	60.6321	0.1676	0.7126	1.4028	1.616	1.7472	0.304
AC025171.2	1.2867	0.8556	0.0525	0.8236	1.9746	0.4375	0.6816	0.7842	2.3751	3.7764	0.6419	0.7981	5.1104	0.4219	0.6955	2.1196	0.5848	0.8413	0.6389	0.4054	1.2075	0.6407	0.4963	1.0229	0.056	2.0192	0.5359	0.6791	0.5987	0.2851	0.288	1.5448	1.0891	0.9192	0.8625	0.6247	1.0753	1.621	0.3959	1.2737	0.9673	5.9053	8.0048	2.1419	1.3012	2.5215	0.8364	0.9201	0.6669
AC025259.3	0.3784	0.7564	2.8246	0.2988	1.74	0	2.3612	0.697	0.7881	0.1722	0.5139	0.2713	0.1977	0.5193	0.4535	0.0546	0.6108	0.6624	4.8954	0.4842	0.7316	1.3525	0.7989	2.4775	0.0372	2.5059	0.8926	0.0477	0.1262	0.1419	0.0307	0.1545	0.2915	0.0779	0.1178	3.1056	0.1846	3.0366	0.086	0.0965	0.2299	0.2383	2.9421	0.3252	0.2964	1.8719	0.1743	2.9203	0.1475
AC002128.1	0.9176	0.3822	0.2826	0.8695	0.9576	0.1322	0.8066	0.9541	0.9316	0.9968	0.0712	0.3839	0.767	0.0963	0.5391	0.344	0.5924	0.4731	1.967	1.3083	0.3138	0.208	0.7005	0.786	0.3179	1.2977	1.2474	0.0573	0.1515	0.1278	0.4426	0.167	0.64	0.8065	1.193	0.2816	0.964	0.3729	0.3872	0.6663	0.8419	2.0121	3.7537	0.8543	0.7711	0.894	0.837	1.414	0.2657
AC004967.2	0.2092	0.2298	0.3308	0.4185	0.1852	0.1125	0.4291	0.7079	0.0708	0.8837	0.1326	0.2413	0.8233	0.0805	0.2086	0.3137	0.1426	0.8207	0.5051	1.412	0.2253	0.079	0.5035	0.2832	0.1335	0.2551	0.5161	0.1067	0.0806	0.034	0.2207	0.3035	0.6809	0.2611	0.4231	0.2297	0.7427	0.5951	0.2059	0.2003	0.5506	1.1417	5.0506	0.5713	0.915	0.2446	0.807	0.4062	0.2827
AP001160.4	0.3486	0.928	0.9021	0.2202	3.1259	0.2813	0.8776	1.2688	0.8259	1.8264	0.284	0.7426	0.6921	0.2195	0.8256	0.2614	0.7503	1.2036	1.6236	1.4624	0.1669	0.8692	1.2085	0.4721	0	1.4256	0.4423	0.1905	0.1008	0.085	0.515	0.5183	1.5276	0	0.4936	0.3495	0.8841	0.5668	0.103	0.4238	0.2937	0.9276	12.3328	0.4545	1.2621	1.019	1.8087	0.9778	0.1178
AC022150.4	0.3834	0.5098	0.0706	2.7399	0.1242	2.1697	0.2093	0.3404	0.4273	0.3872	1.7144	1.2077	1.9055	0.1129	0.7751	1.1921	0.2617	0.2642	0.8025	0.1353	0.4309	0.3074	0.2634	0.2804	0.6267	0.3422	1.4338	0.3015	0.2973	1.4477	1.9537	0.3376	0.4566	0.3753	0.7566	0.2746	1.0673	0.4561	0.2762	0.434	2.5356	4.144	8.5269	0.7315	0.5819	0.8201	0.3546	0.6658	0.1896
MAST4-AS1	0.4114	0.7821	0.1109	3.7086	1.4799	0.242	0.0959	0.394	1.3921	0.7531	0.3258	0.5476	0.3045	0.1079	0.4913	0.482	0.2029	0.5917	0.8869	0.8925	0.2051	0.0777	0.4456	0.2984	0.35	0.9591	0.2175	0.206	0.7431	0.5432	1.085	0.3458	0.9441	0.5502	0.208	0.3927	0.8259	0.3019	0.7594	0.4924	0.379	1.5084	8.3008	0.8618	0.0388	1.3026	0.8892	0.3328	0.2316
AC120053.1	3.9084	2.546	5.6575	0.9145	7.3309	2.0807	7.44	3.5007	1.041	7.2777	1.1794	1.879	2.8171	2.4304	2.3455	2.137	2.7649	5.9063	7.6153	8.6634	1.8408	2.1736	6.1679	4.3051	2.1016	7.7106	3.7882	2.1553	1.9874	1.235	3.4364	3.8042	7.1356	2.5172	3.8793	4.0941	7.0667	8.3591	1.2292	3.659	1.2574	4.407	13.7926	3.875	2.4974	3.3497	2.9608	3.1621	0.6113
AC136475.3	101.555	12.7591	39.502	0.8315	4.6797	1.3433	79.2659	0.8602	3.5637	1.7272	0.3364	0.7422	72.101	0.65	5.3463	13.3534	0.9832	21.7013	37.4343	33.9355	1.075	6.8442	5.122	0.4793	0.0395	22.8961	10.4136	0.1015	1.4323	0.3397	4.3461	26.7692	37.571	0.0414	18.5417	7.1851	2.749	127.845	4.6653	9.7537	16.1743	23.7072	3.5216	26.5015	17.519	0.2716	4.7587	9.5217	1.6218
AC141002.1	0.1909	0.3025	0.7205	0.5277	0.317	0.0963	2.0027	0.2743	0	0.8067	0	0.2542	0.5985	0.0501	0.7139	0.9843	0.3596	0.5244	2.0995	0.6905	0.2285	0.2164	0.1379	0.0923	0.6701	0.5137	1.1104	0.1043	0.138	0.1164	0.8058	1.0644	0.3585	0.3831	0.6758	0.3418	0.3632	0.776	0.141	0.5802	0.4523	0.3908	6.4327	0.6222	0.54	0.5581	1.143	0.206	0.3225
AC007552.2	0.9276	0.308	0.6667	0.6976	0.0733	0.0891	0.4942	0.2961	0.3737	2.3514	0.06	0.7057	3.8538	1.0892	0.0826	0.2484	0.5704	0.104	0.3619	0.3834	0.3436	0.3003	0.5104	0.6408	0.9584	0.3327	1.7748	0.2896	0.3192	0.2154	0.1864	1.665	0.7189	0.1773	0.536	0.8856	0.28	0.8677	0.5871	3.1238	1.0929	7.5036	31.4372	0.7403	1.8989	1.5493	0.1763	0.3335	0.2985
AC010168.2	1.0354	0.3732	0.8253	1.5539	0.8962	0.4603	0.6382	0.3713	0.7307	1.9239	0.1466	0.3136	0.8691	0.1159	1.4403	0.3266	0.3063	0.489	3.1126	0.5217	0.2261	0.278	1.0773	0.6976	0.238	0.7181	1.7537	0.1153	0.1418	0.1555	0.3728	0.3361	0.7034	0.3807	1.1513	0.7449	1.7173	0.2692	0.0942	0.4365	0.3642	1.0646	5.5279	0.5757	0.4608	0.8176	0.3329	0.5135	0.7211
AL136320.1	0	0	0	0	0	0	0.0866	0	0	0.1047	0.0841	0	0.0647	0.0975	0	0	0.0667	0	0	0	0.0371	0.0702	0.0447	0.0599	0.0791	0	0.0655	0	0	0	0.1307	0	0.0775	0	0	0.0444	0	0.0839	0	0.0342	0	6.4022	54.3891	0.0577	0	0.0604	0	0.0668	0.2093
AC139149.1	0.7236	0.4939	0.2701	0.3077	0.1386	0.1965	1.4013	0.7997	0.1413	0.635	0.1512	0.3335	1.076	0.4381	0.2949	0.287	0.2695	1.4195	1.8242	0.8656	0.2332	0.3469	1.206	1.319	0.4973	0.2396	1.2654	0.3041	0.2011	0.0339	0.5873	0.7388	0.8885	0.2606	0.5066	0.2591	1.8704	0.9992	0.1233	0.4767	0.4249	1.1108	0.2344	0.4665	0.4408	0.3796	0.1666	0.7506	0.2351
LINC02100	0.4477	0.2837	0.1207	1.2372	0.3716	0.3387	0.4695	0.5359	1.1362	0.2837	0.6079	0.149	2.8065	0.1174	0.4185	0.5245	0.1204	0.6147	4.5845	0.3238	0.2009	0.1268	0.8082	0.5412	1.3569	0.3613	1.8933	1.5287	0.3235	0.5456	0.2362	0.1782	0.2802	8.3831	0.1132	0.5609	0.8514	0.4548	0.3305	1.113	0.2946	1.2598	1.8852	0.3126	0.3798	0.109	2.4565	0.1207	0.3781
LINC00662	0.7566	0.3712	0.2872	0.2699	0.4929	0.4937	0.1807	0.6455	0.4168	0.3207	0.4489	0.5255	0.498	0.3064	0.235	0.3166	0.2249	0.4136	0.5646	0.5727	0.5617	0.5137	0.4224	0.3158	0.4091	0.3082	0.6312	0.5703	0.6052	0.6523	0.2666	1.0998	0.9768	0.073	0.5063	0.6434	0.4385	0.1424	1.3211	0.6468	0.3852	2.9549	3.8704	1.0018	0.3023	0.4276	1.3096	0.3401	0.5069
AC016957.2	0.7852	0.5574	0.4064	0.3969	1.1474	0.6336	0.8346	0.8724	1.0098	0.5839	0.3839	1.3381	1.0174	0.2472	2.2119	0.5299	0.6253	0.5176	0.8262	0.7269	0.2256	0.3204	0.6351	0.7898	0.3407	0.9464	1.0295	0.3432	2.2696	0.268	0.8616	0.2668	0.2949	0	1.747	1.057	4.1022	1	0.0464	0.4165	0.1984	0.9643	6.6799	0.7896	0.3909	0.6733	0.4387	0.6438	0.3714
AC087392.1	0.3898	0.6588	0.1751	0.077	0.3236	0.3932	0.1817	0.1244	0.055	0.1647	2.8228	0.0432	0.1018	0.0341	0.1619	0.1827	0.3321	0.0255	0	0	0	0.2209	0.258	0.4398	0.3938	0.2097	0.0343	0.071	0.0939	0.5147	0.1371	0.1035	1.0369	0.0434	0.2299	0.2791	0	0.132	2.3505	0.7358	0.2223	1.9944	10.7382	0.3932	0.0735	16.1721	0.4537	0.2453	0.3292
SFTA1P	0.2679	15.0934	0.7491	0.1917	62.6834	1.0723	2.9384	0.5532	54.0639	47.4945	0.2387	33.2087	0.481	25.5381	10.1981	0.5649	23.7392	0.821	1.7506	0.6417	2.1439	1.3944	1.5959	1.8215	0.1282	29.0131	2.487	1.6602	3.9678	2.3874	0.1413	1.982	13.7068	0.0672	0.2878	3.0267	2.2077	6.1859	3.7209	11.3354	1.0224	2.3556	3.2431	2.2992	8.9584	14.1827	11.6254	9.6978	4.7934
AC004477.3	0.7223	0.7153	0.292	0.606	0.9745	0.6831	1.389	2.3781	0.5347	0.8774	1.3486	0.7212	0.7547	0.4027	0.9003	0.2962	0.3643	0.7439	0.876	0.8163	0.5943	0.3581	1.0433	1.0479	0.605	0.8258	0.3341	0.6413	0.5219	0.2751	0.3334	0.5752	1.4694	0.6643	0.6391	0.3232	0.6869	1.1926	0.4	0.7982	0.8318	0.5082	3.5172	0.4624	1.2768	0.6158	0.9008	0.6331	0.6101
AC002064.2	0.3687	0.2337	0	0.4367	0	0.2789	0.2578	0.2648	0	0.7788	0.2503	0.3681	0.4334	0.0484	0.1149	0.1728	0.1488	0.1446	0.2385	0.7332	0	0.4178	0.1997	1.0696	0	0.1984	0.0974	0.0504	0	0	0.1945	0.1468	0.4038	0.3698	0.1864	0.132	0.4675	0.6243	0	0.4074	0.2911	2.8294	21.1531	1.0298	0.6256	1.1674	0.3678	0	0.1557
TMEM44-AS1	2.8382	1.7137	2.9332	3.143	6.6646	1.8973	6.3181	2.9274	5.996	2.7955	2.9189	1.7886	3.0884	2.8284	2.0199	2.3454	1.7891	1.41	8.3425	7.0569	1.0351	2.0174	1.989	4.3205	3.976	1.5361	2.0953	1.4865	1.1164	1.5966	2.7996	1.5782	2.6701	2.2015	2.1229	2.3809	6.1116	3.2193	2.9514	1.7166	1.8478	2.217	2.7583	2.8772	3.0779	4.3034	1.8096	2.7174	4.1418
AL008582.1	0.6629	0.4583	0.6497	0.1428	2.5015	0.1824	1.0956	0.2886	0.8157	1.0184	0	0.4814	0.4722	0.4426	0.3755	0.3954	0.4863	0.0473	1.6111	2.1356	0.1803	0.2049	0.4787	0.2914	0	1.8157	0.3823	0.0329	0.2613	0.0734	0.1907	0.16	0.943	0.2418	0.6703	0.2157	0.6877	0.6939	0.089	0.7991	0.5076	0.6167	0.7613	0.6172	0.409	0.8807	0.3607	1.0401	0.2036
AC090589.3	1.3457	0.9999	1.2007	1.2825	0.9246	0.3276	1.882	1.0666	0.7067	2.9015	0.5671	1.1738	2.2303	0.1948	1.3013	1.3483	1.6228	2.221	2.4812	2.7184	0.4165	0.894	2.3123	0.8527	0.2073	2.6964	1.4719	0.3803	0.2012	0.2828	1.3219	0.7637	1.249	0.2483	2.0178	1.03	2.0594	1.5087	0.2056	1.4357	0.8061	1.3296	4.9831	1.3394	0.9449	1.5824	1.2037	2.5529	0.3135
NUTM2A-AS1	1.1424	0.6586	0.8582	0.9921	0.8017	0.7108	0.5923	0.9567	1.349	0.7007	0.8586	0.2416	0.6867	0.811	0.5404	0.3881	1.124	1.4261	0.7776	0.3621	1.1792	0.5042	0.5989	0.5152	0.4769	0.7136	0.7589	0.6352	0.7423	0.5263	0.3705	0.4818	0.8317	0.5951	0.6562	1.1637	0.1143	1.5814	0.9373	0.8213	0.9593	1.0343	4.996	0.6252	0.4308	0.5467	1.1268	0.5503	0.9539
AC132872.3	2.5831	2.1471	1.7805	1.1369	0.9844	0.4271	4.0271	4.7046	1.0748	6.691	0.69	1.1275	4.5795	0.8443	0.3694	1.151	1.0936	4.4855	3.4146	2.8482	0.4054	1.6796	2.7829	1.1467	0.3243	2.005	4.8803	0.9255	0.4896	0.3613	1.0723	1.3939	2.2	2.0391	3.2545	0.9096	4.8861	9.2934	0.3127	2.0589	1.449	0.6067	2.8533	1.7348	2.2516	1.3615	2.028	2.6494	0.2146
AL157402.2	0	0.0406	0	0	0	0	0	0.1226	0	0.0541	0	0	0.1004	0.0336	0	0	0.0344	0	0	0	0	0	0	0	0	0	0	0	0	0	0	0.034	0	0	0.0647	0.0917	0	0	0	0.0354	0	3.8002	69.5666	0	0	0	0	0	0
LINC01116	2.7688	0.8496	0.2026	8.4687	0.0416	0.5939	0.4556	0.648	0.2332	0.4023	3.6916	0.5171	0.3796	0.0789	0.1171	1.1156	0.0337	0.5112	0.9238	0.1178	0.09	0.7525	8.7763	0.2302	0.1599	1.3751	0.5299	2.1152	1.032	3.9244	3.1592	0.0532	0.3686	7.1558	0.7475	0.2691	1.1914	0.3479	0.185	1.239	0.8772	0.2308	0.3166	0.5133	3.4158	0.3052	1.675	0.0405	0.1905
AC254562.3	0.2533	0.5351	0.5006	0.2333	0.3504	0.2129	0.3542	0.3639	1.9285	1.391	0	0.1686	0.7277	0.3543	0.2104	0.6726	0.1136	0.265	0.5461	0.2137	0.2526	0.0478	0.1829	0.2858	0.1886	0.4542	0.4017	0.3229	0.122	0	0.3563	0.6275	0.0793	0.2823	0.4269	0.6045	0.3747	1.401	0.187	0.3498	0.3111	0.1728	0.0889	0.3144	0.0478	0.4524	0.5054	0.1821	0.1426
AC011477.2	1.822	2.1995	0.3118	0.5253	3.0732	1.2252	1.3347	1.3295	3.817	0.2932	1.021	3.4266	1.6771	0.44	2.6853	1.8703	0.5757	0.7035	1.6586	1.1086	1.0038	1.2454	2.1303	1.2027	1.1073	2.0539	1.4983	0.8533	1.2538	0.987	1.2815	1.4279	1.8465	0.5803	3.568	1.0975	1.6135	3.3498	1.5375	1.9813	1.0201	4.3801	14.9194	2.235	2.7155	2.9023	2.5392	1.9342	1.4167
AC005332.4	0.7705	1.0356	0.2292	1.2484	0.6176	0.6164	0.7432	0.2799	0.7868	0.8755	0.469	0.6013	2.1515	0.237	0.5464	1.0957	0.5075	0.8652	1.1858	1.4508	0.6598	1.2646	0.921	0.3983	0.7545	1.2294	1.8962	0.7404	1.6126	0.68	1.1633	0.4443	1.0394	0.7286	1.7061	1.7407	0.6401	1.2778	0.9613	1.2918	1.2309	0.7749	5.7623	1.2988	0.8867	1.8768	1.511	1.2611	1.0771
AP003119.2	0.301	0.2861	1.2168	1.1883	0.2499	0.9107	2.7359	4.3238	0	0.3179	0.3065	0.5008	0.3538	1.1053	0.0938	0.8463	0.7692	0.6494	3.3093	4.952	0.2702	0.4263	0.5434	0.0728	1.6325	0.7287	1.5911	0.5344	0	0.1834	0.8732	1.1185	0.7065	0.7045	0.5326	0	0.477	0.1019	1.2223	0.4573	0.6338	0.693	0	0.3503	0.3405	0.6598	0.4504	0.2435	0.2542
LINC01614	1.192	2.9438	0.7534	2.5318	0	4.3119	0.9773	0.6299	2.643	0.0695	6.2512	0.3831	2.0186	0.4097	0.0512	16.4507	0.2212	3.2575	2.9422	0.9513	0.9101	1.3509	3.384	3.2996	2.046	3.45	1.2604	18.663	0.3564	6.6131	3.1658	1.3312	4.6312	4.5635	5.3622	1.3538	1.9284	0.9745	5.099	1.3626	12.529	2.1873	3.462	1.8753	1.209	0.3604	0.6562	0.133	7.0127
RPS6KA2-IT1	0.966	0.9913	0.9423	0.0727	0.3819	0.2784	0.772	0.5728	0	0.5053	0.6247	0.3675	3.0522	2.7032	0.0287	0.6036	1.4603	1.0829	0.8728	0.2329	0.4955	0.4692	1.2957	0.5784	0.4697	0.396	1.0214	0.4524	1.1302	0.5607	0.2427	3.6635	1.0078	0.0615	1.5352	1.4164	0.525	1.3399	0.2717	0.6354	1.0656	3.2012	4.5526	0.8995	0.5204	0.1345	0.3672	0.6947	0.0777
ARHGAP27P1-BPTFP1-KPNA2P3	0.4559	0.4056	0.2458	0.2077	2.5912	0.0619	0.5395	0.7222	0.8159	1.7557	0.1548	0.4669	0.4764	0.0966	0.3442	0.4437	0.4293	0.4884	0.2873	0.3931	0.1941	0.3477	0.3482	0.2459	0.0392	1.7171	0.5284	0.0623	0.0634	0.1923	0.1018	0.3305	0.6366	0.1759	0.3281	0.2134	0.3557	0.3029	0.1554	0.9107	0.4477	0.3948	2.7138	0.3429	0.7241	0.4784	0.1924	0.4823	0.1185
AL022313.2	1.79	0.1815	0.9263	0.0565	0	0.1444	7.4101	0	0.1212	0.1815	0	0	0.5985	0.0751	0.0892	0	0	2.7529	6.5454	6.5248	0.1714	0.1623	3.723	3.4624	1.188	0.5393	0.0757	0.1174	0.1035	0	0.7554	0.114	3.3614	0	1.0137	0.0513	0	1.843	5.4984	0.0791	0.49	0.5129	0	0.2	0.972	0.0698	0.8572	0.3862	0.7257
AC011676.1	0.4696	0.2977	0.651	0.6358	0.4456	0.406	0.0938	0.9639	0	0.5669	0.1822	0.5359	0.701	0.3872	0.1254	0.2515	0.4332	0.1579	0.7522	0.1456	0.803	0.2281	0.6299	0.0649	0.2141	0.8664	0.9931	0.11	0.097	0.1635	0.2831	1.1398	0.7559	1.3461	0.3392	0.7206	0.5955	0.4545	0.2972	0.1853	0.9183	3.6388	3.108	0.6247	0.6831	0.1307	0	0.579	0.2267
AC098613.1	0.406	3.7571	0.0876	1.026	2.2922	1.1468	0.6814	0.5444	3.5039	0.4803	1.5437	1.1892	1.697	0.3195	1.3664	2.5878	0.6335	0.3186	0.3677	6.5191	0.899	1.7485	0.4692	0.8639	0.5182	0.6991	1.245	1.087	1.0562	1.8805	1.3708	0.4527	0.5591	0.7604	2.1762	1.2501	0.8752	0.6601	2.5184	4.1501	1.3466	0.4986	1.3679	0.8695	3.1235	1.978	2.4306	1.8834	9.6707
AC091185.1	1.5134	0.3837	0.1632	0.5975	0	0.2544	1.6227	1.1112	0.4268	2.0034	0.822	0.3358	0.5007	0.2647	0.3458	0.3783	0.6514	1.0687	1.6967	0.1095	0.2717	0.2858	0.4736	0.6343	0.0644	0.8685	0.2134	0.0827	0	0.123	0.3193	0.4285	0.5368	0.135	1.1223	0.6863	0.9595	0.6834	0.0745	0.4459	0.2656	0.6711	2.1244	0.5636	0.1712	0.2949	0.5033	0.9251	0.5965
URB1-AS1	11.4105	6.3787	10.7471	6.9098	12.7728	5.3022	5.424	6.8764	14.047	5.5791	2.5678	4.3951	4.1026	10.0227	3.2159	4.5664	13.8135	3.2192	5.8049	8.7625	3.8937	3.4144	5.3239	5.9519	12.2315	5.3116	5.6596	2.802	5.1879	3.516	3.9228	8.2872	8.1456	8.2318	4.7	4.1769	9.0631	10.0522	16.4724	6.1096	4.6065	6.8552	2.0247	7.8787	4.6051	9.681	7.8029	3.7687	7.7424
AC090517.2	0.3525	0.571	0.6335	1.3919	1.9511	0.4346	0.2191	0.9004	1.3919	0.6619	0.3191	0.4172	0.4093	0.185	0.6835	0.514	0.569	0.3381	0.456	1.6714	0.375	0.4439	1.1032	0.9092	0.6249	0.4636	0.9526	0.1712	0.3962	0.0955	0.9505	0.6031	0.9072	1.2575	3.1293	0.3646	1.341	1.7511	0.5206	0.4328	0.3506	0.6814	4.1239	0.3282	0.7976	0.3053	1.3287	0.6761	0.9925
SNHG19	45.9497	16.0915	26.9533	8.1181	57.9333	8.4057	47.0535	27.7481	17	61.9242	8.3545	39.2961	5.2081	12.8305	6.2124	7.0807	34.9892	26.1547	37.7137	17.9682	11.465	16.4162	40.0458	32.9162	21.5697	44.585	12.5167	3.5319	13.1684	5.9802	10.0248	17.1594	29.5423	2.8127	16.7757	29.9455	10.2703	28.3816	24.038	17.341	6.6831	11.7954	1.1479	15.0831	14.009	23.9784	61.6967	30.9166	33.6787
ZFPM2-AS1	0.0399	0.9934	0.2476	0.3626	0.0332	0.6445	4.1467	4.0637	0.0169	0.4893	0.2169	2.0734	1.6169	1.0685	2.9987	2.3954	2.3366	0.8538	1.1365	8.9531	1.5473	0	0.0721	0.0772	0.0573	0.3867	2.8817	0.9873	0.1298	1.156	0.0527	1.8816	0.0125	1.1885	1.6557	1.1509	3.152	0.284	0.2949	1.9416	2.2074	1.0829	3.6997	0.2138	2.1798	0.2237	2.9882	0.8938	0.2024
AP001429.1	0.3015	0.223	0.1625	0.2381	0	0.1521	0.0703	0.1925	0.085	0.1274	0.2047	0.1338	0.4989	0.0264	0.094	0.0942	0.1082	0.1972	0.2167	0.1454	0.0902	0.1709	0.5081	0.1458	0.1604	0	0.5314	0.0824	0	0	0.1591	0.1067	0.2517	0.4706	0.1525	0.1799	0.8284	0.2383	0.0742	0.2777	0.0529	4.6285	57.5662	0.234	0.3411	0.0979	0.1003	0.0542	0
AC009237.15	0.2658	0.6402	1.0317	1.1755	3.7958	0.8044	3.0485	0.4583	1.7992	2.8301	0.7941	1.4156	3.833	1.1157	1.6566	1.8437	1.0298	0.9177	1.8111	4.4218	0.6363	0.964	1.4974	1.7996	0	1.6019	1.7988	2.0915	1.5366	1.3608	0.617	4.629	1.1315	0.7823	0.9677	2.0556	2.5617	2.6289	1.0207	3.1136	2.8268	2.3938	4.2539	1.1385	5.5935	2.2274	0.4243	1.6631	0.2694
U62317.1	4.9112	0.8413	5.3903	1.6072	5.7303	0.8926	1.547	2.4578	3.1444	1.1589	0.3004	0.1178	0.8784	0.4643	0.2757	0.3732	0.3333	1.4234	0.5914	1.664	1.0856	1.9555	1.0225	1.1982	1.0729	2.4282	2.0116	0.2176	0.6394	1.9414	0.2334	0.2114	3.4065	0.1184	7.159	1.9642	0.7854	1.948	3.9204	1.0756	0.396	0.6339	5.683	0.5355	0.901	0.1293	1.5892	0.1432	1.1958
AL360219.1	0.0728	0.2767	0.2354	1.4367	0.4833	0.2936	0	0.2091	0.6157	0.3075	0.1976	0.6782	0.076	0.0382	0.3175	0.4775	0.3132	0.1713	0.4707	0.6316	0.2177	0.1649	0.2628	0.2112	0	0.3132	0.0769	0.0398	0.1052	0.5322	0.2303	0.4636	0.2278	0.0973	0.2208	0.4169	1.3842	0.4929	0.4299	0.4423	0.3065	0.4468	8.2748	0.1355	0.741	0.3545	0.2904	0.628	0.1229
AC130650.2	0.532	0.2389	0.2032	0.4026	0.7178	0.0671	0.8836	0.4459	1.1253	0.8804	0.1656	0.1033	0.2316	0.0814	0.3177	0.1974	0.3996	0.3392	0.5449	0.6574	0.0597	0.3266	0.6564	0.193	0.3607	0.8349	0.7149	0.2362	0.1442	0.2026	0.269	0.6238	0.6314	0.7413	0.8071	0.119	0.52	0.3979	0.2619	0.1715	0.4785	2.6656	14.7739	0.2787	0.6395	0.2268	0.4645	0.2391	0.1685
LINC01290	0	0.269	0.0572	0.1676	1.1453	0.0535	0.8162	0.0508	0.2693	0.5828	0.072	0.5651	0.4712	0.5011	0.3307	0.3481	0.6851	0.3747	0.7321	0.307	0.127	0.0601	0.1916	0.1026	0.1354	1.0277	0.0561	0.2609	0	0.0647	0.6158	0.5634	0.9299	0.2129	0.0537	0.4559	0	0.3235	0.1567	0.5277	0.3352	1.466	2.5696	0.1482	0.4202	0.5687	0.3176	0.8013	0.0896
DM1-AS	1.5042	0.8712	1.9573	0.7168	1.2919	0.2878	0.5803	0.6955	0.4827	1.3149	0.2817	0.2072	0.4742	0.1633	0.2263	0.1945	0.5442	0.7326	1.1072	2.9449	0.2638	0.7054	0.8054	1.2291	0.2648	0.7256	0.713	0.2976	0.2249	0.1897	0.3557	0.5232	1.4286	0.5204	0.7344	0.65	0.8221	1.0716	0.1532	0.2579	0.3413	0.1592	0.2731	0.483	0.2347	0.9602	0.828	0.7554	0.701
SSSCA1-AS1	0.9601	1.1214	1.1238	1.1047	0.8654	0.8301	1.0742	0.9852	0.9515	1.495	0.3166	0.566	1.3113	0.367	0.547	0.9641	1.5792	1.13	3.0636	0.8928	0.5745	0.8238	1.1589	1.1408	0.5514	1.0184	0.7976	0.3747	0.5946	0.234	0.738	1.1869	1.863	0.3669	1.5534	0.7267	3.513	2.4991	0.6887	0.7047	0.6498	0.6737	0.7798	1.0727	0.45	1.1091	1.9432	1.1244	0.9499
AC138207.2	0.7579	1.4754	0.3502	1.1543	1.2585	0.7645	0.0757	0.5704	1.6489	0.6862	0.5881	0.7207	0.6788	0.3977	0.3711	1.0148	0.8738	0.3398	0.2568	0.6265	0.0972	0.1227	0.7037	0.1047	0.9673	0.4078	2.3469	0.5029	0.4694	0.9238	0.8568	1.7245	0.8811	1.0862	0.2737	0.3876	0.4805	0.4767	3.3579	0.7777	0.456	0.1108	0.114	0.5041	0.7962	1.3714	0.6482	0.2336	0.6401
AC078846.1	0.8235	0.236	0.373	0.4425	0.4558	0.3035	1.7829	0.6627	0.2291	0.4703	0.8885	0.2253	0.5344	0.1499	0.2086	0.2714	0.2246	0.4485	1.5567	1.1831	0.2768	0.3239	0.6382	0.6292	0.3408	0.2549	0.3101	0.1808	0.2826	0.1421	0.484	0.7547	0.6709	0.2062	0.54	0.3581	1.0204	0.8329	0.5054	0.5901	0.386	0.9928	3.9037	0.4307	0.2553	0.5093	0.5853	0.5598	0.1906
AC011815.1	0.231	0.1772	0.4129	1.1808	0.3936	0.4353	0.3825	0.3202	1.1828	1.0786	0.5778	1.3352	0.308	0.1371	0.7538	0.7178	0.834	0.4102	0.7758	0.5759	0.3674	0.3031	0.4829	0.5879	0.225	0.3009	1.2725	0.1262	0.2635	0.5038	1.1672	0.7874	0.293	0.6261	1.4015	0.2785	0.6705	0.5764	0.4039	0.3224	1.0048	0.9579	3.9293	0.3	0.5432	0.5271	1.1523	0.4983	0.6366
AC006213.4	1.2183	0.5592	0.5435	1.1943	1.1859	2.1612	0.5288	2.6959	0.4265	0.3905	0.3993	0.6712	1.1413	0.1984	0.9949	0.8269	0.4069	0.7911	1.0326	2.4004	0.5782	0.4285	1.1529	0.3251	2.4129	0.9042	0.533	0.5739	0.2429	0.8193	0.9308	0.5576	1.9986	0.5058	1.2746	0.8423	1.5448	0.5691	0.7445	0.5107	0.8847	1.6337	4.4231	0.6259	0.4278	1.187	1.006	0.5891	0.4968
AL121839.2	5.6892	1.5221	5.0873	0.3151	2.6053	0.3018	4.6999	4.4532	0.8244	1.731	0.0938	1.2717	1.0963	1.3888	1.7619	0.7911	1.482	3.1004	0.8966	2.2529	1.0078	3.5519	1.557	5.2092	0.2056	3.1498	0.7585	0.6288	0.9757	0.2244	0.2631	0.2566	6.3467	0.0257	3.0765	5.8755	1.9506	10.5762	0.2889	1.1085	0.414	2.3869	11.4706	1.786	0.1476	1.5063	1.0028	3.1286	0.2657
AC026785.3	3.3785	0.0622	2.986	0	0	0	0.1374	46.0729	0	0	0.16	0	0	1.4119	0	0.0368	1.078	0.6011	0.8385	0.4404	3.0092	0.0668	0	0.114	4.5251	0	1.7861	0.0107	0	0.0479	0.0207	0	0.1844	0.289	0.2384	0.2672	0	0.4125	0	0.1302	0.1758	0	0.1654	0	0.6222	0.0191	0	0.3814	0.0664
AC007038.2	0.8998	0.5703	0.6209	0.8527	1.6136	0.3994	1.8625	1.0342	1.1572	1.2165	0.6354	0.7667	1.0154	0.2644	0.4262	0.8097	0.7165	1.2427	1.102	2.0305	0.4954	0.5303	1.6376	0.5222	0.2986	2.1303	1.3701	0.236	0.3641	0.2194	1.557	0.5542	1.104	0.5296	1.7472	0.567	2.0081	1.3897	0.6379	1.1932	0.5116	1.0682	9.019	0.6368	0.5294	1.1924	1.4365	1.126	0.5472
AC007216.3	0.196	0.7904	0.2305	0.1829	0.1775	0.1797	0.8223	0.1877	0.5125	0.5419	0.3629	0.2135	0.2885	0.1215	0.2776	0.3173	0.1725	0.2656	0.5378	0.1804	0.1386	0.323	0.6819	0.5514	0.0455	0.4218	0.3391	0.2142	0.2317	0.0869	0.1128	0.2081	0.223	0.1907	1.081	0.2679	0.2033	0.5913	0.1579	0.5316	0.4127	2.3884	12.2674	0.4313	1.0279	0.2604	1.1376	0.6534	0.0602
SAPCD1-AS1	0.8667	0.3296	1.495	1.46	0.3837	0.0583	0.808	0.664	0.2933	0.2441	0.3138	0	0.1811	0.3941	1.2962	0.5957	0.2798	0.408	1.0215	0.3761	0.2766	0.3274	0.4173	0.0559	0.3687	0.5596	0.7331	0.5367	0.0835	0.0704	0.1829	0.6135	0.5063	0.4637	0.9349	0.786	0.0733	1.8394	0.0853	0.4469	0.2738	0.1774	0.2433	0.7531	0.9805	2.1392	0.3459	0.0623	0.1952
AC009506.1	1.4797	1.9661	0.7689	0.9714	1.6873	0.9351	1.122	0.7172	2.0815	1.1148	0.5326	1.1155	0.9407	0.9821	0.7222	1.2031	1.0072	0.4337	1.5529	0.606	0.9068	0.6667	0.7983	0.8104	0.3982	1.1127	1.0556	0.6234	1.0563	0.6084	0.7148	1.2873	1.2945	1.1447	1.2801	0.8425	1.1755	2.1858	0.7635	0.9653	0.657	0.675	1.4641	0.9628	0.5446	2.484	0.7471	1.2116	1.566
NORAD	62.887	56.373	62.2344	78.7196	56.5904	80.839	41.7958	60.7365	27.9381	55.2085	53.5916	96.9514	74.1345	70.3852	53.7697	89.5154	49.9684	69.9456	58.0372	37.2149	141.351	36.8407	64.7796	90.4931	55.4638	61.2877	70.9409	95.1275	63.714	59.8312	68.4009	84.8851	97.003	74.3367	93.933	71.1904	74.4002	74.1182	35.4094	72.5372	69.8847	166.418	219.676	96.5417	80.3277	86.4451	46.5462	68.0617	32.7969
AP003352.1	0.5223	0.5347	0.4764	0.6874	0.6226	0.5538	1.2173	1.1928	0.6345	1.6633	0.3273	0.3387	0.5597	0.26	0.2587	0.2636	0.526	1.9754	0.4735	1.1913	0.4247	1.2596	1.3829	1.0232	0.3076	0.9655	0.6655	0.1244	0.2129	0.1632	0.2826	0.9029	0.9556	0.3583	0.6365	0.5465	1.1037	1.5874	0.4549	0.6289	0.289	1.2745	4.5962	0.611	0.909	0.3653	2.4317	0.3756	1.1537
AC005838.2	0.084	0.4793	0.3624	0.0664	0.1395	0.2543	0.3525	0.4828	0	0.497	0.1141	0.6712	0.2634	0.3968	0.1571	0.1575	0.1356	0	0.471	0.3038	0.0503	0.2857	0.8495	0.1625	0.0536	0	0	0.2295	0.1214	0.1024	0.1773	0.3569	0.4208	0.1124	0.085	0.2406	0	0.4553	0	0.1393	0.1769	3.2674	10.9692	0.1565	0.3802	0.9824	0.1677	0.0906	0
AF131215.5	0.2335	0.2525	0.0889	0.998	0.7755	1.5657	0.3266	0.2105	0.4184	2.2053	0.9699	2.2494	1.1267	0.4468	2.3028	0.3863	1.3895	0.2263	0.7345	0.2881	0.896	0.7005	1.002	0.5048	0.0789	1.626	0.2469	0.2852	1.9057	0.4521	0.4783	0.3792	0.4643	0.1286	1.3336	1.6622	0.5574	0.1861	0.1623	0.6375	0.4411	1.1949	4.7726	1.0872	0.0311	3.1987	0.1371	0.815	0.6033
AC016542.1	0.5403	0.3082	0.233	0.1707	0.2691	0	0.3778	0.5175	0.3657	0.2739	0.1467	0.1439	0.0847	0.0567	0.0337	0.1519	0.2035	0.212	0.1165	1.6411	0	0.1225	0.7413	1.1496	0.3792	0.1744	0.5712	0.2952	0.0781	0	0.399	0.7745	0.3382	0.3613	0.1639	0.1934	0.2055	1.0613	0.1596	0.209	0.1991	2.5432	26.6203	0.2515	0.2445	0.1579	0.3234	0.2331	0.2738
AC025766.1	0.3907	0.4953	0.2106	0.3086	0.2163	0	2.4591	1.1851	0.2204	1.8709	0.3537	0.2601	0.3743	0	0.2841	0.3052	0.4905	0.3066	1.039	0.4239	0.2728	0.2214	1.3639	0.2519	0.0831	1.1212	0.2754	0.1423	0	0.0794	0.5497	0.1037	0.2853	0.2613	1.4489	0.0933	2.0644	1.4998	0.0962	0.7196	0.3771	0.933	1.3713	0.1213	0.6631	0.2538	2.3391	0.6323	0.44
AC253536.3	0.5251	0.363	0	0.4523	0	0.3852	0.4673	0.32	0.0808	0.5243	0.4537	0.8897	1.9202	0.0501	0.238	0.5369	0.2311	0.3745	1.3173	0.4143	0.2285	0.1082	0.655	0.1847	0.2132	0.3596	0.7571	0.652	0.069	0.0582	0.3022	0.2788	0.4183	0.3831	0.6758	0.5469	1.5131	0.6143	0	0.7648	1.1811	4.494	14.8755	0.8889	0.108	1.1162	0.1905	0.9783	0
AC079921.2	0.6439	0.5194	0.2525	1.2943	0.486	0.6495	0.4093	0.841	0	0.4946	0.8744	0.1559	1.2845	0.0921	0.1094	1.0974	0.252	1.2402	1.0602	0.127	0.4554	0.199	1.2683	0.2265	0.1121	0.126	1.3617	1.1515	0.5076	0.9275	0.3088	0.5594	0.4031	0.8613	1.184	1.0479	0.5196	0.7137	0.6916	1.4231	0.7088	1.1382	1.1094	0.9266	0.7947	0.3993	0.1168	0.5683	0.3955
AP003419.3	0.7213	0.3918	0.8332	0.773	2.7374	0.1559	0.9367	0.6415	0.5231	1.1318	0.2099	0.5487	0.4576	0.1622	0.5137	0.4346	0.7484	0.4447	0.7109	2.2356	0.0925	0.5838	0.7813	0.7474	0.1315	2.4947	0.8171	0	0.1489	0.1256	0.3261	0.2188	1.2577	0.758	0.3647	0.4427	1.1759	1.361	0.8369	0.8255	0.2712	0.1582	0.4339	0.5277	0.5828	0.7027	0.7196	1.0004	0.5222
AL354989.1	0.2097	0.5051	0.1809	0.6293	0.0696	0.2539	0.5866	0.5624	0.3549	0.9215	0.1709	0.2234	0.6574	0.1761	0.1046	0.3931	0.316	0.4279	0.832	0.273	0.3765	0.4278	0.3332	0.284	0.1606	1.0381	1.5523	0.2063	0	0	0.5753	0.334	1.024	1.2905	0.6363	0.4505	0.3723	0.483	0.2478	0.2781	0.4416	1.5882	4.4161	0.5858	0.3322	0.4087	0.1674	0.2262	0.4251
AL158166.2	0.3917	0.3611	0.3455	0.1125	0.2956	1.3649	0.7968	0.1023	2.2294	0.4814	1.644	0.1896	0.4837	0.2616	0.577	0.1335	0.115	0.5588	0.2303	0	0.3196	0.2421	1.1572	0.3444	0.5908	0.3065	0.7907	0.7004	0.4117	0.3038	0	0.7184	0.9584	0.9526	0.5402	0.6119	0.587	0.3859	0.7888	0.5509	0.15	1.7855	15.5957	0.0995	0.564	0.0694	0.1421	0.4994	0.2406
AC098484.4	0.3535	0.3768	0.4158	0.3617	0.3469	0.2269	0.4158	0.6849	0.2991	0.6857	0.6001	0.3209	0.8731	0.1223	0.1502	0.5874	0.3156	0.6872	0.9216	0.9646	0.2404	0.2094	0.7253	0.4041	0.0769	0.3718	0.4927	0.1888	0.1393	0.0686	0.7036	0.3029	0.3873	0.3224	1.2838	0.2992	1.0697	1.0667	0.1424	0.5682	0.7529	0.6331	3.3329	0.6509	0.509	0.4932	0.6574	0.6674	0.19
AL162274.2	0.722	0.7627	1.8164	0.8236	3.197	0.4046	3.2538	1.921	0.8145	2.5082	0.5447	2.0293	2.0957	0.9681	0.3	0.8272	1.036	1.0701	1.7297	2.7271	0.9602	0.5455	2.0858	0.7759	0.7679	1.036	1.8662	0.5699	1.1594	0.4889	1.1004	1.15	1.6572	1.5024	1.7038	1.2063	1.4242	1.6303	0.3554	2.2163	0.9292	2.0525	9.629	0.9711	1.5429	1.3288	2.7215	0.5193	0.4066
SH3PXD2A-AS1	0.0481	0.1218	0.0389	0.0854	0.0199	3.2599	0.1848	2.1057	0.2033	0.0203	0.2936	0.08	0.1067	0.0567	1.7669	0.2365	0.0646	0.4902	0.0466	0.0521	0.1222	0.0681	0.1562	0	0.1303	0.0776	1.3465	0.7483	0.191	1.8304	0.0127	0.0702	0.3685	0.9321	0.1701	0.1204	0.5484	0.0977	0.1242	0.1593	0.2909	1.7704	2.0491	0.1119	0.3806	0.0351	0.1678	0.2592	0.0812
AL450263.1	0.0821	0.7023	0.2655	0.4861	0.2726	0.0828	0.1722	0.4717	0.4861	1.4218	0.0557	0.1093	1.458	0.1077	0.4348	0.4616	0.3975	0.4508	1.7166	0.7124	0.393	0.2791	0.9484	0.2778	0.1048	0.8391	0.4773	0.0448	0.1779	0	0.6062	0.305	0.2826	0.0549	0.8301	0.2645	0.9887	0.417	0.0606	0.4308	0.4753	1.3019	2.8518	1.07	0.5107	0.5998	0.4914	1.1511	0.1387
AC011825.2	0.3372	0.0611	0.0519	0.1902	0	0.3401	0.4715	0.0923	0.163	0.7326	0.2616	0.1924	0.2516	0.0758	0.1201	0.1806	0.2073	0.189	0.54	0.7664	0.1729	0.2183	0.3478	0.1863	0.0307	0.2073	0.5602	0.0526	0.0696	0.2348	0.3049	0.2557	0.4221	0	0.5358	0.2414	0.7939	0.4568	0	0.1863	0.5325	0.7393	11.2575	0.4036	0.1635	0.5162	0.4806	0.3117	0.4882
AC074135.1	0.1377	0.0175	0	1.4138	0.1372	1.0558	0	0.6859	0.0932	0.0233	0.1496	0.44	0.0432	0.0145	0.0343	0.284	0	0	0.3801	0	0.0165	0.1561	0.2984	0.0266	8.4195	0.0889	0.5533	1.2341	0.1592	0.6379	0.2906	1.3015	0.0172	0	1.0306	0.0394	0.454	0.3918	0.8542	0.0457	0.087	4.9609	4.3499	1.4362	0.4986	0.2415	0.055	0.0297	0.4188
AC091563.1	3.7544	7.7672	3.5896	5.0625	14.4675	1.1075	1.8328	2.0354	2.8768	18.9445	1.3467	10.7511	6.4396	4.9431	5.2312	4.2162	1.677	8.7822	2.4437	2.5617	4.3451	7.4257	2.8904	2.1581	0.3842	5.2597	4.157	6.5412	3.02	0.9066	1.8311	7.9731	11.8835	0.7107	4.5131	4.2606	1.1228	5.854	6.7999	4.4814	3.1699	7.8654	16.0349	7.5192	5.9304	5.1074	3.4632	2.942	3.7693
AC007546.1	0.3335	0.906	0.2569	0.301	0.2373	0.0481	0.3998	0.2738	0.2419	1.0065	0.3882	0.1903	0.7219	0.075	0.2079	0.4466	0.282	0.5982	0.3698	1.1028	0.2566	0.216	0.8259	0.7373	0.3041	0.3589	0.6046	0.2343	0.1377	0.0581	0.3016	0.0759	0.2983	1.2747	0.8192	0.3071	0.3021	0.3228	0.4926	0.5792	0.3261	1.9504	13.4443	1.1979	2.6952	0.4178	1.5213	0.2056	0.161
AC012073.1	1.2981	0.3504	0.8034	1.8224	0.0798	2.1338	0.975	2.0952	0.2034	0.914	1.6647	0.416	0.8917	0.2901	0.4494	0.8787	0.4527	1.3769	1.0573	1.5126	1.0214	0.899	1.0069	0.651	3.8505	0.2587	0.9913	1.3529	0.1737	0.879	1.9022	0.7019	1.7605	0.5788	1.7746	0.327	0.7011	0.7002	1.0295	0.6375	0.3797	0.6642	1.1642	0.4477	0.5167	0.5387	1.1033	0.5964	0.7309
AL121601.1	0.5719	0.466	0.6166	0.3226	0.814	0	0.9141	0.7825	0.8295	0.8975	0.1109	0.3263	0.2561	0.0429	0.0509	0.3063	0.8792	0.1923	0.9512	0.8864	0.0489	0.2778	0.7671	0.8692	0.1043	0.0879	0	0	0.5904	0	0.6896	0.3904	1.1763	0.4372	0.661	0.2925	0.2072	1.5496	0.9653	0.316	0.3011	0.5017	1.2043	0.6086	0.3697	0.6368	0.8152	0.0881	0.9661
LINC00216	0.1656	0.1649	0.1785	0.1494	0.0786	0.1432	0.1654	0.1133	0.1201	0.1799	0.1606	0.063	0.2224	0.0372	0.1179	0.1552	0.1782	0.0557	0.2652	0.2053	0.0991	0	0.205	0.1144	0.0151	0.1018	0.2751	0.1034	0.1026	0.1442	0.0998	0.1507	0.2073	0.2531	0.5263	0.1524	0.18	0.3044	0.0349	0.2222	0.2615	3.7763	17.4331	0.2863	0.2944	0.0691	0.2832	0.0255	0.0799
AL133445.2	0.0505	0.1922	0.1635	0.1197	0.2518	0.2549	0.0707	0.0484	0.3421	0.0854	0.1373	0.0673	0.0528	0.0796	0.4724	0.1895	0.1088	0	0.2397	0.1097	0.1815	0.1146	0	0.0489	0.0968	0.0544	0	0.1933	0.2191	0.1232	0.1067	0.0537	0.0949	0.0676	0.1533	0.1809	0	0	0.0746	0.2234	0.0532	2.1206	29.3726	0.1412	0.1715	0.2462	0.1009	0.1636	0.0854
AC011445.2	1.8475	1.2685	1.4939	0.3647	2.5564	0.4659	0	2.2119	0.521	1.6912	0	0.4099	0.4022	0.9693	0.0959	0.5772	1.1597	0.7248	1.3942	2.1157	0.9213	1.5703	0.4448	1.3401	0.6878	1.1597	0.6512	0	0.89	0	0.1624	0.1635	3.9513	0.2059	0.4671	0.441	0.9761	1.0429	6.3663	0.5104	0.3242	0.4727	0	0.4301	0.1742	0.45	2.1505	0.6643	3.1209
SMIM25	1.4741	4.8451	0.8316	2.3509	5.1647	1.5924	2.0163	0.7733	1.4759	0.0731	1.8353	1.1324	0.7965	1.0798	2.3	3.3715	0.9386	1.0096	0.5766	0.5631	1.5422	4.8156	1.0646	0.4915	1.6284	2.5481	1.2767	1.5715	0.5417	0.7776	1.3918	1.4007	1.4642	2.1358	0.5722	2.1988	0.946	0.293	2.9168	1.7823	1.9676	0.3578	0.4098	0.7182	0.3833	1.3063	0.6976	3.6625	5.2603
AC018695.4	0.4252	0.539	0.3334	0.519	0.0642	0.3509	0.811	0.8516	0	0.4246	0.1575	0.5661	0.8886	0.1825	0.3373	0.1812	0.3536	0.3943	1.0168	0.4194	0.3239	0.4819	0.6421	0.1496	0.0493	0.2912	1.2262	0.1901	0	0.0942	0.4079	0.2463	0.3388	0.2068	0.7428	0.3598	0.8333	0.3404	0.2284	0.1922	0.2239	0.7516	3.3374	0.5399	0.4373	0.452	0.1543	0.7506	0.1959
AC093726.2	0.3138	1.1436	1.015	0.4956	1.1724	0.1187	0.9875	1.315	0.2655	0.5966	0.1598	0.6789	1.783	0.3499	1.2956	0.7353	0.2744	0.6772	1.0995	1.3618	0.2113	0.978	0.7932	0.3035	0.0751	1.2664	1.1613	0.3001	0.3401	0.0478	0.1242	1.4162	0.9331	1.6791	1.1901	0.6179	1.2435	1.3286	0.1738	1.6472	0.7641	0.562	2.1476	0.6574	0.8432	0.9555	0.7045	0.677	0.1325
AL121584.1	0	0.0651	0	0	0	0	0.1435	0	0	0.2602	0	0.2733	0.0268	0	0.0959	0.0481	0	0	0	0	0.0307	0	0.0371	0	0.0328	0	0	0	0.0742	0	0	0.0817	0	0	0	0.2205	0	0.0695	0	0.1134	0	1.5755	4.5386	0.0478	0	0	0	0	0
AL024508.2	2.447	0.3743	0.4245	1.2549	0.4437	0.8937	1.1014	3.3673	0.119	0.3802	0.0191	1.2731	0.2939	0.2287	0.666	0.2768	0.7718	1.2138	0.6246	1.4748	0.7406	1.004	1.432	2.149	2.0461	0.2421	0.2379	0.0922	0.2236	0.5142	0.6232	0.3061	0.3169	0.5455	1.6781	0.3222	0.4993	2.1719	0.7684	0.505	0.1185	0.2734	0.4738	0.419	0.35	0.4111	0.449	0.3944	2.5893
LINC01133	0.0072	9.9285	0.0156	0.7152	0.0602	0.0585	0.0203	0	0.0123	0.049	0.3444	0.0579	0.0189	0.019	30.6732	0.292	0.0312	0.0057	0.0469	0.0367	0.0304	0.4434	0.0105	0.035	0	0.0624	0.046	3.5789	0.0524	1.2364	0.0153	0.0192	0.186	0.0097	0.044	0.2387	0.1929	0	0.0214	0.06	1.1291	0.6822	0.3051	0.904	1.3935	0.8895	0.1301	0.086	0.1102
AC136475.2	2.3102	2.024	2.4907	1.8243	2.9333	0.9595	5.3215	2.0825	1.9546	5.1672	0.8304	1.3569	1.7394	1.7468	0.8045	2.4201	3.0343	1.1729	2.7248	2.5554	1.0165	1.078	7.017	1.1829	2.2114	5.7031	2.9456	1.188	1.4729	0.6625	0.5018	3.3549	2.4668	0.818	3.1608	1.8488	1.8093	4.9707	1.3045	3.2285	0.6796	1.1125	0.8584	1.898	1.0762	1.4565	1.8982	2.712	1.8364
AP002807.1	1.7845	0.4887	0.6651	0.7307	0.9145	0.2444	2.28	4.3467	0.8201	4.0023	0.2692	0.4986	2.1984	0.3005	0.659	0.8673	0.8416	2.1954	1.7195	1.1632	0.3955	2.9461	1.8615	1.7259	0.0281	2.181	0.8153	0.1685	0.2547	0.1611	0.6044	1.1579	1.9168	0.2063	2.2502	1.2462	1.7878	2.1191	0.1627	1.0225	0.7771	0.3607	0.0928	0.3897	0.5483	0.4722	0.9232	3.5648	0.7071
AP000692.1	0.4022	0.4249	0.1927	0.7764	0.5936	0.3155	0.5625	0.5992	0.2269	0.5664	0.1214	0.5355	1.4009	0.2345	0.3899	0.7121	0.1683	0.3156	0.713	0.5818	0.2942	0.3545	1.0328	0.3458	0.0856	0.4328	0.2835	0.3663	0.2583	0.2179	0.3301	0.3559	0.3637	0.4185	0.5875	0.448	0.6233	0.6054	0	0.3704	0.4705	0.8689	2.729	0.4577	0.3033	0.7838	0.0892	0.2893	0
ERVE-1	0.6431	1.2103	0.1173	0.7344	0.4107	0.01	0.3044	0.3127	2.1932	0.8611	0	0.4083	0.5479	0.1505	0.4193	0.0927	0.0639	0.2251	0.0768	0.5939	0.2309	0.2579	0.2358	0.1531	0.1326	0.2129	0.3348	0.1676	0.1144	0.0724	0.4489	0.2626	0.3468	0.225	0.4903	0.2125	0.0502	0.2078	0.1169	0.5139	0.3229	0.2126	0.3958	0.1106	0.6716	2.8438	0.9872	0.3842	0.351
AC245041.1	0	0	0.2434	0.0509	0.0535	15.6126	0.1804	3.4899	0.2728	0.0817	0.0876	0.3434	0.3201	0.203	1.0851	0.272	0.1735	0.9868	0.0417	0	0.5789	0.0731	0.1863	0.0312	0	0.1041	0.2387	2.5195	0.1398	19.6907	0.034	0.2397	0.2018	0	0.0652	0.3925	2.7804	0	0.4286	0.6057	0.1867	0.099	0	0	0.073	1.7594	0	0.0348	0.7626
MUC20-OT1	1.9932	0.5957	0.9056	1.5405	0.9499	0.3664	2.0531	2.4845	0.7913	0.8734	0.4829	0.4392	3.105	0.3303	0.88	0.5164	0.7614	1.2148	2.2881	2.6402	0.6358	0.4442	1.7499	1.2295	0.0821	0.8876	1.7139	0.5301	0.3106	0.1642	1.1737	0.4749	0.3837	1.4171	1.1142	0.5993	1.6293	1.0487	0.3397	1.2886	0.8677	1.3072	4.9714	0.8554	1.1283	1.4392	0.6976	1.3436	0.2812
AC004982.1	0.8691	1.0812	0.5899	0.089	1.2292	0.0325	0.9678	0.2158	1.5795	1.1559	0.0219	0.4071	0.454	0.5066	1.4342	1.6291	0.3897	0.2904	0.2707	1.3036	0.1541	0.5289	0.3603	1.7122	0.1849	0.6927	0.3914	0.299	0.6745	0.7062	0.1019	1.2048	0.8664	0.2153	1.9856	0.7145	0.5102	1.5371	0.309	3.0588	1.1523	0.9388	1.9655	0.7642	2.9313	1.5994	0.5138	0.6944	0.299
AL109741.1	0.2644	0.4608	0.1425	0.6785	0.2195	0.5333	0.9243	0.2532	0.2237	0.1675	0.8077	0.8799	0.587	1.0403	0.2471	0.3717	0.569	0.1556	0.684	0.0956	0.7119	0.1498	0.4296	0.3196	0.8435	0.1422	0.1398	0.2889	2.6744	0.9667	0.2789	0.6316	0.3723	0	0.4679	0.4732	0.1676	0.4477	0.5856	0.8034	0.3827	1.5556	0.9742	1.1692	0.1495	1.3523	0.6594	0.7843	0.4466
AC004241.3	0.8758	1.1428	0.4999	0.5289	0.5988	0.7275	1.2969	2.9606	0.5231	0.8271	1.609	0.4801	0.5921	0.2973	0.4495	0.2897	0.5544	1.0106	0.5554	1.0806	0.0617	1.6348	1.5254	0.6477	3.4849	0.9425	0.8716	1.0134	0.5212	0.6907	1.1415	0.465	0.5482	0.4135	5.3663	0.2582	1.2412	1.5704	0.7608	0.8539	0.5696	0.8435	3.9053	0.3358	3.6136	0.8031	2.9813	0.4446	1.5665
AL136295.7	1.6425	1.7303	1.6751	1.3321	3.9066	1.2538	4.9668	2.466	3.4929	4.4449	0.7535	2.0685	2.1569	0.9549	2.393	1.81	2.5676	2.8737	4.307	6.357	1.5673	1.2074	3.4464	2.8766	2.2946	4.6814	3.5438	1.516	1.1868	0.8657	1.7096	1.7558	3.8069	1.0688	2.918	1.5893	3.8839	5.8786	0.7539	2.4159	1.1451	1.3174	5.0476	2.9553	1.9586	2.9195	4.6063	2.7535	2.1746
AL157392.4	0.6948	0.685	0.7491	0.2439	1.9229	0.3115	0.9718	0.8134	0.3919	1.0438	0.5242	0.3083	0.5647	0	0.2406	0.2171	0.1662	0.7269	1.3316	0.6142	0.231	0.6124	0.6133	0.1493	0	1.1631	0.4898	0.1687	0.2231	0.1882	0.1629	0.123	0.4349	0	0.8588	0.3317	0.0979	2.3533	0.114	0.2559	0.1219	0.8691	8.4533	0.3594	0.3494	0.5265	1.3865	0.9161	0
AC104958.2	2.5445	0.5178	1.0067	0.6268	0.3101	0.0471	1.1427	0.0224	0.1975	1.0849	0.0951	0.7148	0.5	0.6369	0.3055	0.3501	0.6029	11.8509	0.7348	1.9922	1.355	1.6931	13.9757	0.9482	3.2028	0.2763	1.1354	0.4592	0.3711	0.0854	0.1478	2.4539	0.7891	0.2498	2.3607	0.4012	0.1184	1.3599	5.9985	0.6062	0.2212	1.0511	1.1797	1.6736	1.3733	1.069	0.885	0.2015	0.6309
AC135050.5	0.932	1.1814	0.2644	0.7747	0.4887	0.5937	1.4406	0.6577	1.411	1.4507	1.532	0.9142	2.9983	0.5405	0.9782	1.885	1.4252	0.9237	3.9342	1.0643	0.3229	0.7782	1.417	0.6167	0.1565	1.5835	2.0746	0.7772	0.2836	0.3587	1.0868	1.5105	1.3203	1.3123	1.4385	0.562	2.9233	3.4888	0.4346	1.0299	1.2137	0.9035	13.0141	1.0505	1.7203	0.9558	0.783	1.7462	0.58
AL162413.1	2.4214	0.6139	0	2.1033	1.6082	1.4655	1.0159	14.8424	0	0	0	0	6.7047	0	0	0	0	0	5.9515	4.0279	0	0	2.623	0	0.6181	0	0	2.9106	0	0	0.511	0	0.6063	0.3239	0.4897	0.8669	0	0	0	12.8432	0	0.2478	0	1.1273	1.6436	0	0	0	0
GPRC5D-AS1	1.4408	0.849	0.9488	1.9742	3.9053	0.1257	0.8169	2.6107	1.3178	3.3496	0.3596	0.7673	1.5665	0.8254	1.524	0.7957	1.5295	1.3383	1.7564	0.9407	0.7364	0.812	1.4117	0.9641	0.502	1.7264	1.3752	0.9149	0.4502	0.8828	0.5998	0.7153	0.6045	0.0417	0.1969	0.9313	1.7874	0.7333	0.5521	0.895	1.23	0.542	2.5091	0.7469	1.4273	1.4569	2.2534	1.2266	1.2761
AC020916.1	0.6795	2.539	1.6085	0.8193	2.1592	0.5331	3.4378	2.8659	2.4299	4.7613	0.6759	1.2975	0.7049	0.3477	1.341	0.7234	1.1992	1.7543	2.0385	0.5238	0.5732	2.3705	1.8762	0.4125	0.0518	2.5714	1.2345	0.421	0.3718	0.5317	0.2965	0.9895	1.9465	0.2375	0.5232	1.3996	1.257	0.9945	0.4171	0.8961	1.4251	1.471	3.5449	0.7421	3.072	1.8364	0.837	1.3002	0.5173
DNM3OS	0.3668	1.7806	0.746	0.5793	0.3461	0.3364	0.7462	0.2715	1.6504	0.1902	0.5886	0.4883	0.8754	0.1837	0.2026	1.6096	0.296	0.9746	0.8915	0.2834	0.2844	0.7275	1.2402	1.4674	0.149	1.3367	0.7845	1.1843	0.6265	1.0263	0.6949	0.925	0.8141	0.2007	1.8632	0.4835	0.3805	0.9374	0.4309	0.8705	1.7555	2.201	10.6728	1.141	0.7262	0.4711	0.4824	0.5486	0.6759
AP003119.3	0.4448	0.2859	0.596	0.6372	0.1583	0.8204	1.324	0.9615	0.0645	0.2684	0.3365	0.1692	1.0025	0.7501	0.59	0.53	0.7077	0.3191	2.1535	1.2775	0.6198	0.2304	0.4543	0.1229	1.1434	0.4854	0.3964	0.6978	0.3857	0.7589	1.0525	0.3002	1.2409	0.136	0.1863	0.232	0.4109	0.1549	0.1783	0.3511	1.0001	0.2406	0.388	0.3845	0.8051	0.2414	0.1902	0.0274	0.0537
AC137932.1	1.2236	1.7044	8.9739	0.6067	3.6855	0.9329	8.3973	0.3271	0.7704	1.3585	0.4444	0.7387	1.8286	2.8293	0.7625	1.1869	5.4966	1.1946	4.9206	0.4734	1.5582	0.6611	2.5586	1.1972	1.2439	2.8937	0.4965	0.4509	0.5346	0.4682	0.5855	1.5334	6.5193	0.4377	1.5396	0.9475	1.2088	1.8023	0.4413	1.698	1.146	2.9121	8.3588	1.9077	0.4024	0.5961	0.3407	2.9469	0.2163
AC112496.1	0.5687	0.6909	0.4088	0.6737	2.3608	0.1912	0.5965	2.9505	0.8821	1.4417	1.0297	0.7571	0.7923	0.1989	0.1477	0.4886	0.816	0.6694	1.1036	0.4456	0.4254	1.1816	1.1979	0.4584	0.4839	0.561	0.1503	0.1036	0.137	0.2311	0.4	0.2516	0.1187	0.317	0.7669	0.3733	0.7211	3.0177	0.14	0.5499	0.6986	1.5035	7.9836	0.1765	0.4826	0.1847	0.7566	0.3579	3.6026
AL928596.1	0	1.8965	0	0	0.9097	0	0	0	1.2123	0.2849	0	0.3366	0	0	0.0263	4.3057	0.6122	0	0.0182	0.061	0.0504	0.191	0.0913	0	0	1.0884	0.2674	0.0691	3.4107	0	0	1.7452	0.4221	5.6937	0.0426	0.5432	0	0.0571	0.249	0.5123	0.4437	3.2777	1.1536	4.4734	1.5734	0	1.766	0.0909	0.0712
SNHG11	3.4964	3.2046	2.2402	2.1428	3.5869	2.3156	1.7205	3.05	1.4143	3.3722	1.5346	1.9904	1.024	2.0259	1.8671	2.0193	1.6469	2.8497	4.1094	1.6858	1.5428	1.4809	2.27	1.4688	2.2125	2.7237	2.6015	0.8523	0.9697	2.0591	1.7638	2.9313	2.7597	1.5905	2.9525	2.9039	4.6648	3.3851	3.0164	2.94	1.8438	1.6264	0.9296	2.6198	2.091	2.0417	4.9332	2.7621	5.9162
MIR22HG	4.9952	10.3006	10.9442	3.529	10.7825	6.8112	8.4831	8.7655	11.1693	19.6494	5.8503	7.6833	3.5278	11.8592	5.0363	5.2923	16.0347	3.9055	14.7164	7.0707	3.838	5.9035	6.8993	3.0626	0.9108	8.1589	3.8669	3.67	3.8415	5.4904	2.447	3.8833	4.0481	1.921	5.4665	5.5567	10.4397	7.1902	5.4273	4.6327	7.3492	5.2579	8.9405	7.5247	8.7088	6.4139	4.6991	9.0546	8.001
AC069023.1	0	0.1528	0	0.0952	0	0	0	0	0	0.1018	0.1637	0	0	0	0.0751	0.113	0.0648	0	0	0.0872	0.0721	0	0	0	0	0	0	0	0	0	0	0.128	0	0	0	0	0.1528	0.0816	0	0.3329	0.1903	1.7267	8.1209	0	0	0.2349	0	0	0
AC019117.1	0.2505	6.0569	0.1555	0.2458	7.663	0.0689	1.6667	0.8869	3.5835	2.8541	0.1958	5.3356	6.0793	1.7642	9.0633	3.1446	4.1371	9.19	0.4681	0.0055	4.1335	0.5505	1.0909	0.2569	0.0145	6.0362	5.5057	0.9415	1.7551	1.3507	0.1121	12.9118	5.6541	0.1523	0.8981	0.7663	6.593	2.1955	4.6969	15.0726	6.4496	5.4063	8.0235	1.7174	0.8759	0.636	8.9365	5.1749	3.8338
AC253576.2	0.4592	0.6694	0.5446	0.3989	2.44	0.1853	0.3854	0.7917	0.6217	0.6985	0.2494	0.3668	0.1679	0.1446	0.6296	0.6456	0.4448	1.081	0.2376	1.9596	0.1924	0.6766	1.4924	0.6218	0.0879	0.4942	2.2821	0.1505	0	0.1679	1.0175	0.3657	0.8049	0.86	0.6037	0.3288	1.9798	0.7155	0	0.5836	0.3626	0.6109	8.7028	0.3848	0.3637	0.8501	1.6495	0.0991	0.0776
AC005479.2	0.0618	1.4492	0.5997	0.1464	5.7463	0.0623	1.21	0	1.7777	0.8355	0.5035	1.3164	0.3874	1.4915	0.3466	0.1738	0.9643	0.3394	1.1725	0.6704	1.1095	0.8404	0.9819	0.0598	0.1577	2.0615	1.0455	0.5403	1.2503	0.4519	0.1304	0.8859	1.3152	0.0827	0.3125	1.1505	0.1567	0.2093	0.1825	2.7315	0.5856	4.0474	22.6421	2.762	1.3983	1.2042	3.3295	1.6666	0.1044
ARRDC1-AS1	2.8626	2.2715	4.35	2.486	6.6245	2.7132	6.641	5.2532	3.2801	5.1487	3.3872	2.4307	3.6231	2.4638	2.786	2.6057	4.9077	3.8969	8.0122	4.8309	1.7221	2.5374	5.1494	2.2236	2.5364	3.3634	5.6484	1.1618	2.1499	1.685	4.1063	2.1979	3.4332	2.1909	3.0545	2.0658	4.3824	4.214	3.5174	3.3667	2.3258	3.5599	2.2149	3.393	1.9295	3.2137	5.5323	3.8256	3.4014
MIR100HG	0.1069	0.6034	0.1884	0.3194	0.125	0.286	0.2223	0.1638	0.6104	0.0786	1.448	1.9767	0.1559	0.5439	0.0927	0.5342	0.2721	0.2298	0.4125	0.0713	0.3511	0.5732	0.6063	0.2428	0.073	0.3522	0.3863	0.5664	0.5012	0.6357	0.1638	0.6683	0.8409	0.4303	0.3657	0.47	0.3313	0.2305	0.405	0.1993	0.6745	0.7545	4.4399	0.4995	1.3389	1.3325	0.2171	0.2136	0.5293
AC058791.1	0.05	0.0158	0.1078	0.0066	0.0277	0.0336	0.6406	0.0319	0	0.0422	0.0226	0.0333	0.0261	0.0655	0.0208	0.0312	0.1075	0.0327	0.1724	3.4576	0.01	0	0.2767	0.0886	0.0106	0.0179	0.0352	0.0137	0.0481	0.0305	0.0264	0.0133	0.0938	0.0111	0.0253	0	0.0634	0.5077	0.0123	0.046	0.057	4.5854	43.6507	0.0155	0.0848	0.0406	0.0332	0.0898	0.0281
AC021078.1	1.0486	1.5306	0.971	1.6342	1.4237	0.6564	3.1962	1.409	1.2108	5.1548	0.8544	2.0284	2.193	0.8803	0.9283	1.3789	1.9233	1.6989	2.467	1.1086	1.316	0.8214	2.655	0.9724	0.1889	3.2525	3.0817	0.9454	0.4546	0.5451	0.6769	1.084	1.3089	1.6172	2.804	1.0688	4.9589	3.6351	0.4555	1.9954	1.9371	4.1378	25.3277	2.082	2.5157	1.4785	1.4155	1.933	1.0159
MNX1-AS2	3.1336	1.4444	3.0713	0.3374	1.5373	0.2155	5.5776	7.5031	1.3256	3.2495	0	0.9481	1.0418	0.7099	1.2871	1.602	1.1495	0.8941	1.5355	7.1595	0.554	2.1791	2.4173	0.8954	0	2.2991	0.3765	0	0.4117	0	0.4508	2.3064	2.4964	0.4763	0.5041	0.102	0.0903	2.9909	2.3138	1.9674	0.4124	1.0932	1.1997	1.061	0.0806	0.1388	0.8527	1.9974	1.203
AC002553.1	2.6569	0.6736	1.5039	1.049	1.158	0.536	2.0901	3.0536	0.3934	2.9185	0.5412	1.2822	1.8565	0.697	0.952	0.4981	0.9828	1.4854	2.2484	3.2907	0.5167	1.0162	2.0866	0.8351	0.3603	1.6797	1.7207	0.1996	0.288	0.2834	0.5256	0.9874	0.8939	0.3554	1.7464	0.6421	1.7687	1.6872	0.1471	0.8074	0.4721	1.3934	7.7623	0.804	0.5636	1.5208	2.3195	1.7913	0.2244
AL354892.2	5.684	1.885	2.3515	2.2964	2.4143	2.8	3.1427	6.3934	0.4473	6.0872	2.9616	3.4316	2.348	2.462	0.5766	1.5487	1.8847	3.682	3.249	2.9636	2.1358	1.4231	4.5344	3.6435	9.5742	3.8405	1.4675	1.3	1.7193	1.1278	2.6498	2.8773	4.3439	0.9725	4.1439	2.9814	4.4417	8.7747	2.5377	2.5927	1.357	0.4734	1.8092	1.2923	3.3647	1.4811	2.3739	2.4954	2.0096
LINC02362	0.0316	0.5499	0.2495	0.6769	0.7073	1.3951	0.6104	0.277	0.614	0.0889	0.814	0.329	4.9205	0.4801	0.0885	1.3012	0.348	0.0619	0.6531	0.1179	0.6357	0.5542	2.0128	0.8951	0.198	0.1981	0.2836	0.2873	0.7448	0.0769	1.0819	0.1228	0.4148	0.0844	5.5733	1.6003	1.0535	0.203	0.3184	0.1424	0.8139	0.8234	4.8832	0.8471	0.119	0.5124	2.7283	0.278	5.6407
AC027796.4	3.078	1.1589	1.7414	1.2033	1.518	0.8915	3.4523	10.4201	0.3094	4.2488	0.6207	0.1623	1.019	0.2079	0.2659	0.7427	1.033	1.8173	2.8122	1.4547	0.2553	1.934	1.9147	0.8548	0.0778	1.2462	1.4822	0.3663	0.2202	0.0371	0.4502	0.5825	0.6104	0.2038	0.8321	0.6328	2.1253	2.4771	0.18	0.6398	0.369	0.8108	0.7059	1.1634	0.5516	0.6829	2.4325	1.6108	0.8751
AC020978.3	0.4053	0.6973	0.0624	0.2743	1.0576	0.2336	1.6196	0.1664	0.3919	1.0764	0.1572	0.2313	0.4538	0.0304	0.5773	0.1628	0.4362	0.0909	0.6741	0.2094	0.0693	0.1312	0.2509	0.56	0.0739	0.6231	0.1837	0.3164	0.4184	0.2823	0.4887	0.2459	0.29	0.4647	1.4053	0.0829	0.2937	0.7844	0.342	0.2239	0.2134	1.7776	17.8008	0.2696	1.3101	0.3385	0.9243	0.5622	0.0978
LINC02489	9.0289	5.2456	3.2448	0	0.2499	0	5.8928	0.5044	1.7824	1.1444	0	1.9032	0.0786	2.6054	4.7358	5.1482	2.348	1.0036	5.84	17.1414	1.4408	16.0302	2.8256	10.115	0.1921	1.9432	0.9547	2.3433	0.7611	0.0917	0.0794	0.6391	0.0942	0.1006	5.7067	3.3402	1.1449	13.2511	0.6667	2.1201	0.8318	1.6939	0.4753	1.4011	0	2.126	5.2549	10.3079	1.7794
BOLA3-AS1	2.4799	0.4122	0.1541	2.8387	0.4153	3.0421	0.6097	0.2464	0.3991	0.3321	0.4755	0.2474	0.3472	0.2325	0.1781	0.489	0.3922	0.5551	0.6687	3.5509	0.5175	0.5021	2.2244	0.4078	2.4718	0.3384	0.4307	0.5545	0.6403	0.5401	1.8851	0.5577	1.1094	0.5927	1.8791	0.962	0.3443	2.3478	1.3615	0.2646	0.617	0.3876	1.3995	0.4325	0.186	1.4971	1.3975	0.3778	0.6519
LBX2-AS1	10.4931	4.0826	1.4055	10.1835	2.9286	2.6171	2.3237	1.9586	4.2821	4.3846	3.6445	2.7735	3.6925	2.4744	7.471	4.4204	4.958	2.0057	5.3569	15.6587	1.5603	4.2293	3.6828	1.1619	4.9671	3.5071	5.419	2.1858	2.826	3.7075	1.5508	4.8245	3.5761	10.6679	3.787	2.4892	3.8732	4.1122	3.0388	4.7241	3.5123	0.7455	0.7804	2.9632	4.3522	3.3124	3.6725	4.6876	3.3896
AL138963.1	0	0.2723	0	0.2714	0	0.0867	0.1202	0.4115	0	0.4356	0.2333	0.3432	0.1796	0.0902	0.5354	0.0805	0.1849	0.1348	0.5928	0.0621	0.1028	0.0974	0.4343	0.0831	0.2193	0.3698	0.0908	0	0	0	0.0907	0.0456	0.3227	0.2299	0.782	0.2461	0.1089	0.9894	0	0.3798	0.1357	2.1981	18.6346	0	0.1944	0.0837	0	0.5561	0
AC005070.3	0.2215	0.2807	0.1954	0.1033	0.1504	0.1625	0.4223	0.1639	0.0852	0.7315	0.0957	0.2948	0.4996	0.1109	0.2384	0.2264	0.2112	0.1422	0.3993	0.2912	0.1687	0.1597	0.4798	0.146	0.0899	0.2491	0.1384	0.1815	0.0582	0.0982	0.1062	0.2031	0.3844	0.0404	0.2545	0.173	0.4595	0.3137	0.0446	0.1835	0.1643	2.6989	17.7411	0.3655	0.2961	0.4512	0.241	0.304	0.102
MIATNB	0.3272	0.4126	0.4961	0.3688	0.7018	0.4814	0.3957	0.8194	0.646	0.4954	0.3379	0.6217	0.3419	0.2039	0.4397	0.4281	0.6566	0.2487	1.5331	0.2687	0.2856	0.3631	0.4825	0.2341	0.0305	0.6456	0.6704	0.2924	0.8029	0.2368	0.2086	0.4995	0.2432	0.31	1.1582	0.4759	0.497	0.6003	0.2769	0.339	0.4307	1.3151	4.2419	0.6411	0.3548	0.5845	0.6122	0.7391	0.8349
AL137779.2	0.3567	0.3391	0.1282	0.2347	0.1974	0.5997	0.0831	0.1708	0.1006	0.2512	0.0807	0.1583	0.5902	0.3743	0.5928	0.3901	0.1919	0.2799	1.0511	0.215	0.2135	0.0674	0.3006	0.2875	0.3794	0.1919	1.1944	0.2599	0.5155	0.5073	0.3764	0.1578	0.3349	0.3181	0.7215	0.7663	0.1508	0.3624	0.2634	0.4599	0.4069	1.5819	5.6335	0.775	0.2018	1.2165	0.2373	0.5772	0.5021
AL161785.1	0.3581	1.8016	0.1207	0.3358	6.2436	0.6547	4.6955	0.0857	8.0292	2.8558	0.2127	0.7748	2.9936	0.5285	2.7897	3.2727	0.5419	1.0713	0.4054	0.9551	0.8572	2.7394	1.1477	0.2598	0.2428	1.2524	0.8046	2.3725	1.2292	0.9003	3.0228	0.5585	1.6252	4.8502	1.2902	1.1058	0.3406	0.5003	2.8096	1.0635	1.2255	0.8704	0.5184	1.4797	1.2154	3.1839	0.1787	7.002	1.3611
AC013403.2	0.3884	0.4572	0.359	0.2629	0.7371	0.5597	0.7761	0.7441	0.5634	1.5942	0.226	0.4432	1.2176	0.1747	0.7954	0.6761	0.5673	0.4789	0.7418	0.5217	0.4317	0.566	0.7213	0.3757	0.4603	0.7165	0.352	0.5761	0.401	0.2705	0.8782	0.6776	1.2504	0	0.954	0.6754	1.4072	0.9021	0.0819	0.5212	0.2629	0.5679	10.0485	0.4133	0.8161	0.9732	0.6644	0.5986	0.3749
GABPB1-IT1	1.299	1.2477	1.5555	1.7534	3.2464	1.0428	1.7789	1.313	2.7836	3.194	0.9887	2.1901	1.7306	2.0964	2.8514	1.6683	3.4292	1.4248	1.6494	1.4173	1.3825	0.7335	1.9735	1.6953	1.6349	2.7617	1.2641	0.9209	2.0785	0.8601	1.3468	2.0307	1.4377	0.8297	2.5954	1.725	2.7755	3.3946	1.228	2.1729	1.079	2.2538	15.3414	1.8163	1.1593	2.2465	1.2467	1.7406	1.2527
AL357033.4	0.3832	4.8579	3.0195	1.6878	4.0873	2.1113	1.1338	0.8612	0.9478	2.6653	1.0008	2.1586	8.7481	9.3963	3.215	5.2638	3.7354	0.6939	3.7437	3.1555	1.6318	4.6605	1.2242	1.1975	0.1975	2.411	2.93	1.6027	6.5183	2.0661	1.0886	2.2303	4.8255	7.8078	2.7278	3.1768	2.9157	6.5797	0.7401	1.2623	2.6461	4.7817	1.1173	4.0899	1.0839	2.8149	0.9412	3.4663	1.1952
AC012557.1	0.3923	0.3592	0.141	0.4131	0.5791	0.1759	0.7316	0.334	0.8852	0.6999	0.4144	0.4062	0.6832	0.5489	0.5162	0.3269	0.1876	0.3421	0.3196	0.2838	0.6261	0.247	0.5667	0.4216	0.306	0.3753	0.2766	0.262	0.504	0.2125	0	0.3472	0.7913	0.1166	0.4849	0.3433	0.2211	0.9154	0.1288	0.4576	0.3442	1.4721	14.3195	0.6088	0.6411	0.9769	0.6959	0.4703	0.1473
LINC01977	2.393	0.2657	0.9695	0.6921	1.025	0.0692	2.1317	0.4452	0.5803	1.9834	0.0621	0.142	0.8122	0.1839	0.304	0.2643	0.1148	1.4052	4.1308	1.5157	0.041	0.1814	1.9373	2.1596	0.3453	1.8124	0.7655	0.1124	0.1211	0.0279	0.8443	0.2104	0.6201	2.9155	1.3179	0.2401	0.8214	7.8568	0.0338	0.3916	0.0602	0.4523	0.8505	0.3406	2.2158	0.0446	0.441	0.3042	0.0129
LINC01270	0.9799	0.543	1.3963	0.8866	0.1881	0.1788	2.4104	0.9527	0.175	1.0901	0.1939	0.1442	0.2135	0.8732	0.0276	0.1892	0.8266	1.1321	1.7709	1.3106	1.4439	1.9699	0.8855	2.1717	1.8415	0.7789	0.8955	0.3552	0.3558	0.1681	0.2286	0.8418	0.6473	0.4084	1.0507	0.6875	0.4308	1.8612	0.7781	0.3673	0.2178	0.2469	0.591	0.2384	1.3704	0.1151	0.4717	0.2231	1.1229
MIR181A2HG	0.523	0.765	1.7785	0.413	1.2025	0.1623	1.3505	0.501	6.74	0.6799	0.3824	0.1607	0.6726	0.2322	0.7271	0.4525	0.433	0.3788	0.1908	2.1533	0.2167	0.9575	0.7555	0.3113	0.2311	1.2556	0.7657	0.3298	0.2326	0.4904	3.481	1.1962	1.9392	0.3767	0.8951	0.8355	0.7142	1.0629	2.8521	1.7117	0.1906	2.1822	12.115	0.1498	0.3186	0.6664	2.81	0.6076	1.0195
AC005104.1	1.2655	1.2986	0.6497	1.0469	0.5003	0.3647	1.9384	2.8858	1.4275	2.9533	0.5728	0.8023	1.9519	0.411	0.1878	1.1296	0.7781	2.9316	2.5725	2.6586	0.5409	0.6146	2.0019	1.2239	0.2307	1.4914	1.0832	1.0536	0.0871	0.1469	1.0809	1.4077	1.1316	0.4836	4.2049	0.8198	3.3621	1.9593	0.7119	1.3984	1.5545	0.8633	13.3233	1.0661	1.1589	1.1156	1.443	1.3651	0.4072
LINC01135	0.3769	0.4913	0.83	0.1342	1.2606	0.2838	0.7945	0.6	0.9612	1.0363	0.0433	0.523	0.2635	0.8997	0.3639	0.6121	0.7313	0.7956	0.4464	0.9062	0.2986	0.5776	0.8128	0.3286	0.4066	0.5313	0.4378	0.4786	0.3836	0.2071	0.1512	2.1393	0.7809	0.2557	0.2899	0.4143	0.3097	2.4777	1.5367	1.3904	0.1565	0.9562	0.5142	0.6673	0.3303	1.0552	0.9429	0.6013	0.6278
AL662844.4	0.4505	0.4818	0.4756	1.1339	1.5583	0.5491	0.5907	0.6023	1.2705	0.9596	0.3441	1.087	1.1277	0.3742	0.5673	0.519	0.6413	0.3314	2.9179	1.1268	0.747	0.3935	0.9896	0.2814	0.5091	0.5454	0.6053	0.2359	0.6103	0.4004	0.8021	0.4036	0.5522	0.2511	1.5091	0.4906	1.0948	1.3414	0.4158	0.8297	0.4397	0.7491	0.6324	0.8476	0.1486	1.3442	1.2548	0.8403	0.7134
KMT2E-AS1	4.5598	2.5918	2.9263	1.3146	6.73	3.2123	6.8327	5.9963	4.5315	6.0546	1.6216	1.2045	2.3822	1.5	2.1199	1.3568	5.9582	3.2939	7.1784	6.2293	1.7325	3.8141	4.7827	3.1851	2.7944	3.8943	5.1274	0.8305	2.1966	0.8381	1.8709	3.6697	8.8572	1.8395	2.3788	2.358	3.4875	4.1673	9.994	2.2194	1.486	3.4071	0.381	2.9989	0.7779	3.3497	10.6154	2.6546	8.6195
AC092171.5	1.6117	1.1828	1.0365	0.6922	2.3005	0.3708	0.5536	0.4333	1.5789	1.9352	0.1536	1.2046	0.6943	0.8604	1.163	2.0142	1.2475	1.0871	1.268	0.5112	0.3046	1.6022	1.7153	0.9571	0.83	1.0041	0.8072	0.2935	0.3269	0.5514	0.8055	3.0173	1.4867	1.2103	1.058	1.316	1.3624	2.8538	0.8351	2.0465	0.3721	1.6493	1.6075	1.0268	1.3755	1.6254	3.3853	2.1961	0.6687
AC092801.1	0	0.1257	0	0	0	0	0.0793	0	0.0479	0.0479	0	0	0	0.0297	0.0883	0	0.0457	0.0222	3.0424	0	0	0.0321	0.2865	0	0	0.0305	0.0599	0.0155	0	0	0.1196	0	0.0709	0.0758	0.086	0.0812	0.0359	0.0576	0	0.047	0.1641	3.8856	26.1331	0.0791	0.0321	0.0276	0	0.0306	0.0479
AL021878.2	0.7343	0.9308	0.7917	0.5271	0.6651	0.202	0.6535	0.8951	0.6777	2.1434	0.8158	1.0665	0.7673	0.4553	0.4576	1.1262	0.3592	0.419	1.5256	1.207	0.3595	0.1513	0.6749	0.8393	0.0852	0.6465	1.1293	0.3283	0	0.0814	0.7748	0.6379	0.7104	0.7143	2.7003	0.478	1.185	1.7635	0.3943	0.5164	0.492	0.7514	2.3896	0.6837	0.3021	0.5203	0.2664	0.8641	0.3383
AL162724.1	0	0.4073	0	0.2256	0	0	0.5992	0.0684	0	0.2414	0	0.4753	0.0746	0.1499	0.3115	0.1339	0.3842	0.1121	0.1232	0.2066	0.0427	0.1618	0.4641	0.1381	0	0.1537	0.755	0.117	0.1032	0	0	0.0758	0	0.0955	0	0.1534	0.1811	0.5321	0	0.1184	0.2256	4.896	8.8713	0.133	0.4039	0.2087	0	0	0
AL021707.6	3.0378	1.5472	1.5791	2.4846	8.2867	1.1491	2.6553	9.404	1.9276	9.4424	0.9576	1.4444	2.579	0.3985	2.8059	1.627	3.123	3.5754	4.6082	2.1578	0.7791	1.4139	3.2124	1.574	0.0346	7.4719	7.055	0.5335	1.0975	0.5951	1.5453	0.864	2.7504	2.5397	5.6504	2.2917	4.0583	3.3438	0.2403	3.4168	1.4279	1.8874	4.7975	2.4244	1.9638	1.6913	3.8969	4.2133	0.6414
AC005586.1	1.1079	0.8485	0.3982	3.062	0.6132	1.3969	1.4203	0.84	0.8592	1.4042	0.5641	1.1062	1.1576	0.8235	0.5466	0.3029	1.1177	1.8473	1.1346	1.5024	0.7182	0.4185	0.9668	2.8573	5.1846	0.6458	0.6833	0.8323	0.6671	0.6752	1.6072	0.8578	1.5025	0.494	2.3341	1.0577	0.7609	1.751	1.4316	2.0149	1.3852	1.1337	2.3328	1.0745	1.4622	0.7196	0.3685	1.2947	0.156
AC096921.2	0.2085	0.4758	0.2248	0.4281	0.831	0.5048	0.486	0.1065	0.3293	0.3759	0.6984	0.6107	0.3631	0.5251	1.6373	0.5342	0.8003	0.12	0.4376	0.8647	0.4159	0.2521	0.5522	0.4168	0.1863	0.748	0.6026	0.3646	0.9844	0.7116	0.264	0.8414	0.9485	0.0372	0.6186	0.5674	0.5464	0.3578	0.5543	0.53	0.4025	0.7113	5.6495	0.5954	2.8623	0.5011	0.2497	0.7498	0.0704
TRAF3IP2-AS1	0.2321	0.3468	0.1728	0.4888	0.312	0.2174	0.371	0.3653	0.5331	0.5978	0.773	0.4121	0.4534	0.3074	0.1412	0.4403	0.2647	0.2949	0.6316	0.5556	0.2679	0.1503	0.6426	0.4971	0.2081	0.4104	0.2045	0.2567	0.3834	0.4177	0.589	0.4314	0.3321	0.1479	0.5142	0.4155	0.3224	0.453	0.4	0.3298	0.5121	0.9333	5.2139	0.4632	0.2876	1.007	0.6728	0.2146	0.5322
U47924.3	1.56	0.6591	2.4917	0.9125	4.2211	0.4662	1.6161	1.7154	0.3911	5.5166	0.1569	0.2308	1.2376	0.2728	0.5041	0.3791	0.8082	0.7707	1.7689	2.0893	0.5532	1.0476	0.5424	0.447	0.295	3.9791	0.5498	0.1894	0.4175	0.0704	0.2438	0.6135	1.4105	0	1.1686	0.8688	0.6594	1.3306	0.256	1.5003	0.0913	0.0591	0.73	0.3228	1.3073	0.5629	0	2.1814	0.2928
AC110792.3	0.715	0.6231	0.2891	0.2823	1.3357	0.4508	0.75	0.5992	0.7562	0.6797	0.4855	0.476	0.3736	0.2345	1.114	0.1676	0.2885	0.5611	0.501	0.2586	0.2139	0.3039	0.3227	0.2593	0	1.058	0.378	0.2442	0.3875	0.3268	0.1886	0.3322	0.8952	0.3587	0.4519	0.192	1.36	1.2109	0	0.642	0.2823	1.8293	13.1743	0.5826	0.1011	0.5225	0.7134	0.3857	0.4529
AC007849.1	0	0.0987	0.056	0.082	2.5863	0	0.3631	0.1492	0.3514	0.0439	0	0.1382	0.0543	0.2452	1.5207	0.0487	0.1117	0	0.1567	0.338	0.0621	0.1177	0.15	0.4519	0	0.2235	0.0549	0.0284	0.4502	0.0633	0.1096	0.0551	0.5525	0	0	0.2974	0.0658	0.1055	0	0.3442	0.0273	0.9564	6.7783	0	0.8223	0.5565	0.2072	0.112	0
AC010542.5	0.9762	1.5467	0.6766	0.7708	6.136	0.422	2.0478	1.0685	2.5956	6.8343	0.8521	1.1139	2.7685	0.2561	2.1726	1.8953	0.8253	1.8054	2.5556	2.8744	0.9597	1.5013	2.7695	1.4162	0.178	3.6765	2.2117	0.9143	0.3023	0.085	2.207	0.8144	1.6149	1.2125	2.8205	1.7973	2.9176	1.7003	0.8238	3.5442	1.2847	2.3547	13.3605	2.1424	3.6285	1.6304	2.5044	1.6547	0.8245
SLC25A25-AS1	3.3841	0.5838	1.1503	1.8331	2.0483	0.4708	4.9368	4.4946	1.6854	3.1834	0.4527	1.032	3.5273	0.9577	8.363	1.0899	2.2939	1.501	12.5672	4.6358	0.4739	0.7935	5.9503	1.5397	0.117	2.1885	1.1016	0.2482	0.3132	0.1524	1.2092	0.4978	0.72	0.4516	2.3307	1.1996	1.6752	2.679	0.2154	1.5911	0.8864	0.3924	0.6669	0.7839	0.9996	1.7664	1.4637	4.3249	0.9222
AGAP1-IT1	1.1232	0.5339	0.4757	0.3484	0.5328	0.4046	1.5147	0.6915	1.1539	0.8474	0.0545	0.1068	0.2515	0.1473	3.6747	0.2632	0.9496	0.4721	0.4497	1.8567	0.192	0.3637	2.9548	2.095	0.8447	0.1295	0.9755	0.3726	0.2899	0.1467	0.3386	0.8519	1.8832	1.0195	0.6491	0.3734	0.6104	1.6846	3.9098	0.2216	0.2956	2.8735	6.4193	0.2241	0.4084	0.3908	0.1601	0.6058	0.6098
AC074117.1	2.5839	0.5393	2.6932	3.5754	1.5554	2.3465	3.9303	2.1533	1.1096	3.5949	1.5158	1.3718	1.5253	0.5079	0.8611	1.4999	2.0329	4.0672	4.3053	4.8272	1.5089	1.7251	2.7906	1.2231	4.1597	2.3017	1.8406	1.4246	1.1056	0.9229	1.5237	1.3925	2.8634	1.6812	2.5578	0.7881	4.3553	3.252	1.6947	1.0351	0.9575	0.7589	3.4519	1.3592	1.6603	0.9964	2.0406	1.7347	2.3077
AC007216.4	0.4739	0.8411	0.3066	0.5988	0.1574	0.2868	0.7954	0.5447	0.401	1.4016	0.0644	0.2524	0.5447	0.1492	0.2363	0.0888	0.2805	0.4834	0.8788	0.4799	0.2269	0.4297	0.5819	0.4125	0.0605	0.663	0.5512	0.2848	0.274	0.0578	0.45	0.2768	0.2373	0.1902	0.4793	0.4751	0.661	0.8989	0.14	0.4713	0.3743	2.425	7.1852	0.8384	0.4289	0.4156	0.3783	0.6135	0.0801
ATP1B3-AS1	0.1417	0.8081	0.0764	1.0069	0	0.6431	0.5944	0.7463	0.1199	0.419	0.5771	0.4715	0.8142	0.1858	0.0441	0.332	0.5336	0.3335	1.4968	0.3074	0.8478	0.0803	1.0743	0.274	0.226	0.3049	0.1498	0.3483	0.6142	0	0.3737	0.677	0.2217	0.379	0.4298	0.1522	1.0779	0.4319	0	0.8611	1.9392	2.5372	25.2083	1.0553	0.3206	0.8973	0.2827	0.6877	0.5983
AL365181.2	0.1901	0.1257	0.82	1.0641	0.2333	0.1834	33.2851	9.216	0.4896	2.0466	0.1684	1.97	0.19	4.5194	3.6371	0.1007	8.5532	0.8432	25.4375	13.3267	2.5675	0.0562	1.2119	0.1919	3.9565	0.5071	1.8705	0.2394	0.1792	0.0705	8.6348	0.1799	0.1915	0	0.0251	0.1717	5.1362	1.3047	0.0122	0.2512	0.2176	0.0169	0.0348	0.0616	1.6927	0.1933	0.0825	1.0969	0.9915
AC139887.4	0.852	0.7513	0.9985	0.1755	0.1845	0.1121	0.8289	0.4612	0.0627	1.972	0.2515	0.2466	0.7161	0.5053	0.3694	0.7986	1.176	1.7731	4.313	0.5626	0.3104	0.4198	1.9262	0.824	0.0946	1.0763	0.7442	0.2226	0.1606	0.0903	0.3127	0.7474	0.3942	0.3964	0.7493	0.4244	4.6503	4.2156	0	0.8187	0.5461	1.7438	16.1468	1.0003	0.2095	0.9023	0.2957	0.5994	0.1877
AC069549.1	0	0.406	0.0575	0.1265	1.2408	0.2154	0.1493	0	0.3613	0.0451	0	0.4264	0.2789	0.14	0.1996	0.3002	0.1723	0.0838	0.1611	0.0386	0	0	0.8095	0.6195	0	0.4021	0.1693	0.35	0.3086	0.0651	0.2253	0.1134	0.1336	0.1428	0.3779	0.2675	0.0677	0.0362	0.0788	0.3244	0.2248	1.0925	18.8822	0.1491	0.1812	0.6241	0.1065	0.4606	0
ARHGEF38-IT1	0.2921	0.9625	0.6297	0.3229	0.6789	0	0.5718	0.6154	0.4942	1.4313	0	0.3111	0.0305	0.1839	0.364	0.1095	0.1571	1.4208	0.0252	0.338	0.5593	1.9858	0.1265	0.5084	0.3355	0.3143	0.4941	0.1915	0.1688	0.0712	0.3081	0.124	0.6581	0.7813	0.5907	0.4182	0.1481	1.4244	0	0.5164	0.2768	2.0921	10.0854	0.0544	0.2643	0.2276	3.147	0.8821	0
LINC01094	0.2299	1.8909	0.1264	1.341	0.8101	1.7886	0.2165	0.2741	2.4448	0.0674	1.0064	0.8931	1.1641	0.4578	0.2923	2.6469	0.3761	0.3349	0.267	0.2036	0.8983	0.4838	0.6301	0.5671	0.3532	0.8379	0.5406	2.2914	1.0847	1.4923	0.8216	0.5205	0.6636	0.7404	1.3378	0.7625	0.3688	0.1303	2.3277	0.7775	1.788	0.5665	1.1458	0.3101	0.3131	0.5805	0.4774	0.6882	6.5611
AC040169.3	0.3917	0.993	0.7977	0.2062	0.5059	0.1317	0.5478	0.3335	0.4419	0.2574	0.7092	0.5215	0.2956	0.2283	0.4882	0.1224	0.5386	0.4439	0.2815	1.322	0.0781	0.3946	0.44	0.3788	0.8887	0.4215	1.1044	0.2854	0.3145	0.2652	0.5051	0.2773	0.3269	0.5239	1.0563	0.1246	0.883	0.2653	0.3214	0.2164	0.1146	1.4252	10.0806	0.4052	0.4924	0.1696	0.8685	0.2817	0.147
AL391834.2	1.6586	1.9478	1.5252	0.886	1.62	0.4921	3.0019	1.6353	1.816	1.0305	0.3312	1.6236	0.5862	1.4077	1.7024	1.0516	1.3386	0.8804	1.1149	0.9173	0.8174	0.8292	1.1274	1.6513	0.8094	1.7323	1.2379	0.693	1.128	1.1297	1.3897	1.5799	5.3132	1.8923	1.5293	1.2575	0.9897	1.8174	0.5043	1.1859	0.9502	2.546	4.0061	1.0447	0.9934	1.9012	0.7787	1.7366	0.412
AC022509.3	0.0322	0.4087	0.0695	0.4583	0.3213	2.3094	0.0902	0.0309	0.6002	0.3815	1.1822	0.3005	1.3646	0.0677	1.1052	0.8463	0.052	0.0759	0.7231	0.0466	0.1544	0.0731	0.4192	0.0936	0.1029	0.1041	0.9888	2.1143	0.8854	0.5502	0.4083	0.1198	0.2422	1.2509	0.587	0.254	2.0444	0.0437	0.3333	1.3006	0.8827	1.155	2.4444	0.7506	0.5107	1.4766	0.0643	0.1739	0.1089
AL139041.1	1.0043	0.1937	1.2711	0.1724	5.8001	0.0881	2.6259	0.1673	2.586	3.8371	0.0593	0.2907	0.2281	0.3436	0.1633	0.4911	1.0102	0.8908	0.2259	1.4527	0.209	1.8309	0.4099	0.4645	0.0557	1.3626	0.4617	0.0239	0.1262	0	0.0461	0.1855	0.656	0.2336	1.2364	0.6253	0.2768	0.6803	0.2579	1.5681	0.2299	0.8043	6.8957	0.3252	0.494	0.2127	3.3109	1.4131	0.1475
LINC00942	1.5065	0.634	70.4791	56.4469	0.6804	0.5106	27.2553	38.9812	3.2222	0.112	1.882	0.0642	3.0601	0.3731	0.1127	0.497	0.642	0.2837	9.5677	31.4931	0.9664	0.0819	0.4613	0.0699	68.1122	1.4914	0.5607	0.3358	0.5922	0.2644	7.299	2.3739	0.679	0	0.8654	0.397	0.1528	1.8695	0.178	0.899	0.5076	0.3083	0.406	0.2693	0.4227	0.0587	0.2886	0.117	0.0407
ST8SIA6-AS1	0.4971	0.0545	0	0	0.0159	0	0.4011	0.0458	0.0647	0	0.026	0.0127	0.025	0.015	0.0238	0.0358	0.0412	0.0525	0.3133	0.0207	0.0114	0.0758	4.1081	0.2404	7.6872	0.0309	0.0202	2.6275	0	0.035	2.5823	0.0305	0.0239	0	1.5856	0.0205	0.0242	0.0259	0.0424	0.0792	0.2315	0.0783	1.4897	0.0623	0.1839	0.0373	10.8931	0.0309	0.3068
AC068790.5	0.5252	0.2378	0.0809	0.237	0.9966	0.0757	0.5247	0.7186	1.3965	0.317	0.6113	0.0999	0.5488	0	0.6078	0	0.2422	0.1766	1.1	1.3566	0	0.085	1.3004	0.1451	0	0.3229	0.3173	0.041	0	0	0.5541	0.0797	0.1879	0.4014	1.0622	0.2686	0.5708	0.7115	0.1108	0.1244	0.158	3.2248	12.0069	0.4192	0.1698	0.5117	0.7486	0.4047	0.3802
TBILA	3.7265	0.6362	0.1038	1.0207	1.5298	0.3468	1.8846	0.5531	2.001	2.2889	2.39	0.7872	1.9109	0.3174	1.6367	0.9151	0.7546	0.8308	2.2176	2.6951	0.3127	0.3896	2.2642	0.0931	0.702	1.1394	1.4103	0.3606	0.1788	0.3687	1.4218	0.8907	1.7215	0.6438	1.7104	0.4431	1.918	1.6673	0.1015	1.8842	0.637	1.0835	2.5769	0.4353	1.0423	1.5407	1.0701	1.9728	0.1394
AC008735.2	6.6944	1.5046	1.3309	1.1998	0.7883	0.9099	3.984	5.1839	1.7674	2.8483	2.2564	1.1377	6.8709	0.4982	0.9764	2.0025	2.2735	2.8685	3.1529	5.9062	0.8239	1.3989	5.6575	2.0204	0.3333	4.3427	9.6887	0.5448	0.6175	0.2893	0.9518	0.8822	2.2586	1.0161	4.7533	1.4618	5.057	3.5376	0.9816	1.1542	2.7994	0	4.1989	1.4146	1.2891	1.2953	1.8948	2.8169	1.1228
AC100830.2	0.4439	0.5627	0.1197	0.8764	0.1843	0.2239	0.4656	0.5315	0.3756	1.0315	0.7535	0.1477	2.1453	0.1747	0.1383	0.4161	0.2986	0.5225	1.0528	0.5619	0.5313	0.1258	1.2022	0.4293	0	0.2388	0.2347	0.5457	0.4812	0	1.288	0.5892	0.6947	0	0.7856	0.4768	1.1258	0.7517	0.1639	0.9811	0.8764	0.5679	13.5538	0.8267	0.8789	1.4057	0.6644	0.838	0.1875
AC084824.3	0.3423	0.2958	0.1677	0.3194	0.155	0.1883	0.3046	0.5066	0.158	0.2892	0.169	0.6214	0.634	0.2122	0.1745	0.4375	0.2176	0.586	1.0331	1.2827	0.1117	0.3174	0.6741	0.2408	0.1191	0.5357	0.4935	0.17	0.1799	0.1517	0.394	0.1487	0.2727	0.2081	0.7867	0.3342	5.0108	0.5058	0	0.5501	0.4423	0.5732	9.1727	0.7243	0.2816	0.667	0.1863	0.5035	0
LINC02009	0.343	0.5949	0.8174	0.0713	0.8093	0.2185	13.7718	0.1988	2.016	0.2212	0.1103	0.4326	11.2464	0.4262	0.2869	0.8121	0.1991	0.9561	1.8682	10.4315	0.3295	0.6546	0.528	0.3579	0.1498	0.6896	1.3361	0.4882	0.1826	0.7151	1.2094	0.1438	0.2373	1.5333	1.2687	1.1697	0.9614	0.2996	0.4265	0.8029	0.5369	0.0277	0.076	0.0588	1.113	1.1608	3.6922	0.4187	0.3354
AC013457.1	0.3688	0.2672	0	0	0	0.0797	0	0	0.0892	0.1113	0.0358	0.1754	0	1.0505	0	7.9266	0.085	0	0	0	0.0158	0	0	0	0.1345	2.8633	0.1393	1.8857	0	0.0642	0.0556	1.105	0.0165	0.0352	0	0.1509	0.0668	0	3.0347	1.3828	0.0971	0.0539	0.1109	0	0.4769	0	0	2.9841	0.3115
AC007342.5	2.3004	1.3713	0.3888	1.3354	0.7433	0.7149	1.2	2.1795	0.5891	1.6181	0.0338	0.9933	0.7926	0.3262	0.1627	0.641	0.4416	0.9464	1.2493	2.1764	0.253	1.2683	0.3053	0.4209	0.8015	0.388	0	0.727	1.186	0.6214	0.0394	1.5184	0.9029	1.813	1.1192	0.3294	0.9776	1.1371	0.3305	2.7756	0.563	2.1123	8.9285	1.4588	4.6564	1.2842	1.0421	1.2072	1.6804
AL359915.2	0.9638	0.443	0.8188	1.6267	1.153	0.3772	0.6951	1.428	0.6327	0.7928	0.287	1.0605	0.6734	0.4289	0.4515	1.2342	0.4848	0.933	1.2638	0.5123	0.3599	0.579	1.1489	0.7255	0.4535	0.8372	1.2179	0.8692	0.396	0.3368	0.6689	1.302	0.8024	0.8232	0.6294	1.2172	0.5006	0.7519	0.7682	1.364	1.4537	1.3166	3.7898	0.6963	1.4266	1.249	0.4727	0.481	0.3688
AL645933.2	2.6701	0.2937	4.687	1.0456	3.5908	2.1369	1.1419	3.4873	3.3233	1.1934	0.4794	1.8508	0.5995	0.4979	4.6757	2.2959	1.0805	0.2944	1.4654	1.7556	3.1561	0.6252	1.3705	0.5122	0.1408	2.3034	0.5833	0.5185	1.8497	1.6138	0.5355	0.1289	1.4642	1.3283	1.1604	0.4266	2.6302	2.9596	1.0754	2.9262	3.2645	0.9936	0.9758	2.178	1.448	4.4076	3.875	3.5231	1.0065
AL022328.2	1.8312	1.82	1.1217	0.5587	1.313	0.4618	1.9207	2.1126	0.7042	3.5166	0.9607	0.4987	1.3046	0.5022	0.8299	0.6631	0.8957	3.1022	3.0508	1.6856	0.3985	0.5188	1.6531	0.3623	0.2125	1.9705	1.7162	0.1819	0.7217	0.2029	0.7904	0.7291	1.016	0.501	2.2727	0.8046	1.4776	4.1158	0.1844	1.3337	1.3803	0.6814	0.2629	0.62	0.3296	0.8921	0.9965	2.8732	0.0703
NR2F1-AS1	0.2473	0.4554	0.0518	0.1444	0.0798	0.0473	0.6737	0.0831	0.2777	0.9418	0.105	0.2934	0.6711	0.1642	0.1125	0.279	0.1551	0.229	0.2017	0.0568	0.1361	0.1315	0.4486	0.1904	0.3643	0.145	0.4672	0.5463	0.559	0.5843	0.115	0.5538	0.1886	0.0721	0.3129	0.1846	0.2839	0.3993	0.7858	0.7913	0.4233	0.5301	2.1397	0.2357	1.074	0.6703	0.5987	0.1138	0.192
AC026401.3	11.0225	5.3974	14.5211	10.6835	5.2148	7.463	21.624	9.2844	5.6209	9.7985	4.7157	14.4734	4.9382	3.1055	9.165	12.3976	14.3634	5.0708	7.4746	9.7192	2.9095	25.6672	7.2624	8.7037	9.0961	9.099	6.6734	8.5141	7.9428	27.9	11.6934	13.1149	11.1527	6.5439	5.8941	6.2923	7.352	8.98	12.3089	5.4393	33.7039	2.9667	4.6419	3.7397	40.6552	2.9717	8.2556	6.0266	4.6421
AL020997.2	0	0.4587	0.6243	0	0.4807	0	0	0.4159	0.2449	0.2446	0	0	0.1513	0	0.4511	0.1357	0.3115	0.2272	0	0.3141	0	1.1483	0	0	0	0.3115	0	0.1582	0	0.1764	0	0.0769	0.0906	0	0.2928	0.4146	0.1836	0.0981	0.2138	0.16	0.2286	1.3332	19.8125	0	0	0	1.7331	0	0.4891
AC008906.1	0.8515	1.1131	0.2008	0.8825	0.5302	0.5368	1.2653	0.841	0.4052	1.9111	0.3252	0.6731	1.404	0.1117	1.625	0.8729	0.816	0.4593	1.6752	0.5966	0.8917	0.1206	1.0185	0.3603	0.2038	1.0594	0.619	0.3198	0.1923	0.6811	0.2527	0.6216	0.4497	0.6763	0.9956	0.743	1.8219	0.4866	0.1179	1.0879	1.1066	1.8788	10.6454	1.1149	1.475	1.037	0.531	0.9185	0.854
PTPRJ-AS1	0	0.2243	0.0954	0.0699	0.1469	0.0893	0.1238	0.339	0	0.1495	0	0.1178	0.0925	0	0	0.0829	0	0.0694	0.1526	0.064	0	0.2006	0.1917	0	0.1129	0	0	0	0.1279	0	0.0934	0	0.0554	0	0.179	0.0634	0	0.0599	0	0.0489	0.1863	1.5394	9.3164	0.0824	0	0.2587	0	0.3818	0.1495
AC004253.1	1.2008	1.2799	0.3531	0.6465	1.7219	0.3854	1.374	1.4114	1.0159	2.6749	0.3706	0.654	1.825	0.2291	0.4762	0.4093	0.7635	1.242	1.7181	1.9343	0.1633	0.3711	1.3008	0.739	0.1045	2.5255	1.7313	0.1789	0.1578	0.1996	0.8638	0.4926	0.7175	1.0221	1.7111	0.469	0.8305	1.6637	0.403	0.6634	0.4597	1.6198	6.321	1.9312	1.6054	0.9572	2.7228	0.8243	0.5532
SP2-AS1	0.3368	1.1672	0.3517	0.6066	1.1707	0.552	0.3827	0.2822	0.8904	1.3516	1.1146	0.7706	1.7264	0.7067	0.282	0.6707	0.4643	0.545	0.7669	0.1522	0.4534	0.2504	0.6536	0.6921	2.1356	0.7814	0.5452	1.2305	0.7148	0.7568	0.8883	1.218	1.3306	4.6735	0.6705	0.5049	0.5738	0.6558	0.5284	0.5465	0.6537	2.0138	4.0108	0.9113	1.9168	1.2407	0.798	0.5903	1.0666
AC004687.1	0.1803	2.6594	0.5655	0.6083	4.3001	1.0581	1.1233	1.2245	0.8875	0.4016	0.3339	0.7637	5.8059	0.0774	0.4597	0.676	0.8113	0.3344	1.7599	1.3514	0.5101	0.7802	1.2784	1.1097	0.0314	1.6756	2.5303	0.1702	0.3079	0.04	1.3316	0.5917	0.472	0.1754	1.8731	1.4788	0.5404	0.433	0.4841	3.9666	0.535	0.889	1.1735	1.2057	0.0927	0.3513	0.9158	1.6444	1.772
AC016876.1	7.7976	3.3273	7.9907	1.9509	4.9994	2.0247	2.9423	2.0704	1.0778	3.4737	2.0705	1.9529	5.6367	2.0658	2.141	1.7548	2.0666	2.4383	4.3611	2.6941	1.7325	2.1873	7.6106	1.7547	10.8389	2.3885	2.2448	1.5291	1.7015	1.5056	6.3332	1.5166	1.1961	1.1618	2.6155	2.1283	1.7621	4.0529	1.3112	1.9515	1.3921	0.8888	0.2845	1.887	0.6987	4.0807	4.7757	3.831	3.8146
LINC01004	1.5626	1.5481	1.491	0.9786	3.847	0.6884	3.9938	1.5654	1.7019	3.3387	0.3902	0.5499	1.0415	0.7821	1.3991	1.1447	2.6381	1.7757	3.8414	11.6907	0.5911	0.7531	2.4904	1.5112	0.3438	3.4402	1.0824	0.6477	0.6748	0.3721	1.2507	0.9345	2.8668	0.8649	1.9434	0.9002	3.9626	2.5791	0.5835	1.3992	0.4917	2.4261	11.2699	1.5385	1.3614	2.0824	1.9353	2.4606	0.6371
AL606834.2	0.6444	0.7488	0.8684	0.3817	0.6242	1.0292	1.2016	0.8743	0.1817	0.9075	0.9479	0.7864	1.6272	0.9579	0.4685	1.1073	1.069	0.7163	0.6715	1.8254	0.8355	0.6694	0.8532	1.1426	0.8224	0.9824	0.511	0.6748	2.561	0.8509	1.5864	0.7413	1.2437	0.431	1.249	1.2304	0.749	1.4914	0.0793	1.1868	0.7916	1.209	10.742	1.3	1.0328	0.8371	1.2859	0.2317	0.4536
AC107375.1	1.4088	0.4994	0.7208	0.8391	1.4075	1.4692	4.0239	1.5094	0.5858	1.6342	0.5836	1.3669	0.8732	0.5011	0.8407	1.2645	1.3232	0.7494	4.2111	3.8165	0.7645	0.2571	2.4659	1.2586	0.8152	3.0576	1.1361	0.561	0.6211	0.2474	1.3478	1.0395	1.7263	0.3194	1.4609	1.0771	3.9511	5.5719	0.3703	0.7718	0.5782	1.6371	2.1117	1.5563	0.9995	1.6052	0.8338	1.1462	0.6857
AC012181.1	0.3429	0.7004	0.4519	0.3912	1.2021	0.2691	0.4796	0.3285	2.3212	1.3845	0.4139	0.4566	3.006	0.2799	0.6412	0.4286	0.369	0.6279	1.5281	0.3031	0.5017	0.4318	0.743	0.7739	0.0729	0.451	0.3626	0.1874	0.1652	0	0.8041	0.3439	0.4532	0.1019	2.3506	0.7367	1.063	0.2323	0.5065	0.4	0.3811	2.1837	10.912	0.6386	0.8191	0.594	0.9885	0.4522	1.7379
AC124283.3	0.0448	0.2842	0.145	0.177	0	0.0905	0.2508	0.4724	0	0.5683	0.1218	0	0.4685	0.1647	0.0559	0.2942	0.1689	0.2463	0.406	0.1946	0.0268	0.1524	1.0363	0.0867	0.1431	0.2413	0.3793	0.0735	0.0648	0.1093	0.1892	0.5237	0.4491	0.7198	1.2243	0	0.6254	0.6986	0.1987	0.4212	0.4721	1.239	12.18	0.2088	0.5073	0.5243	0.179	0.1451	0.0757
Z82243.1	0.5631	0.8566	0.3036	0.9338	0.2805	0.3976	0.7088	1.0787	0	0.571	0.3059	0.2249	0.7649	0.2364	0.4913	0.6861	0.3636	0.6186	1.6997	1.7105	0.4381	0.4467	0.8947	0.7625	0.1437	0.606	0.6549	0.1231	0.1628	0.4118	0.5347	0.5381	1.3394	1.1299	0.9681	0.4032	0.357	0.3433	0.2495	0.3422	0.7708	1.7864	8.7744	0.734	0.4459	0.4938	0.5618	1.5186	0.0951
LINC00685	5.53865	0.7691	0.40255	0.71255	3.25495	0.9102	3.43785	0.149	0.36855	1.15685	0.21125	0.9942	0.7478	0.5061	0.32965	1.13745	0.2846	0.6836	2.71035	3.0381	0.1676	0.49365	1.28085	1.0232	0.1787	2.2099	0.6251	0.153	0.9443	0.34135	0.39395	0.46255	0.5843	0.24975	2.13975	0.557	1.9333	1.4754	0.22975	0.72205	0.39315	0.1592	0.45865	0.55045	0.59845	0.7579	0.18625	1.20835	0.05255
AL358472.4	2.3634	0.6895	1.9414	1.3331	1.3081	1.3623	1.7314	0.8983	1.587	1.6483	0.5094	0.4994	0.8624	0.807	1.1923	2.0042	1.7964	2.3843	2.0544	4.6667	2.7613	0.6377	0.894	0.5805	0.814	0.8881	1.309	1.3323	0.6506	1.4174	2.0186	1.4938	1.8316	2.4588	1.4416	0.967	3.6152	4.1928	2.7147	1.14	1.0072	1.2285	1.8168	0.978	2.4615	0.6214	1.1977	2.4685	1.4575
AL121895.2	0.2979	0.642	0.3855	0.2353	1.682	0.1803	1	0.6278	0.7058	2.5678	0.1618	0.3966	0.3424	0.3752	3.4534	0.6702	0.3847	0.2805	0.3083	0	0.4279	0.2701	0.1721	0.2881	0.1521	1.3465	1.5121	0.3907	0.9472	0.5084	0.1886	0.348	3.0212	0.4782	0.3013	0.512	0.3022	0.3633	0.264	0.2963	0.2196	0.2439	3.1367	0.3884	1.0112	0.5806	0.2378	0.8999	0.2013
AC089983.1	0.114	0.5298	1.7205	1.8903	1.0094	0.8815	0.1594	5.4223	0.1929	0.3532	7.9971	0.0506	0.1191	0.0199	0.071	0.0712	0.1431	0	0.1147	0.2748	0.1137	0.3875	0.1921	0.0367	0	0.8586	27.0779	0.3529	0	0.0926	0.0401	0.0807	0.3092	15.6032	0.0768	0.0816	0.1445	0.2059	1.4589	0.2519	0.3	0.2722	0.56	0.0354	0.1719	0	1.1373	0.041	0.2567
AL117379.1	1.1016	0.9725	0.6787	1.367	3.7889	0.4365	0.9904	1.4319	0.8654	4.2552	0.4808	0.7857	1.1922	0.2683	0.9562	0.5163	1.9051	1.0805	2.918	4.382	0.3532	1.2484	1.6195	0.4186	0.1004	1.8628	1.5392	0.3654	0.5117	0.2877	0.8302	1.107	1.1821	0.9999	2.0291	0.9296	0.8481	1.6523	0.2324	0.826	0.5178	2.2546	8.2015	1.3554	0.7121	0.8433	1.0206	1.8249	1.1298
LINC01943	0.2348	1.0415	0.331	1.3832	0.4498	0.8743	0.3536	0.3459	0.7945	0.1373	0.7356	0.4568	1.151	0.3032	0.1688	0.8463	0.2915	0.3542	0.3893	0.3526	0.3674	1.1051	0.7433	0.7684	0.507	0.8161	0.6874	0.7893	0.9395	1.4306	0.6287	0.1726	0.6556	0.4348	0.84	0.6723	0.229	0.2936	1.5734	1.0077	0.694	0.3511	1.3688	0.4372	0.1634	0.0176	1.6215	0.3896	8.541
AC125807.2	0.3259	0.1777	0.3432	1.3408	0.0881	3.7846	0.7632	1.2559	0.2693	0.807	3.767	0.9486	0.4673	0.3142	0.3259	0.5399	0.6607	0.7791	0.8237	0.3947	0.9299	0.3608	0.843	0.953	0.2419	0.6525	0.4568	1.0064	0.471	1.2102	0.8717	0.33	0.911	0.1926	0.4752	0.6079	0.5094	0.9858	0.3918	0.6324	0.9138	0.8455	0.5905	1.1574	0.2401	0.4653	0.1361	1.5127	0.3201
AL031775.1	0.9909	1.1609	1.1979	0.3794	2.5927	0.7572	1.1339	1.3805	1.9816	1.1164	0.3262	1.1993	0.8315	1.1344	1.3661	0.7036	0.9371	1.3195	1.0618	1.0425	1.168	0.5104	1.3228	0.8713	0.6515	1.9711	1.4605	0.3774	0.6075	0.3294	0.6336	0.4783	2.2556	0.4418	1.0932	0.8815	1.1804	0.834	0.6208	0.9955	1.0117	1.0448	4.8055	0.5033	0.7134	1.1996	2.0972	1.4901	0.1522
AC019131.2	1.1634	1.4747	2.0795	0.556	1.2709	0.4015	1.1989	1.1436	2.124	1.0089	0.7067	1.019	0.6238	0.7228	1.0493	0.8322	0.6424	0.8408	0.6733	0.5314	0.4947	0.5551	0.9949	0.7402	0.3321	1.7461	0.7122	0.4851	0.7079	0.4478	0.4199	1.3491	1.054	0.4095	0.774	0.548	0.7376	1.0369	0.7686	1.6069	0.6125	1.0026	4.3836	0.4846	0.8312	1.5213	1.0996	1.0568	0.5689
AL928654.2	3.8307	2.0106	2.1941	1.6543	1.4908	1.9924	4.9389	3.7262	2.0256	5.2092	1.0566	2.3109	3.9714	0.5967	1.2309	2.0757	2.6407	9.7217	7.1235	7.2293	1.0029	1.7636	2.9394	3.4733	0.3056	5.6679	6.5185	0.7522	0.692	0.073	1.8314	1.3664	1.9857	0.5604	5.0845	2.3143	11.0048	7.2573	0.442	2.0173	1.481	2.6951	7.3099	2.6193	1.0157	1.8662	3.2248	7.2961	0.6066
ELF3-AS1	2.774	1.4065	2.0523	2.081	0.9689	0.275	3.2843	4.1914	0.526	2.0611	0.2793	0.7959	0.5997	0.6324	2.4679	2.2369	0.9779	2.1729	3.2256	3.85	2.7133	0.8618	2.4593	1.2351	0.3876	2.2182	2.9331	0.9486	1.0575	0.5946	1.3423	0.7211	2.9698	1.9129	2.5151	1.5924	0.9218	5.7569	0.6074	1.5036	3.1599	1.7326	2.417	1.6611	2.7487	0.7689	1.3361	2.786	2.1733
NNT-AS1	4.3763	2.1866	0.8426	1.5052	3.4307	1.2228	3.6307	3.7351	5.5281	2.1743	3.0127	2.5477	3.4375	1.3441	2.1001	6.9425	1.5609	2.2224	2.326	4.665	5.7921	1.538	3.4358	3.3182	6.0112	3.0561	1.8622	4.1054	2.8647	2.6484	5.5827	1.4005	4.3691	6.1904	2.6793	2.2765	2.0833	3.9663	4.7008	3.1172	2.7916	2.4148	5.2256	2.0374	5.2442	3.0791	3.5752	2.5743	2.3375
BX470102.2	0.7967	0.4996	0.0814	0.2517	0.3342	0.3468	0.5278	0.9157	1.0785	0.8078	1.0932	0.9155	0.482	0.6688	1.1707	0.4166	0.3294	1.0068	1.0704	0.2669	0.3112	0.8268	0.3573	0.0892	0.0428	1.6154	0.7803	0.8156	0.2545	0.6133	0.0796	0.5477	0.3045	0.1571	0.2544	0.5825	3.6474	1.227	0.8298	0.4217	0.6049	0.3175	1.0772	0.328	0.8539	0.4821	0.7029	0.5428	0.1417
AL359220.1	0.3041	0.7293	0.237	0.181	0.8078	0.1085	0.7589	0.5421	0.5066	0.4545	0.108	0.6041	0.6159	0.4663	0.2711	0.2499	0.5462	0.3303	0.7262	0.5887	0.2463	0.493	0.4628	0.5881	0.2119	0.7047	0.4352	0.1738	0.5476	0.2167	0.2024	0.5563	0.9545	0.3254	0.7048	0.5593	0.3855	0.6084	0.3247	0.6099	0.3275	1.3116	7.0721	1.0714	0.1323	1.185	0.5601	0.5904	0.3082
AC243967.2	0.1879	0.8634	0.3545	0.2597	0.936	0	0.1314	0.135	5.6437	1.7068	0	0.9381	0.4172	0.3451	1.3174	0.7485	1.1121	0.0369	0.3646	0.2038	0.0562	0.4791	0.475	0.0454	0.06	0.8088	0.9437	0.2823	0.2037	0	0.1983	0.0998	1.5878	0	1.7102	0.1009	0.2383	0.0636	0.2775	0.2595	0.8408	2.3555	7.6164	0.831	4.7298	0.0458	0.6562	0.4561	1.0316
AP005482.3	2.2196	1.2661	2.1936	2.2786	1.4742	0.5224	2.0695	2.055	2.0657	1.5317	0.653	2.758	0.6571	0.951	1.5677	1.5256	1.7516	0.9869	1.994	1.3645	2.3023	0.9223	2.0304	3.0769	2.6912	1.6719	1.2908	1.3745	1.1761	1.2174	2.1467	1.1784	1.7136	1.3855	0.7482	1.8807	1.6887	1.6538	0.9287	1.3694	1.6164	0.9843	1.5579	1.1367	2.2599	1.5138	3.3218	1.1174	2.5621
AC091271.1	1.467	0.6102	1.0627	1.792	1.5985	0.8555	1.3785	0.9001	1.9393	1.2202	1.1205	1.007	1.0179	0.8899	0.4714	0.9024	1.3936	0.5576	3.2914	0.9449	0.535	0.5455	1.1091	1.3523	2.2965	0.4687	0.8725	0.3632	0.7619	0.3353	1.2576	2.4339	1.6787	1.1038	1.4835	0.6893	2.0636	2.95	2.4373	0.7219	0.4586	1.0321	0.6275	1.0031	0.9854	2.7247	1.5094	0.7665	1.0067
NKX2-1-AS1	12.875	2.0448	7.9759	0.1066	11.6856	0.0151	11.4375	0.0862	8.8616	9.7378	0.1426	5.274	6.1306	4.2278	0.8323	3.1505	12.1348	3.132	6.0695	9.6156	2.0474	2.3127	8.3227	9.8543	4.2421	18.7634	6.4417	0.9265	4.7275	0.3658	1.8524	16.8656	6.5093	16.0176	4.0517	2.6109	0.723	8.1417	5.7617	5.9859	2.5832	4.0847	1.5483	5.8402	9.0313	2.8217	11.7378	4.2249	0.3042
AL121929.2	0.4464	0.224	0.0401	0.0294	0.0618	0.469	0.4162	4.133	0.0315	0.0314	0.2273	0.0743	2.1573	0.0098	0.0927	0.1046	0.1101	0.1605	4.6599	0.1345	0.0445	0.1054	0.9	0.1619	0.2374	0.1001	0.1967	0.0407	0	0.0227	3.866	0.079	0.163	1.2689	0.8841	0.0666	0.0708	0.3276	0	0.1439	0.2742	0.4188	5.3265	0.2425	0.1473	0.2537	0	0.1806	0.0314
AC010536.2	0.1576	0.0999	0.5947	0.6223	0	0.159	1.2123	0.0755	0	0.7324	0.214	0.6295	0.4117	0.0827	0.1473	0.6647	0.2968	0.4947	0.3738	0.057	0.0472	0.1786	0.3984	0.5335	0.4526	0.3392	0.4166	0.1722	0.1139	0	0.2494	0.2092	0.0987	0.8433	1.1157	0.1693	0	0.3203	0.1164	0.1306	0.8297	2.0967	11.2833	0.6604	1.1589	0.9213	0.1572	0.34	0
DBH-AS1	0.2241	0.5603	1.0606	1.18	0.6823	0.5652	1.132	1.0137	0.7164	0.2841	0.2705	0.2818	2.5957	0.1372	0.2018	0.4669	0.3417	0.3322	1.0202	2.8369	0.5216	1.6511	0.8993	0.5179	0.1351	0.8844	1.0138	0.2041	0.6298	0.1821	1.2613	0.4892	0.1871	0.2832	0.957	0.8916	0.6158	0.6073	0.1655	1.1627	0.5441	0.4078	0.472	0.6957	0.0986	0.8007	0.82	0.7119	0.2734
HMGN3-AS1	0.6058	0.4871	0.8773	0.5997	0.8857	0.2918	1.9725	1.2989	0.4743	0.8021	0.2946	0.5296	0.6518	0.3605	0.4733	0.6271	1.0264	0.6527	1.54	3.4329	0.9414	0.5225	1.1426	1.4603	1.5347	1.5372	0.4206	0.5533	0.3528	0.6061	0.3529	0.912	1.296	0.6893	1.3715	0.6992	0.5388	1.5494	0.2403	0.5495	0.6378	1.2213	3.9789	0.5219	0.5523	1.154	0.5412	0.9851	0.5193
AC073651.1	0	0.2178	0	0	0	0.0578	0	0	0	0.242	0	0	0.0299	0	0	0	0.0616	0	0	0.0414	0	0	0	0	0	0.0616	0.1817	0	0	0	0	0.0304	0.0359	0	0	0.041	0	0.0776	0	0.0316	0.0905	3.7515	30.5149	0	0.0648	0	0	0	0.0968
BISPR	1.0847	1.264	2.999	0.4559	5.0689	1.1206	1.9696	0.9383	2.5014	2.8825	0.6533	1.1995	1.8097	0.3534	3.0308	2.4186	0.3483	1.8051	0.4111	1.7144	0.67	0.793	1.5098	0.9729	1.3899	2.4002	2.4602	0.9224	1.8456	2.2282	1.2644	1.2864	0.5585	1.486	2.9987	1.4844	0.5878	2.9507	1.6406	2.4309	1.4183	1.0026	3.7206	1.7429	1.7713	1.0994	1.5709	0.9719	2.5858
AC009974.1	0.8195	0.7791	0.1262	0.1387	1.458	0.2362	0.1637	0.1121	4.9527	0.1979	0	0.2338	0.734	0.1229	0.6567	0.4389	0.189	0.4593	0.4039	0.0847	0.1051	0.0663	0.2537	0.2831	0.0747	0.6929	0.619	0.096	0.1692	0.214	0.8029	0.3108	0.3298	0.0783	0.2368	0.4611	0.1485	0.2776	0.2594	0.6792	0.1233	0.1797	0.2465	0.0545	0.0662	1.0266	0.1168	0.8841	0.9888
LINC00582	0	0.1979	0.0481	0.458	0.5926	1.2601	0.312	0.0855	0.3775	0.0754	0.3635	0.1188	2.6805	0.2575	0.139	0.5018	0.4801	0	1.4044	0.1613	1.1747	0.3034	1.5144	1.4671	0.3701	0.096	0.5189	0.195	0.7092	0.2175	1.0356	0.2842	0.6982	0.0597	3.1583	1.5973	0.7354	0.1813	0.3953	0.0493	0.6811	1.0501	1.0334	0.8724	0.0505	0.6955	2.7598	0.1444	11.8322
N4BP2L2-IT2	0.2342	0.3418	0.4992	0.4086	0.7597	0.1703	0.6094	0.4695	0.3779	0.8054	0.1479	0.3263	0.6346	0.2143	0.3666	0.3114	0.551	0.4274	0.7563	0.5712	0.1695	0.2716	0.5507	0.5373	0.073	1.6119	0.2764	0.1369	0.1102	0.0531	0.2414	0.321	0.6989	0.3279	0.7712	0.4953	0.6838	0.476	0.0885	0.3491	0.2007	1.6276	19.4978	0.4666	0.3882	0.4617	0.3695	0.5641	0.2852
VIM-AS1	1.5387	1.9672	1.1155	0.817	6.6515	2.0471	2.8569	0.3938	4.691	3.9228	1.3869	1.9072	1.7602	1.0439	0.3802	1.8773	0.7851	1.02	0.6235	0.5372	0.5953	0.8719	2.2895	3.2585	0.0677	3.7968	1.8934	1.8989	1.6677	1.2934	0.6718	3.8803	1.9263	0.7097	1.6634	3.0203	1.0764	0.575	0.9403	1.6197	1.6271	3.9365	5.0275	4.7056	1.9658	2.7786	6.3525	1.5024	1.2548
LINC02575	0.2336	2.8691	0.1889	0.1153	0.4364	8.9261	0.8986	0	3.311	0	2.9346	1.2442	0.2136	0.2145	5.9151	0.7665	0.1571	0.0917	2.292	3.4218	0.4369	0.0331	2.067	0.0565	5.6471	0.0943	0.2779	0.0479	0.1266	0.3916	0.1849	0.124	0.1645	0.0391	5.9365	0.2509	0.037	7.0822	0.0863	0.113	2.337	0.0897	0	0.0272	0.5947	0.0854	0.2331	1.1342	0.0987
SYNPR-AS1	0.0477	1.5127	1.5439	0	2.6155	0	1.4687	0.1372	2.1808	4.0333	0	2.4148	0.5736	1.703	1.8145	0.4474	2.0289	0.6367	2.1201	0.6559	0.7712	2.8129	0.2413	1.5235	0.4874	3.0305	2.3216	2.7385	0.4139	0.1164	0.4533	2.7623	5.4678	3.831	0.1931	4.3748	0.4237	1.9723	18.1871	2.1362	0.5277	2.6866	0.8041	3.5111	1.458	2.5579	4.4767	0.7724	0.0806
AL645924.1	0.1211	0.3069	0	0.7648	5.2267	0	0.6773	0.6957	0	0.8184	0.1644	0	0.1265	0.3176	0.679	0	0.1954	0.095	0.2088	0.2627	0.0725	0.1372	0.2623	2.8102	0.1545	0.1303	0.384	0.1323	0.3499	0.1476	0.2555	0.3857	5.6838	0.6478	0.1224	3.8143	0.1535	1.3121	0.1788	0.602	0.0637	1.9823	1.7845	6.7637	0.8218	15.2169	0.2416	0.1306	0
AL513550.1	0.669	0.8023	0.7212	0.8208	1.4013	1.0485	1.4106	1.8039	2.2291	1.8349	0.6848	1.0961	1.2152	0.2538	0.558	0.627	0.8472	0.4684	1.3935	0.8411	1.0901	0.4315	1.598	1.6623	1.4515	0.8195	1.9479	1.2315	0.4908	0.3011	1.2379	1.6884	0.3157	0.7296	1.1761	1.2454	1.3311	1.7916	0.3192	1.5239	0.9373	2.0643	6.6097	0.5366	1.0712	1.2234	1.417	1.088	2.573
SRGAP3-AS2	0.0185	0.2581	0.02	0	14.9981	0	0.3365	0.0709	0.1253	0.0313	0	0.2218	0.0193	1.2625	3.4835	0.5725	0.1295	0	0.0399	0	0.0443	0.1049	0.1069	2.0229	0	0	0.0587	0.0607	0.1605	1.5792	0.0195	0.0098	24.6436	0	0.0187	12.5773	0	0.6896	1.6128	1.8306	0.0585	18.8279	4.1313	28.1952	0.0419	12.8224	0.0369	0.0799	0.0313
AC040970.1	1.6124	1.8203	1.0865	1.2892	2.008	1.7992	2.2269	0.5791	1.6029	2.231	0.6295	0.8452	1.5426	1.1209	1.3879	2.1442	0.6886	0.4903	0.817	4.0962	1.1579	0.8565	0.837	1.345	1.73	2.9931	2.0459	1.0902	1.1797	0.9212	1.2866	2.3006	1.4446	1.3345	1.1924	0.6278	1.8145	3.3107	3.7058	1.2138	1.2043	2.0316	2.5252	2.4021	3.2151	1.0015	1.0256	1.1415	1.3619
AC090739.1	0.1505	0.5722	0.2434	0.7724	0.4373	0.3415	0.5788	0.9368	0.7639	0.8901	1.1749	0.3005	1.1989	0.1974	0.5392	0.5642	0.3846	0.3542	0.73	1.6597	0.4728	0.1705	0.7336	0.4002	0.024	1.7408	0.3182	0.0617	0.1631	1.0546	0.4366	0.3196	0.3532	0.3019	0.837	0.431	1.288	0.5097	0.1111	0.6444	0.911	7.0067	48.7969	1.261	2.4259	0.6231	0.3753	0.4464	0.0635
AC114760.2	0.0387	0.3352	0.0139	0.2546	0.0643	0.1041	0.1082	0.0371	0.131	0.218	0.1751	0.2404	0.4111	0.1083	0.1366	0.1693	0.0763	0.0405	0.1168	0.0653	0.2702	0.0877	0.3167	0.1746	0.0329	0.111	0.1637	0.141	0.1864	0.0629	0.0953	0.2876	0.2907	0.0518	0.4696	0.351	0.1799	0.0874	0.019	0.3421	0.2377	3.2735	39.3272	0.2522	0.3356	0.2513	0.3861	0.2505	0.305
AL355803.1	1.2751	0.7184	0.3055	0.5594	0.941	1.1433	0.7926	1.764	0.7192	0.2394	0.1924	0.7545	0.3701	0.5947	0.5297	0.2656	1.9057	3.7797	0.7942	0.1025	0.8478	1.6056	1.6371	0.6851	0.1808	0.3049	1.0486	0.6193	0.6142	0.518	0.1495	1.6548	0.7095	0.379	1.4327	1.3188	0	1.6314	0.2092	1.0176	0.4475	0.435	0	0.6596	0.6411	0.8282	0.2827	0.917	0.4786
AC002091.2	0.0663	1.0078	0.0714	0.7325	0.11	1.203	0.278	0.0635	0.6727	0	1.1696	0.1764	0.7962	0.5562	0.4955	1.242	0.2495	0.104	0.3143	0.1917	1.1895	0.6007	0.1435	0.2563	0.1268	0.3565	0	0.4344	1.3405	0.5653	0.6292	0.4221	0.2074	1.8612	1.0721	0.3321	0.252	0	0.4892	0.5125	1.2208	0.8136	0.5581	1.1721	0.075	0.6456	0.1322	0.5718	0.4477
LINC01480	0.1237	0.598	0.1334	0.4275	1.2585	0.9361	0.5408	0.5333	1.4133	0.5097	0.5881	0.9678	1.3414	0.1217	0.2024	0.5364	0.8988	0.3398	1.6875	0.5593	0.361	0.3155	1.1617	0.7031	0.0592	1.7144	0.4089	0.1944	1.1847	0.2074	0.4406	0.1232	1.1618	0.4345	1.7206	0.6313	0.353	0.1572	0.868	0.5555	0.3501	0.8231	3.029	1.0369	0.5425	1.281	1.2655	0.3671	1.9335
DICER1-AS1	1.3105	0.5291	1.0365	0.2477	2.6045	0.4696	1.6701	0.6542	1.4812	1.6589	0.1237	0.357	0.7085	0.7221	0.4225	0.7161	1.1434	0.8893	1.9331	0.9149	0.3331	0.5333	0.7747	0.3915	0.3035	1.0563	1.1128	0.2239	0.351	0.2097	0.5926	0.8086	0.8647	0.4196	0.5833	0.663	3.0476	3.0298	0.5828	0.534	0.3543	0.7146	0.7671	1.1543	0.9789	1.8044	0.8683	0.8952	0.2992
LINC01003	3.5785	2.335	2.2954	2.8736	6.4183	2.1932	3.8433	1.4462	4.2157	5.3713	0.8611	2.6333	2.8635	2.242	2.3336	1.6983	2.3722	3.1633	1.7449	6.5741	1.003	2.6181	1.7338	5.5201	3.8061	2.1935	2.1713	3.0525	2.3348	1.4907	2.6764	3.3268	6.7389	1.3128	6.1078	2.2272	2.3549	6.6378	6.4443	2.2692	1.6534	1.0044	1.7805	1.8277	3.331	1.9125	3.7964	2.0197	1.3773
RUSC1-AS1	1.8105	0.749	1.2823	0.676	1.9874	0.6877	2.5851	1.8211	0.6537	3.9942	0.504	0.5749	1.967	0.3418	0.7648	1.8674	1.2187	1.807	4.3903	3.1832	0.6528	0.5924	1.6631	1.8024	0.2707	3.1548	1.0253	0.2318	0.3722	0.2308	1.2229	0.7601	2.6839	0.7397	1.785	0.7106	3.1026	3.3251	0.2685	0.7534	1.0249	1.1241	7.864	1.1991	1.3369	0.8267	0.9523	2.7212	0.4095
AC019080.5	1.6889	1.3826	0.3035	0.8891	2.6874	1.3487	0.5905	0.7414	1.0717	0.8919	0.3822	1.0774	1.1581	0.4984	0.7455	0.4287	0.3786	0.9111	0.7738	1.2215	0.9054	0.5184	0.9402	0.4764	0.9655	1.0601	0.6697	0.5383	0.9153	0.5146	1.3736	2.1482	1.4536	1.9297	1.3877	1.2597	1.5615	0.8342	1.0912	0.8165	0.5372	0.9002	9.6315	0.8518	1.5524	1.1656	1.6851	0.7971	0.3566
LINC00513	0.2235	0.0637	0.6986	0.1588	0	0.0563	2.75	0.3959	0.0756	0.1133	0.091	0.0595	0.0876	0.6917	0.1184	0.2827	0.6793	0.4646	1.0647	8.0723	0.3009	0.0633	1.6056	2.0639	0.0998	0.0721	0.5198	0.1465	0.0646	0.0953	0.0118	0.1305	0.5175	1.3301	0.0904	0.096	0.7933	3.1331	0.9735	0.1543	0.1294	4.0931	23.6666	0.0416	0.1643	0.0327	0.379	1.0485	2.0571
AC130895.1	0	0	0	0	0	0	0.2267	0	0	0	0	0	0.0565	0	0	0.0506	0	0	0	0	0	0	0.078	0	0	0	0.0571	0	0	0	0	0	0.0338	0	0	0	0	0.0732	0	0.0299	0.0284	3.5384	28.7818	0	0.1222	0	0	0.0583	0
AC090617.5	0.3006	0.6097	0.5186	0.6647	0.3993	0.4852	0.6727	0.4031	0.2035	0.3556	0.6531	0.6404	0.2827	0.2524	0.4496	0.5072	0.5823	0.1887	0.5963	0.3479	0.2519	0.1363	0.2605	0.5234	0.3453	0.1294	0.5086	0.1314	0.3476	0.1466	1.1419	0.2873	0.3387	0.0804	0.0608	0.4736	0.3812	0.9774	0.0888	0.2658	0.9812	0.8614	4.5577	0.3359	0.2041	1.4645	0.5999	0.6486	0.2031
AC109322.1	1.3697	0.6678	1.4086	0.8819	0.6298	0.7652	2.3576	1.554	0.3922	0.7656	0.4578	0.4769	0.2752	0.4754	0.3152	0.6518	0.873	0.463	1.8264	3.2919	0.5296	1.4806	1.7957	0.9782	2.5819	1.2018	0.7798	0.2533	0.5177	0.4623	1.0449	0.9957	1.3454	0.7329	1.6409	0.5884	1.0688	1.3132	2.9563	0.5588	0.4881	0.9488	0.4881	0.8044	0.882	0.5954	1.1353	0.932	1.1746
AC006270.1	0.2229	0.7063	0.1802	0.176	1.1103	0	0.9352	0.5871	0.2829	0.3767	0.0757	0.4451	0.0582	1.0232	0.2084	0.0522	0.1499	0.1312	0.1922	0.4433	0.0333	0.5052	0.2817	0.1078	0.1067	0.4197	0.2946	0.1218	0.4026	0.0679	0.1764	0.1183	0.6278	0.2981	0.3945	0.3192	0.0707	1.3211	0.0823	0.1847	0.0587	6.5006	44.1168	0.2594	0.3152	0.2172	0.8895	0.7814	0
AC007878.1	0.1319	0.2404	0.0711	0.2605	0.0274	0.1497	0.2537	0.2527	0	0.1115	0.1344	0.1537	0.3705	0.026	0.1747	0.1855	0.1863	0.1423	0.3342	0.2624	0.1283	0.0561	0.3335	0.1914	0.021	0.142	0.3139	0.0721	0.0715	0.1005	0.2262	0.1839	0.1755	0.1985	0.9507	0.1299	0.3973	0.6368	0.0244	0.4556	0.2865	5.7045	50.1463	0.2764	0.2426	0.4017	0.1316	0.4981	0.1393
AP001505.1	4.2689	5.6398	3.0467	1.5668	5.0915	4.1847	4.1203	5.413	3.1539	5.6392	5.5517	3.602	1.9475	1.7981	5.2082	2.0288	5.5965	6.7935	1.4778	5.2182	1.835	3.4068	3.7342	3.9542	5.7553	8.4109	4.6408	3.1537	3.4756	4.5435	1.7762	2.2983	18.8552	2.8953	2.7361	3.7454	3.0495	2.7694	1.3319	6.7767	3.1969	0.3692	0.5064	1.9594	1.7685	1.9332	1.3197	2.7241	0.8125
AL031058.1	4.1693	0.8174	2.0697	1.0185	1.2949	2.8137	1.5102	3.7346	0.1523	0.4055	1.4662	0.3195	1.5514	1.4163	1.7945	0.3936	1.5331	2.2829	2.6515	1.7138	1.2924	0.7818	1.8629	2.4078	3.5411	1.1297	1.9663	1.6553	0.4768	1.8279	2.595	3.3919	4.4122	9.9903	2.3053	0.8806	1.7495	1.28	4.4739	2.0715	1.2475	0.7981	0.1263	1.2568	0.5769	1.2274	6.4641	1.8443	0.4053
AP001033.2	1.7792	0.9762	0.5154	1.4469	0.8378	0.8036	0.8171	0.6104	0.719	1.1892	1.1178	0.2828	0.6243	0.3901	0.9929	0.2987	1.5002	0.5626	0.9619	1.5941	0.8105	1.3241	2.263	2.4142	0.949	0.7716	1.2635	0.5369	0.6524	0.8415	0.6724	1.142	1.8451	0.2487	1.5576	0.8556	1.6163	1.0433	0.2745	0.5575	0.7409	2.0382	27.8466	0.7418	0.7811	0.5692	3.7623	0.8021	0.942
AL139407.1	0.2494	0.6034	0.0489	0.5191	0.1506	0.2744	0.4438	0.1086	0.3452	0.6512	0.4002	0.4527	0.6514	0.2379	0.113	0.6799	0.3415	0.6581	0.3519	0.3935	0.3934	0.2055	0.9659	0.4166	0.1013	0.4147	0.5273	0.4459	0.0983	0.1658	0.3348	0.8304	0.6101	0.8793	0.9857	0.4869	0.5461	0.8445	0.3348	0.7765	0.4535	2.2269	14.1763	1.0131	0.5898	0.4859	0.6333	0.5869	0.3063
AC012181.2	0.842	1.1235	0.6689	0.8049	0.9566	0.5811	0.6818	0.6367	2.8497	2.1345	0.3611	0.826	5.7653	0.5115	0.5247	0.7477	0.8346	0.4173	2.2359	0.3526	0.61	0.7031	1.1202	0.5572	0.2828	0.4769	0.5155	0.4359	0.4483	0.1621	0.5611	0.5647	0.4716	0.5335	1.6583	0.8251	1.7421	0.4503	0.8508	0.5387	0.7466	4.4899	3.1728	1.2792	0.351	1.3818	0.9728	0.6215	2.0213
AC106782.2	2.4165	5.7689	3.4448	2.0143	4.1908	2.8979	3.7927	0.8229	5.8609	2.7679	1.9688	1.9303	2.6652	3.4091	5.6556	5.3604	2.297	1.4326	4.1449	1.7089	1.2211	1.9474	1.8421	3.9731	5.8257	4.5651	4.883	5.5454	1.9401	2.5526	4.5893	5.1746	3.2269	11.6725	2.4709	1.5957	4.3579	3.2737	2.1016	2.4923	3.0249	4.0666	1.0742	5.475	3.1287	3.3486	1.9288	2.3461	4.3088
AC116407.1	0.6496	1.1402	1.4188	0.1184	4.9232	0.1008	1.0017	0.2393	2.424	1.7172	0.0679	2.2176	0.4786	3.2424	0.5294	0.7026	1.8014	0.2222	0.8404	0.7951	1.1364	1.3025	0.3368	0.9988	0.1169	0.7708	1.5499	0.3641	1.5406	0.0406	0.2988	1.9191	1.6683	0.4902	0.9939	1.3478	0.8237	0.3498	1.1562	1.5922	0.2543	1.0569	1.9993	0.9461	0.6973	2.97	0.4653	3.3602	0.6472
HCG27	0.1952	0.6383	0.3102	0.5112	3.839	0.3421	0.9198	0.4134	1.6171	2.2749	0.1395	0.2462	1.53	0.1833	0.4547	0.3082	0.1603	0.25	1.5332	1.635	0.3444	0.559	0.6011	0.4274	0.0525	1.0615	0.9561	0.1741	0.2673	0.0501	0.618	0.4037	0.6239	0.4261	1.2886	0.5003	0.7427	0.4246	0.2732	0.3123	0.6438	0.673	2.0123	0.4593	0.4301	0.5907	0.5126	0.7427	0.2257
AC098869.2	0.618	0.5679	0.8662	0.1464	0	0.1247	0.4754	0.9766	0.2614	0.966	0	0.2057	0.3551	0.1135	0.3466	0.3475	0.2826	0.4607	0.7728	0.6034	0.0555	0.3502	0.6025	0.3287	0.0789	0.5985	0.6534	0.0844	0.0447	0	0.0652	0.164	0.3481	0.4133	0.9374	0.3761	0.4702	0.5651	0.0456	0.3585	0.2928	0.7273	3.7737	0.2014	0.2797	0.3914	0.185	0.6333	0.1044
AC084824.4	0.583	0.485	0.2357	0.4316	0.484	0.1103	0.3567	0.6631	0.3699	0.5542	0.3463	0.5336	0.3617	0.0382	0.1135	0.4098	0.2745	0.4003	0.3457	0.8696	0.6105	0.1239	1.0262	0.4934	0.2325	0.5881	0.2697	0.1991	0.158	0.3553	0.3844	0.3095	0.5474	0.1462	2.0266	0.6261	7.4385	0.8638	0.1076	0.3825	0.3453	0.9695	6.2913	0.3393	2.1023	0.426	0.6544	0.511	0.8001
LINC01023	4.8872	3.6783	3.5566	1.7849	8.2163	3.2659	6.7495	2.3989	4.5483	6.4008	1.4102	2.9279	1.3724	1.6026	1.2183	1.6605	4.2072	1.1984	6.1115	3.9765	0.6946	2.0077	5.4706	2.3633	2.0272	3.2212	3.3588	0.9012	2.2954	1.5636	1.418	3.3082	2.9827	5.8018	0.8649	1.356	2.7112	1.6552	1.3533	3.679	1.7045	1.4379	0.1286	2.3321	2.9718	3.3332	6.8265	3.7563	3.715
AC093151.2	0.7436	0.4285	0.8017	0.1602	1.9082	0.2046	0.6618	0.1295	0.2288	1.0282	0	0.27	0.777	0	0.4634	0.4435	0.1091	0.6365	1.8365	1.369	0.0405	0.3831	0.7811	0.2615	0.1726	0.291	1.0722	0.1108	0	0	0.4993	0.323	0.0846	0.9947	1.3673	0.1936	0.1714	1.9232	0	0.4109	0.4982	0.3459	0.8541	0.1259	0.9942	0.4611	0.4047	0.8022	0
AL121655.1	0.3459	0.2192	0.0932	0.2732	0.718	0.3489	0.9675	0	1.0243	0.1461	0.1174	0.1151	0.1355	0.0454	0.6467	0.2432	0.6514	0.6107	0.6712	0.8756	0.2588	0	0.4372	0.4182	0.1104	0.7445	0.1829	0.0473	0.125	0.3162	0.4562	0.4132	0.5954	0.1157	0.4373	0.6811	1.2062	0.7615	0.3831	0.3822	0.6829	0.708	5.0986	0.3221	0.6848	0.4213	0.6903	0.8396	0
AL356356.1	0.2804	1.0408	0.0432	0.4112	0.399	0.1616	1.6245	0.3836	0.2711	1.9291	0.4351	0.2133	0.3348	0.1051	0.1747	0.9761	0.862	1.2571	1.0881	0.2028	0.4314	0.4993	0.6653	0.5036	0	0.862	0.1694	0.197	0.4631	0.0488	0.3803	0.319	1.3288	0	1.3367	0.2294	3.7075	4.7479	0.2958	2.0138	1.2441	1.4756	5.735	1.0815	0.8156	0.6634	0.0799	0.8641	0.1353
LINC00346	1.7771	0.6305	0.7288	2.6522	0.1553	1.531	1.7421	1.3111	0.1439	0.2191	2.0321	0.1981	5.3396	0.5844	2.8958	1.8569	1.8871	1.0074	1.6078	1.0639	0.2366	1.7297	0.9119	1.102	0.3744	0.6085	1.2317	1.2985	0.2519	0.6115	2.7317	1.7267	0.4151	6.8356	2.0551	0.3836	0.2372	2.779	1.1615	0.1292	1.8107	0.5612	0.4476	0.4473	0.7022	0.1615	0.4072	0.2889	0.2873
AF131215.6	0.1058	0.3101	0.1711	0.5222	1.6469	0.8404	0.3329	0.19	0.2238	2.4584	0.3232	1.9015	0.5113	0.2775	3.1071	0.2479	1.6437	0.1557	0.4049	0.2965	0.4353	0.8543	1.1079	0.5372	0.0675	2.4762	0.3915	0.159	1.2041	0.4675	0.3767	0.2879	0.4056	0.0708	1.1903	1.1931	0.3186	0.1523	0.1172	0.38	0.2228	0.7038	2.7569	0.7265	0.0748	2.1519	0.5542	0.5992	0.2011
AC104699.1	0.1287	0.8971	0.1387	1.2193	0.3205	1.1032	0.3599	0.0616	1.633	0	1.1357	0.0857	1.7142	0.4388	0.0802	0.8442	0.3462	0.0505	0.5548	0.2327	0.8855	1.0207	1.7656	0.8711	0.1642	0.2077	0.2721	0.1055	2.5104	0.3137	2.5794	0.0342	0.3222	0	3.6435	1.6123	1.2237	0.2615	0.285	0.3199	0.7451	2.2385	5.1479	1.0184	0.1456	0.5015	2.696	0.0694	8.6942
AC018755.4	0.4693	1.4873	0.253	1.2045	1.8509	1.7753	0.8205	0.4495	1.1913	0.0991	0.7966	1.484	1.2567	0.708	1.0968	3.6293	1.3889	0.2762	1.2649	0.8486	0.4564	0.9308	0.5084	1.4185	0.337	2.0833	1.1786	1.3143	11.5307	1.0011	0.9285	1.1525	1.065	0.2354	2.9071	1.0082	0.8183	0.2384	0.5198	3.1118	0.6486	1.2608	9.7592	2.8405	0.1327	0.8574	1.1707	1.4556	1.4865
LINC01655	0.1626	1.9994	3.7868	0.1541	0	0.1312	4.7302	0.0623	1.871	0.055	0.0883	0.0433	0.2039	6.7399	0.6688	0.3353	1.3823	3.6746	1.9773	0.0706	2.7246	1.4374	0.2584	0.3774	0	4.1295	0.1375	1.4393	0.799	0.1586	0.0686	0.1036	5.5371	0.174	0.0658	5.2161	0.2474	0.7049	0.3842	0.0898	0.6506	12.4803	15.8188	3.8457	1.3245	0.1901	0.2596	0.0702	0
LINC01089	1.7598	0.8825	1.383	1.1911	4.6452	0.4682	5.2829	2.4202	1.8325	1.6939	0.604	0.5578	1.8758	0.2469	1.7033	1.2325	0.8532	3.4495	8.3333	7.8789	0.3395	0.7597	2.7932	1.6583	0.2262	3.9608	2.4264	0.2853	0.3167	0.1728	2.258	0.7666	1.0814	0.7846	2.953	0.9462	3.8007	3.1962	0.476	1.3925	0.6142	0.7784	1.5338	1.2484	0.4886	1.903	1.6979	1.6758	1.0998
AC018926.2	0.2674	1.5593	4.0365	0.2956	2.1314	0.2697	0.748	0.9733	8.2356	5.1068	0.6536	0.4272	0.5588	0.9541	1.2666	0.4512	1.8129	0.5036	0.715	0.5415	0.4481	1.6365	0.927	0.1552	0	1.4388	1.4138	0.0292	0.9275	0.1304	0.79	1.1358	1.8748	1.0731	1.0818	1.4553	0.4069	0.3623	3.1594	0.4433	0.8165	1.4778	11.9377	0.3984	0.3025	0.4169	1.9211	1.0962	2.8007
KIF26B-AS1	0.3288	0.1876	0.2836	0.026	0.2184	0.0332	0.4139	0.0945	0.1669	0.0556	0.0447	0	0.189	0.0863	0.1025	0.7089	0.0531	0.0516	0.6523	0.1427	0	0.0373	0.7837	0.159	0.1259	0.0354	0.1391	0.2156	0.1426	0.0401	0.2082	0.0349	1.5437	0	0.133	1.0831	0.0417	0.245	0.1942	0.218	0.6232	2.6584	10.0399	1.1941	1.2648	4.998	0.0656	0.1419	0
AL031716.1	0.7036	0.6052	1.0295	0.0794	1.9192	0.2535	0.3514	0.3851	0.5102	1.189	0.273	0.4683	0.3676	0.4746	0.5637	0.6123	0.676	0.3943	1.6903	0.2544	0.1804	0.2848	0.9799	0.6319	0.2886	1.406	0.372	0.1648	0.4358	0.245	0.106	1.7343	1.2583	0.7395	2.0329	0.6117	0.4461	0.1702	0.3711	0.4443	0.926	1.9028	33.0159	1.0294	1.0234	0.7834	0.5014	0.5421	0.2547
AC093297.2	5.5874	1.8176	3.1603	3.8105	4.5333	2.7859	3.6851	10.4292	2.3278	4.7837	1.322	6.0015	4.7711	1.8433	3.8974	4.4534	3.8432	4.0188	2.5919	4.5921	6.5542	3.5977	4.3179	4.2883	2.5661	9.5539	4.1959	5.3541	2.4927	1.9218	2.7689	2.2585	6.9617	6.3414	2.6647	3.4854	4.6963	4.3008	1.5784	4.9346	1.9888	3.0755	11.1635	2.6899	4.4774	3.0416	2.1327	3.6529	1.0725
AC087741.1	1.4144	0.8899	1.8221	0.4394	2.245	0.2256	1.0545	1.3647	0.1848	1.7312	0.2401	0.3462	1.0894	0.1992	0.512	0.8725	0.6323	1.1262	1.8499	2.0911	0.2614	0.6482	0.6535	0.518	0.0465	1.6116	1.633	0.0994	0.0526	0.0951	0.4554	0.5108	0.5013	0.3687	2.1298	0.5734	1.6419	1.6238	0.2381	0.9797	0.6187	0.4044	0.9088	0.6149	1.4707	0.912	1.2141	1.2453	0.2899
BTBD9-AS1	0.0476	0.1206	0	0	0.1579	0	0.0665	0.0456	0.161	0.0402	0	0.1266	0.0994	0	0.0296	0	0	0.0373	0.1231	0.0344	0	0	0.2404	0.138	0.0607	0.2559	0.1006	0.026	0.2749	0	0.0502	0.0505	0.1191	0	0.0481	0.0681	0.0603	0.2577	0	0.1577	0.0501	6.7169	42.7646	0.0886	0.1614	0	0	0.1026	0
AC138207.4	0.6414	1.372	1.1238	0.9497	1.1183	1.9572	0.5607	1.5973	0.8412	0.9756	0.6532	0.7472	1.7342	0.2608	0.3398	1.5782	1.1734	0.9059	0.7606	1.7976	0.6525	1.054	0.9149	0.9926	1.6373	1.5358	2.5094	0.7097	0.4171	0.5863	1.3028	1.9496	3.0715	0.6435	2.3514	0.8037	0.7727	1.4664	1.7051	1.0898	1.2916	1.5918	8.205	1.0004	0.6531	0.9062	0.9919	0.8303	0.7043
SH3BP5-AS1	0.856	1.0531	1.1525	0.5199	1.7942	0.461	3.1959	1.1722	0.8913	2.0029	0.5207	0.727	1.8474	0.443	0.6517	1.0419	1.0357	0.7962	3.1031	1.2017	0.5145	0.5487	2.4614	0.8278	0.131	2.038	2.1418	0.3809	0.5485	0.1227	0.4985	1.2584	1.1152	0.3212	2.0171	0.9873	0.9331	2.9357	0.1487	1.3802	1.0623	1.1058	5.2276	1.1648	1.6475	1.2679	1.1052	1.6629	0.2682
AL031775.2	0.7234	1.1671	2.0563	0.5713	1.638	0.7961	2.1155	2.7085	1.7805	2.7785	0.6251	1.2258	1.0995	1.4837	0.9836	0.863	0.3892	1.1869	2.4105	3.8052	1.0233	0.7453	1.3299	1.0813	0.4197	3.5385	0.8344	0.3593	0.9504	0.2405	0.6939	1.2919	1.3585	0.1759	2.0617	0.6593	3.0855	3.1183	0.6799	0.7631	1.1772	2.4228	10.663	1.3472	0.8928	0.9612	2.6247	1.206	0.8887
ZNF790-AS1	0.5698	0.7945	0.3866	0.8364	0.768	0.5713	0.15	0.6484	0.5388	0.085	0.4369	0.1651	0.457	0.1952	0.307	0.4618	0.0884	0.2419	1.136	0.9502	0.3269	0.3798	0.2348	0.1232	0.4385	0.523	0.932	0.6556	0.2228	0.0694	0.2794	0.4093	1.477	0.7128	0.2847	1.0103	0.119	0.2974	0.7276	0.2	0.1994	1.5126	6.6974	0.699	0.0455	0.5911	0.7557	0.329	0.3793
NPTN-IT1	0.1633	0.3401	0.1384	0.5344	0	0.2824	0.2447	0.3911	0.0197	0.6999	0.3802	0.4349	1.0057	0.1775	0.269	0.4374	0.3139	0.5035	0.7144	0.1856	0.2583	0.119	0.7836	0.2482	0	0.226	0.7648	0.2167	0.1012	0.0284	0.5047	0.446	0.314	0.3745	0.7433	0.2924	0.8876	0.4584	0.0517	0.8444	0.7677	0.9312	10.3915	0.5757	0.1716	0.557	0.2095	0.3524	0.2168
AC018690.1	1.0212	0.8899	0.3211	0.9408	0.6358	1.3305	1.7852	1.6301	0.72	1.5459	0.4044	1.3595	0.8669	0.4241	0.9015	0.678	0.847	2.3704	1.7797	2.2464	0.8148	1.2055	0.9218	0.6173	0.9503	1.4651	0.6748	0.372	0.4919	0.4667	0.4938	1.4909	1.3583	0.3984	0.8606	1.0358	1.9422	2.0751	0.754	1.3635	0.8512	1.8287	2.5982	0.4754	1.4441	0.7047	0.4245	1.3769	0.2156
AC131971.1	0.3954	0.057	0.0194	0.1561	0	0.0363	0.0251	0.1033	0.0608	0.1215	0.0976	0.0239	0.3099	0	0.0224	0.0505	0.0483	0.0282	0.0775	0.104	0.0108	0.0611	0.0649	0.0174	0.0573	0.0193	0.057	0.0098	0.0779	0.0219	0.0758	0.0477	0.0787	0.0481	0.2545	0.0901	0.2963	0.0609	0.0265	0.1092	0.2082	4.6716	41.3634	0.1339	0.061	0.07	0.0359	0.0776	0
SCAANT1	0.2089	0.2648	0.1126	0.9898	0.3469	0.1054	0.4382	0.3001	0.3535	1.0591	0.2837	0.4172	0.4911	0	0.1953	0.0979	0.1124	0.082	0.5405	0.5288	0.125	0.5919	0.6789	0.3031	0.0667	0.562	0.6626	0.3995	0.1509	0	0.551	0.1664	0.6538	0.2794	0.3169	0.2992	0.6622	0.4245	0.3085	0.6348	0.3299	1.1758	2.4193	0.2918	1.1817	0.3053	0.4169	0.338	0
LUCAT1	0.2172	0.2243	0.3538	9.0761	4.0946	0.4349	1.1136	4.1521	0.1334	0.8753	0.5002	0.5996	0.1975	0.0616	0.0521	0.2051	2.8423	0.592	3.5577	0.3188	0.3754	1.174	0.4124	0.154	0.4476	0.6734	3.2605	0.6381	0.0721	0.3039	0.5278	0.4236	3.4456	2.9844	0.1122	0.5563	1.7297	0.2779	0.9787	0.2942	0.5572	0.1514	1.0432	0.0719	3.1665	0.069	0.2857	0.0521	0.1522
AC022007.1	0.7069	0.4305	1.6671	0.4797	2.2191	0.5459	1.5524	1.4175	0.6915	1.2739	0.5474	1.4263	0.7271	0.8026	0.4543	1.0404	0.4398	0.923	1.0669	2.021	0.5486	0.4819	0.9133	2.3341	0.5392	1.8482	1.5883	0.4768	0.5188	0.3635	0.6876	1.7739	1.7872	1.2927	0.3965	0.8027	0.6442	1.3168	0.6198	0.891	0.7559	0.4182	0.5117	0.7919	2.1117	0.8932	0.8816	0.5004	0.1586
AC018809.2	0.3205	0.5829	0.5258	0.6492	2.3715	0.4287	1.1108	0.4471	1.061	1.1892	0.596	1.0759	0.677	0.658	0.7945	0.6008	0.4948	0.3389	0.718	0.2771	0.4128	0.229	1.1824	1.0107	0.4757	0.9147	0.5525	0.6281	0.7249	0.3821	0.5807	0.5437	1.1862	0.5032	0.4086	0.8231	0.3799	0.9911	0.319	0.7237	0.5318	0.6559	2.7434	0.7201	1.1114	1.1133	0.6395	0.6689	0.2001
LINC02166	0.665	1.1473	0.6373	0.4668	2.6376	0.4099	0.775	0.4246	0.3751	0.5307	0.6521	0.0984	0.1351	0.3101	1.5885	0.4155	0.4572	0.2609	1.5452	0.2939	0.2211	0.5442	0.2134	1.715	0.1179	0.2783	0.1562	0.1817	0.3203	0.4503	0.1559	0.608	2.983	0.7412	0.2615	3.2535	0.7026	0.7257	0.4364	0.449	0.1556	1.8146	1.0112	4.2308	0.6269	5.399	0.3686	0.9166	0.4368
AL109936.2	1.6801	0.883	2.474	0.2912	4.0824	0.0413	0.2865	0.2355	2.3575	3.1162	0.0556	1.7457	0.8135	0.602	1.8897	1.229	2.1166	0.9967	0.3534	1.1262	0.6866	1.5789	0.3255	0.2378	0.2615	4.5418	1.7764	0.4926	0.6514	0	0.4756	2.3713	4.2322	0.4385	0.1658	3.3448	0.5715	0.6384	0.7262	2.1961	0.3667	0.6709	1.0354	0.9157	2.0861	1.1179	0.0818	2.2544	0
AP002336.2	0.593	0.4072	0.5328	0.078	1.0667	0.3489	1.1058	0.1893	0.0836	0.2088	0.5368	0.4605	0.3098	0.1556	3.6338	0.88	0.2925	0.6592	0.5753	1.0007	0.0887	0.672	1.0349	0.239	0.41	0.6913	0.1567	0.108	0.2142	0.3012	0.7821	0.6034	0.6805	0.3966	0.5997	0.4246	0.4386	1.205	0.6568	0.4368	0.1821	1.3654	10.8215	0.3681	0.3354	0.0963	0.2958	0.3731	0.2504
AL513320.1	0.6423	0.7328	0.3693	0.5072	1.4932	0.1728	0.7786	1.1074	0.2174	1.2302	0.3489	0.228	1.2752	0.1123	0.5871	0.6021	0.5299	0.7392	2.5297	1.5176	0.2563	0.3397	0.835	0.3313	0.082	1.2902	0.4528	0.1404	0.1857	0	0.8133	0.2273	0.5361	0.2864	0.5197	0.5826	1.5746	0.3481	0.0632	0.9937	0.6087	0.2629	0	0.3987	0.1938	0.5841	0.4272	0.7853	0.0723
CTB-178M22.2	0.2065	0.7852	0.1336	1.0761	0.6171	0.2083	0.3465	1.8589	0.6289	0.3838	0.0561	0.11	0.151	0.1083	0.1287	0.4258	0.1777	0.0648	0.9616	1.9712	0.2224	0.0936	1.8788	0.0399	0.6061	0.2222	0.5676	0.8123	0.4774	0.1007	0.8714	0.3289	0.3619	0.6628	2.0045	0.207	0.2618	1.0629	0.7318	0.6388	0.7826	0.5071	0.1739	0.4229	0.5606	0.2816	1.236	0.4455	0.4185
AL353622.1	2.0541	0.5468	3.8978	0.9733	4.5022	0.3177	1.9152	2.8855	1.3672	0.7174	0.2045	0.5287	1.1805	0.2587	0.9814	0.706	1.2231	1.5366	4.3579	1.6936	0.4917	0.4811	1.4043	0.9404	0.1136	3.3451	1.2452	0.1422	0.3562	0.0668	0.838	0.6907	1.1829	0.2931	2.9498	1.1766	1.7538	3.9052	0.3034	1.3316	0.5335	0.8408	2.8259	1.3133	0.3718	2.5751	1.7762	2.2897	1.6655
AL034397.3	0.3417	0.6831	0	0.2647	8.8059	0.1458	0.3952	0.3399	0.3225	0.0222	0.2052	0.105	0.2541	0.069	0.0614	0.6036	0.4243	0.1599	0.3372	0.2994	0.2242	0.7447	0.3797	0.178	0.0461	1.478	0.2085	0.0969	0.1899	0.0641	0.1179	0.2861	0.107	0.1143	0.7111	0.4894	0.3	0.2804	0.2523	0.5047	0.2768	0.9819	5.1338	0.514	0.052	0.5763	0.1311	0.1914	0.7438
AL035587.1	1.5552	1.0877	0.5011	0.974	0.6233	1.3343	1.325	1.4553	2.1476	1.2235	2.039	1.6421	2.9512	0.9098	0.9692	1.2734	1.2696	1.0941	2.1198	1.1377	1.2516	0.709	1.2264	1.1929	1.3575	1.7505	0.6804	1.4748	1.4467	1.3073	1.8672	0.8636	1.5665	0.7413	2.0608	1.6256	1.5413	1.4773	1.056	1.3531	1.581	1.1708	1.9197	1.3981	1.4156	2.212	0.9631	0.9063	1.1475
AL121772.3	1.5412	0.6763	0.8521	0.7802	0.7218	0.7574	1.9896	1.3247	0.2006	4.5746	0.2683	0.5787	3.2827	0.5598	0.7388	1.0742	1.1694	1.2403	1.244	1.0289	1.2534	0.2239	1.3413	0.7644	0.2774	1.0206	2.4235	0.9285	0.1142	0.4817	0.6671	1.3008	0.7174	0.2643	1.1989	0.2547	4.2091	1.4455	0.2334	1.1354	1.914	2.1029	10.5679	1.6558	1.0283	1.0781	1.1828	0.7247	0.1335
LINC00899	1.0822	0.5938	0.8591	0.4804	2.226	0.5159	0.9789	0.4486	0.9475	0.828	0.3509	0.4229	0.4726	0.4492	0.5234	0.651	0.8082	0.6252	0.5479	0.8061	0.3512	0.2868	1.0187	0.427	0.4707	1.1356	1.0532	0.2559	0.3813	0.4069	0.7101	1.2777	0.9571	2.211	0.8385	0.4009	0.5735	2.1955	0.6918	0.6158	0.6349	0.5895	0.4648	0.6868	0.4995	1.4269	1.3859	0.575	0.5275
AL021578.1	0.0751	1.6905	0.1215	0.623	1.6218	0.1895	0.7356	0.6117	0.445	1.5237	0.102	0.6502	0.314	0.5913	0.8662	0.4225	0.2628	0.1474	0.6804	0.2174	0.7868	0.298	0.4612	0.218	0.0479	1.1319	0.3575	0.0205	0.4343	0.5953	0.4756	0.2992	0.1176	2.01	0.3799	0.6187	0.6193	0.7634	0.2219	0.7472	1.602	3.6906	10.7581	0.2798	0.595	0.4026	1.0495	1.8236	0.1904
LINC02446	0.1412	0.2558	0.174	4.5094	0.1005	2.0354	0.3386	0.9276	0.5463	0.1193	1.37	0.2149	7.4637	0.5823	0.1132	0.2459	0.1737	0.0475	0.1566	0.1459	0.6521	3.1785	0.3497	0.605	0.9658	0.152	0.8321	0.0331	1.8371	1.1313	1.0858	0.15	0.1137	0.108	3.9383	4.5367	1.1002	0.2187	0.3576	0.2899	0.1806	0.764	1.742	0.6576	0.0228	0.2163	2.134	0.2394	3.6471
AC113139.1	0.5572	0.2119	0.8411	0.352	1.1103	0.2248	2.6496	0.427	0.3772	1.7892	0.1513	0.2967	0.6405	0.0585	0.0695	0.3134	0.2398	0.787	2.1145	2.9016	0.4668	0.6315	1.8511	0.6467	0.1422	2.0387	0.8248	0.1827	0.4832	0.2717	0.3527	0.0592	1.1161	0	1.4651	0.2394	2.9675	1.2833	0	0.6157	0.2347	0.3421	3.0506	0.8301	0.6304	0.3257	1.3343	0.3607	0.9413
AC084117.1	0.4932	1.8132	2.0208	1.0906	1.3104	0.398	2.2074	1.3228	2.6708	3.5843	0.8037	1.8387	1.34	0.4658	0.5533	0.1849	1.6985	2.1673	2.8501	1.5696	1.1216	2.6831	2.066	0.3816	0.063	0.8492	1.8775	0.3773	0.1426	0.8417	0	0.7856	1.4202	0.3959	0.5986	0.5651	1.501	1.3364	0.1457	0.9266	0.5193	1.7162	15.3714	1.0104	1.7856	0.4806	1.1811	0.9577	0.3333
AL445645.1	0.4182	0.2485	0.4509	0.6399	2.9513	0.4746	0.8042	0.2503	1.3269	1.789	0.4614	0.348	0.2458	0.2194	0.2932	0.441	1.6455	0.2461	1.8034	0.7751	0.2346	0.2074	0.5286	0.4803	0.1668	0.6188	0.5804	0.2142	0.1889	0.0319	0.1103	0.5273	0.2291	0.2797	0.4229	0.2995	0.2651	3.7536	1.6599	1.0976	0.2752	0.3477	0.4954	0.4381	0.1479	0.3565	1.3561	0.6203	0.6182
AC010834.3	0.9644	0.9349	0.948	0.4032	0.2826	1.0873	1.7852	0.5977	0.24	1.6778	0.5778	0.8308	1.4671	0.9078	0.5126	1.3293	0.7936	2.1144	2.6665	1.6412	1.0015	0.9644	2.2534	1.9752	0.887	1.2209	1.2597	0.7749	0.7379	0.4495	2.095	1.0542	1.1364	1.1003	1.2048	1.3811	2.8055	2.5939	0.1676	1.2381	0.5973	4.4122	27.4749	1.6903	0.6097	1.907	0.6792	1.1934	0.4792
AP002498.1	5.8147	0.6539	0.5561	0.037	1.9466	0	0.5247	0.6288	0.6348	11.7284	0	0.1249	0.1225	13.3595	7.6564	0.2198	4.2135	1.8397	0.2831	0	1.0102	2.1257	3.2511	0.3175	1.4663	4.1883	0.8429	0.4099	0.2033	0.2286	0	0	0.9099	1.7563	0.1897	0.0672	0.1189	3.2717	2.9778	3.0572	0.1975	0.7678	2.666	0.131	0.1592	0.0914	5.3336	2.1752	0.1584
AP001362.2	1.0574	1.0053	1.1631	0.2934	1.7795	0.3964	1.9085	1.3207	1.0881	1.5274	0.2231	0.4185	0.8884	0.8547	0.2404	0.4353	1.1801	0.8689	1.7407	1.1833	0.5772	0.834	1.7749	0.7739	1.1581	1.1994	0.5212	0.3162	0.6608	0.2961	0.8141	0.8079	2.9695	0.5734	1.0693	0.4809	1.5401	2.2359	0.6647	0.6948	0.3272	0.6361	0.5717	0.8182	0.8891	0.5012	2.3239	1.1175	1.6534
AL137077.2	0.5963	0.1365	0.3393	0.2224	0.6601	0.3676	0.4865	0.4442	0.2242	0.5319	0.2024	0.2646	0.3029	0.2781	0.3923	0.3571	0.6417	1.4427	1.3357	0.4912	0.3172	0.3567	0.4306	0.6728	0.9936	0.4278	0.2627	0.1991	0.1915	0.1211	0.4194	0.4309	0.4666	0.2659	1.4741	0.1305	0.9031	1.5259	0.1468	0.2196	0.2442	0.4746	0.2093	0.3856	0.2061	0.2421	0.5288	0.7326	0.028
AC009754.1	0.0493	0.0313	0.1064	0.2337	0.4914	0.0498	0.4139	0.189	0.0835	0.125	0	0.0657	0.1031	0.0259	0.3381	0.0462	0.0796	0.1161	0.0851	0.0713	0	0	0.0712	0.1431	0	0.1592	0.1565	0.027	0	0	0	0.0786	0.1235	0.132	0.5487	0.0706	0.2502	0.5346	0.0728	0.2453	0.0519	2.3724	19.0065	0.1378	0.279	0.2403	0.0984	0.1064	0
FAM201A	1.3155	0.373	0.5001	0.924	1.3106	0.2724	1.0361	0.4841	3.1749	1.5562	0.3385	0.2765	0.17	0.4432	0.4013	0.915	0.4955	0.5378	1.0449	1.1066	0.3522	0.9259	0.505	0.1741	0.7423	0.6109	1.2079	0.034	0.3802	0.5148	1.0811	0.7977	2.1669	0.3056	0.4201	1.2344	0.8691	1.5101	1.2577	0.5623	0.3135	0.8219	0.7873	0.8832	1.1123	1.5043	0.373	0.5751	0.5146
AC106869.1	2.4975	0.7703	1.4702	1.9313	2.1165	0.1794	0.6841	0.3904	2.182	0.764	0.483	0.6512	0.786	1.252	0.448	0.3265	0.3828	0.5931	1.4125	1.6455	0.3326	0.9742	0.669	0.1434	1.4756	1.0288	1.4497	0.5993	0.4498	0.2981	1.1729	1.381	0.7747	1.3284	0.3822	1.1197	1.0901	3.6947	0.4049	0.6388	0.3511	0.8418	1.0299	0.5175	0.4695	1.7619	1.2422	0.7355	0.8012
LINC00342	2.0196	2.7563	0.6746	1.6046	5.4414	0.8936	2.9457	1.3617	0.4298	60.1737	1.4174	13.5588	5.9568	0.1008	13.0527	7.6239	1.4949	1.1933	2.7421	2.3679	0.8879	5.4795	1.4697	0.5392	0.0158	19.009	2.4006	0.4908	0.9758	0.3398	1.9086	0.9176	3.3872	1.3466	2.2522	2.2644	1.9795	6.0091	0.2836	6.3253	10.2145	3.9717	9.1181	3.7579	0.3995	2.01	1.8357	2.9771	0.2721
AC012360.3	0.5097	0.4797	0.6411	0.6891	0.654	1.48	1.5013	1.1834	0.6142	1.1419	0.8809	0.3496	1.0934	0.235	0.2214	0.5212	0.9764	0.8483	2.1645	1.603	0.4252	0.3588	1.0708	0.4033	0.3351	0.6731	0.9472	0.2532	0.2232	0.1977	1.157	0.7462	1.1795	0.8057	0.8356	0.6083	2.2424	0.9416	0.4676	0.5035	0.4269	0.8456	1.5123	0.7766	0.5155	0.7449	0.7551	0.933	0.5088
AP001271.1	0.3879	1.1473	0.2788	0.8168	0	0	0.3617	0.8669	0	0.5463	0	0.1721	1.2159	0.0678	0.6446	0.2424	0.2087	0	0.2788	0.187	0	0.1465	0.2801	1.0004	0	0.5565	0.4101	0.7065	0	0.1576	0.2728	1.2356	0.2428	0.173	2.6151	0.2777	1.3116	0.7007	0	0.5001	0.6126	1.0585	3.8116	0.7223	0.4388	2.5195	0	0.5579	0
AC026979.2	5.9483	1.8012	5.4868	0.8351	2.0851	0.9333	9.0585	5.3173	3.6906	3.3508	1.3462	1.9358	0.5525	1.3177	0.7826	3.531	4.4451	1.3483	9.5189	2.3422	0.9888	2.1721	2.8161	2.9404	3.2054	2.7737	1.6772	0.2528	2.3878	0.725	2.092	3.0528	3.351	0.5304	2.072	1.2304	1.4247	4.8798	5.6611	1.2781	0.3131	0.4058	0.5567	0.7385	0.6729	1.2235	3.8246	1.6398	4.4658
PVT1	1.1975	0.3294	0.4729	0.7897	0.4856	0.5383	1.6956	1.0242	0.5887	1.2995	0.4971	0.8781	0.6312	0.1596	0.0698	0.2601	0.6546	4.8327	1.3217	1.4079	0.2593	0.3048	1.4791	0.6296	0.4311	2.2647	0.9795	0.2502	0.3177	0.4019	0.3164	0.5451	1.2078	0.2698	0.6897	0.6366	0.2098	0.9051	1.2435	0.4735	0.1893	2.9084	7.4878	0.6201	1.6638	0.3504	1.4162	0.1347	0.2993
AL606489.1	0.4932	0.66	0.2954	3.5921	0.182	0.4975	0.5365	1.9946	0	0.6946	0.8186	0.2918	0.5726	0.3163	1.2637	1.0274	0.1179	0.387	1.9379	1.6251	0.8855	1.1179	0.6333	0.053	0	0.6487	0.8113	0.4492	0.1584	0.8016	0.3469	0.8147	0.2058	0.6598	0.4434	0.2747	0.8339	1.4849	0.4856	1.1204	0.6059	1.346	3.6928	0.5613	0.868	0.3738	0.2187	2.2466	1.0184
AC079210.1	0.1387	2.7696	3.2157	0.1643	8.8682	0.3498	0.582	0.5979	1.4084	2.8719	0.0942	1.0158	0.2174	0.837	0.7781	0.2601	0.5225	0.7075	0.5384	0.3512	0.166	0.3144	1.0018	0.2013	0.0885	1.5674	0.5867	0.2274	0.9022	0.4227	0.2195	0.2578	2.2577	0.7423	0.5612	0.6953	0.1759	0.5168	0.3073	2.6443	0.1826	0.4259	3.5053	0.1292	0.7062	0.6758	0.8305	1.4217	0
RHPN1-AS1	2.4302	0.6425	1.7068	1.5462	1.0376	1.1766	1.2624	1.37	1.8094	0.8097	0.5846	0.758	0.312	0.306	1.0298	2.1216	0.5529	2.0594	0.9521	2.4205	0.9224	1.1488	2.2164	0.7924	2.5079	1.7484	2.8192	0.9485	0.6021	0.3724	1.8608	3.1187	1.3126	3.2136	0.8286	1.1534	1.8665	3.3676	3.753	0.7749	1.3817	0.8385	0.2047	3.142	4.0219	1.4207	1.1361	0.8838	1.2198
AP000866.6	0.2605	0.6792	0.1284	0.2821	0.4572	0.1276	0.4163	0.114	0.4407	0.5785	0.4446	0.1189	0.2177	0.0781	0.2597	0.2162	0.2443	0.1635	0.3498	0.5436	0.0623	0.1602	0.5858	0.4031	0.0665	0.5606	0.1574	0.061	0.0215	0.0816	0.2984	0.2173	0.2562	0.0199	0.7902	0.1758	0.453	0.5848	0.044	0.2344	0.1567	2.041	12.6461	0.4227	0.1852	0.2683	0.3416	0.2489	0.0629
AC099518.1	1.7381	0.1552	1.2141	1.0439	0.1626	0.4692	3.0472	0.9613	0.0828	0.0827	0.4321	0.0652	0.2174	0.1541	0.0458	0.3212	0.1054	0.9989	1.1295	0.3187	0.1172	0.8046	1.0608	1.3969	0.8436	0.1317	0.4659	0.4815	0.3538	0.3581	1.5756	0.4289	5.6852	0.2292	3.1937	0.2805	0.0931	2.5206	3.5069	0.2435	0.1031	0.3006	0.567	0.3419	0.6093	0.0716	0.4397	0.9771	0.9925
LINC01389	0.0551	0.4893	0.7135	0.1742	0.641	0.5006	1.0797	0.8979	0.8398	0.6989	0.4493	0.2937	0.8067	0.1447	0.4811	0.827	0.267	0.649	1.0938	1.1167	0.132	0.7499	0.7169	0.48	0.1056	0.9495	0.2915	0.8738	0.5579	0.1344	1.1637	0.4977	0.3452	0.2213	0.725	0.0395	1.1188	2.3533	0.3258	3.6867	0.3484	0.6208	3.5996	0.5648	0.9982	0.2149	1.3205	0.5354	0.9315
LINC01355	0.6118	0.4861	0.5621	0.6771	1.3879	0.3129	1.169	2.022	0.6999	1.114	0.8366	0.7801	1.0422	0.1605	0.6337	0.8157	0.7024	2.3428	2.6698	2.4524	0.2295	0.5224	1.6678	0.7584	0.088	1.7943	1.6992	0.3107	0.137	0.0893	1.2956	0.5856	1.1759	0.6743	1.4291	0.7095	5.9931	1.8678	0.2163	1.1569	0.8211	2.1516	10.6327	0.8144	0.4143	0.9529	1.2724	1.2409	0.3857
AC009549.1	0.0474	0.1802	0.0511	0.2121	0.2098	0.7011	0.1547	0.0303	0.4277	0.0667	0.4934	0.2944	0.5612	0.0497	0.2166	2.4136	0.0595	0.2107	0.109	0.0571	0.0378	0.0358	0.251	0.0611	0.0403	0.119	2.0713	1.4156	0.2511	2.4454	0.6	1.1574	0.3758	1.6271	0.4314	0.0566	0.1002	0.1284	0.6066	0.2793	0.8483	0.388	1.131	0.5295	0.0894	0.2463	0.063	0.1363	0.1067
AC111149.2	2.7636	0.6689	0.8681	0.7217	0.2168	0	14.2733	1.4068	0	0.7906	0.0148	0.536	0.091	0.2341	0.4611	0.6425	0.6557	2.0319	0.624	2.0066	0.5925	2.8483	4.9817	6.84	8.1098	1.1474	0.046	0.1843	0.0157	0.2387	0.1378	0.0462	0.8309	0	3.0809	1.3322	0.7726	1.4077	0.4178	0.2164	1.2029	0.4231	0.2749	0.9523	1.9202	0	0.9336	0.1526	5.2749
MAL2-AS1	0.0932	0.1856	0.1148	0.1577	0.0884	0.0671	0.2606	0.051	0.2478	0.4162	0.0181	0.1418	0.2504	0.0698	0.141	0.1372	0.2077	0.4804	0.1033	0.3947	0.0558	0.1659	0.2403	0.2317	0.0255	0.4297	0.8304	0.0582	0	0.0487	0.1124	0.1413	0.3583	0.0356	0.0942	0.0953	0.3713	0.3066	0	0.1177	0.3644	5.2852	19.5918	0.2975	0.2861	0.0259	0.3719	0.2872	0.1574
AC100810.1	14.7765	6.2186	10.477	5.2583	4.6687	3.6313	14.2158	6.0846	4.2402	7.4258	2.6039	4.7144	1.8316	8.981	2.654	4.9621	4.95	4.8833	7.0515	4.5181	3.1822	4.653	4.5285	2.2074	4.91	3.8359	2.3261	3.0662	5.0155	6.0942	2.9418	5.7963	6.8339	4.3748	3.474	3.7317	4.1172	13.6509	9.9032	4.9856	1.536	1.5049	1.7588	2.388	3.354	5.2499	3.357	4.0484	5.9818
AC127024.5	0.3459	0.7308	0.5594	0.5463	2.106	0.4071	1.2094	0.9939	0.6829	2.1921	0.548	0.614	1.0241	0.121	0.4311	1.0807	0.4653	0.6785	0.9198	0.7922	0.5175	0.6533	1.6654	0.9479	0.7726	1.1787	0.5486	0.4095	0.3333	0.0703	1.4599	0.8876	1.5518	0.3085	0.8745	0.6605	1.2427	1.0544	0.2554	0.6689	0.516	0.885	8.7405	0.6442	0.5218	0.4494	0.8053	0.4353	0.0974
AC010894.2	1.2652	1.5404	0.4666	1.0254	0.9951	0.6045	0.7916	1.0842	1.2394	0.4783	0.859	0.7978	0.8175	0.6987	0.3735	0.6553	0.5732	0.2612	1.4931	1.0595	0.5977	0.1887	0.9137	0.0966	0.5099	0.215	1.9714	0.4366	0.0962	0.487	1.1943	0.7601	0.5419	3.0729	1.2794	0.2384	1.5198	0.8795	0.7375	0.4231	0.3506	0	0.2804	0.496	0.6403	0.7461	0.9301	0.431	0.4499
AL109811.3	0.5817	0.912	0.6271	0.2418	2.0334	0.2471	0.7707	0.7917	1.3469	1.5263	0.4157	0.3668	1.1676	0.1285	0.6105	0.6026	0.6754	0.7687	1.6634	0.5978	0.2015	0.1388	0.7517	0.4738	0.1172	1.5155	0.7122	0.1505	0.7521	0.1119	0.8075	0.5851	0.6899	0.0819	0.3715	0.57	3.2609	0.8295	0.3165	0.9303	0.822	0.4073	1.934	0.7982	0.5195	1.4616	1.7716	1.1889	0.2069
AL033397.2	0.1172	0.1114	0.2105	4.3177	0	0.0394	0.2731	2.8989	0.033	0	0.2652	0	0.0612	0.3278	0.0487	0.3295	0.2206	0.1073	0.7578	7.3298	0.3973	0.0664	0.3102	0.0755	0.0125	0.0841	3.1384	0.2667	0.0564	0.0714	0.2884	0.114	0.1467	0.0522	0.2962	0.1678	0.099	0.0265	0.0577	0.6042	0.3084	0.5196	1.6447	0.1455	0.0221	0.1903	1.4417	0.1053	0.066
AP003392.1	1.1713	2.3886	0.5491	1.0054	0.1691	0.7706	2.9202	1.2682	1.2065	4.6475	1.4522	1.4238	5.5076	0.481	0.73	4.0574	1.2605	1.8781	4.5239	1.1787	0.9752	0.4617	3.6044	1.2806	0.1625	2.4661	4.5232	0.8348	0.4416	0.5587	3.1702	1.8656	6.8539	0.4087	3.9142	0.4741	4.3912	2.5873	2.1059	1.3788	2.7079	4.7426	5.898	1.7545	1.4404	1.6871	2.439	4.5598	0.9463
TBX5-AS1	0.6657	2.0333	0.2256	0.9613	0.3579	0.4796	0.7448	0.2793	3.079	1.1518	0.7921	1.646	1.4144	2.272	1.1103	2.3949	1.0029	0.9054	0.9159	0.2018	1.3317	0.9341	1.6804	0.8462	0.348	1.1871	0.7106	2.0473	2.7854	1.8237	0.7291	2.7737	1.0834	0.5682	2.071	1.194	0.3296	1.5461	0.6461	1.3662	2.0127	1.2003	1.3617	1.3814	0.8894	4.0586	0.291	1.5115	0.7069
AC010136.1	2.0429	0.59	1.2128	0.5514	0.1288	0.1043	3.2007	0.421	0.1094	1.2673	0.0527	0.1893	0.4256	0.7191	0.1209	0.4484	4.7167	0.1217	0.4237	5.4986	0.619	2.491	1.1485	0.6127	0.297	1.0713	0.1914	0.4875	0.1121	0.0158	0.2865	0.7414	2.2661	0.1038	0.5622	1.1295	0.3935	4.7732	0.0955	0.6287	0.4833	0.3969	2.5864	0.4093	0.8338	0.5291	0.5676	0.9763	0.0218
AC011247.2	0.1143	0.2898	0	0.8124	0	0.6918	0	0.1095	0.3869	0.5796	0.4657	0	0.2986	0	0.1425	0	0.0615	0.0897	0.2958	0.4134	0.342	0.2591	0.8256	0.2211	0.3647	0.246	0.1209	0.2498	0.826	0	0.9649	0.0607	0.5009	0	0.8092	0.6548	0.145	0.0774	0.5065	0.1263	0.1204	3.0415	10.5911	0	0.1293	0.1114	0.6843	0.2466	0
AC096586.2	1.1476	0.5359	0.1302	0.5723	0.5014	0.3046	0.5068	0.5785	0.7154	1.1738	0.5741	0.4824	0.852	0.2852	0.4517	0.9624	0.6499	0.9478	1.0938	0.5242	0.3614	0.0684	0.6979	0.701	0.0385	0.9749	0.7025	0.165	0.1746	0.3681	0.5098	0.5131	0.6805	0.9695	1.6491	0.2162	1.7614	0.9	0.446	0.4004	0.4451	1.7924	5.4686	0.7311	0.4783	0.4708	0.9642	1.1727	0.3061
SDCBP2-AS1	0.828	0.5852	0.5302	0.3883	0.4249	0.4201	0.772	0.3941	0.2802	0.8183	0.6882	0.2539	0.4457	0.6898	0.122	0.3951	0.54	0.3701	2.2568	0.8891	0.2522	0.2388	0.9748	0.6358	0.8966	0.4536	0.5624	0.4798	0.3481	0.3119	0.503	0.6154	0.8135	0.1812	1.0606	0.5533	1.1453	1.0061	0.3038	0.6765	0.3249	1.8897	9.6257	0.6214	0.6869	0.9485	0.5307	0.3952	0.5425
AC104532.2	1.6732	0.4299	0.5363	0.6071	1.1263	0.593	2.2135	1.5592	1.9895	2.4837	1.0439	1.5653	3.8509	0.3084	0.4509	2.0345	1.3869	1.1354	2.2425	1.3082	0.5142	1.8961	2.58	0.7435	0.1731	3.0657	0.8607	0.3212	0.6535	0.2205	0.2386	0.5762	0.9907	0.121	2.5609	1.7485	1.0895	1.5316	0.3339	1.8489	0.738	0.8793	1.0474	1.6	2.0975	2.1589	0.8121	2.0488	0.993
AC006059.1	0.1288	0.2394	0.0093	0.1762	0.1568	0.1126	0.2041	0.1644	0.2033	0.3481	0.338	0.2857	0.4484	0.045	0.1016	0.2816	0.1108	0.3031	0.4294	0.0683	0.2825	0.2821	0.4649	0.2158	0.0767	0.1478	0.1452	0.1079	0.1613	0.1255	0.1902	0.1868	0.1343	0.1378	0.4861	0.3626	0.3483	0.2268	0.1521	0.3367	0.3977	6.0171	28.937	0.3836	0.3302	0.3931	0.1542	0.2593	0.174
BAIAP2-DT	20.5582	12.4638	14.4275	4.768	20.4404	4.368	17.7473	3.1427	16.1564	32.4551	3.2432	23.3947	13.8716	31.9398	11.9873	13.6934	27.0825	6.3534	32.7645	7.1114	7.9312	9.6125	16.1082	7.4103	7.6493	25.347	13.1225	13.9433	12.7339	5.5025	2.4493	30.418	8.8374	11.8387	12.3137	14.0728	7.8401	35.0669	9.0982	29.6358	15.87	7.0755	1.0458	8.1056	28.0304	14.5714	6.1467	13.8996	1.8853
AL157871.2	0.386	0.4587	0.3121	1.4479	0.0801	1.3628	0.3374	1.2016	0.1633	0.1631	0.3276	0.3212	3.7561	0.0759	0.0601	0.3166	0.1298	0.4922	0.6866	1.0818	0.2888	0.1094	0.6272	0.7467	0.0616	0.4673	3.2652	0.2373	0.2789	0.2941	0.5091	0.2049	0.302	0.3873	1.7567	0.4491	3.3039	0.8171	0.0713	0.6132	0.3556	0.5432	2.9465	0.3145	0.8734	0.2821	3.9477	0.6246	0.163
AC009120.3	0.5192	1.1517	0.2799	1.845	0.2586	0.5761	1.7427	0.8454	0.1757	5.9226	0.9165	0.9677	2.2243	0.0272	0.5177	1.0706	0.3911	1.9555	2.418	0.4882	0.3728	0.1177	1.9498	1.155	0.1988	0.8939	0.549	0.4539	0.3752	0.1898	0.7669	0.7167	0.8775	0.9029	0.3675	0.632	0.5925	3.4818	0.0767	1.1475	0.6013	4.0381	9.5114	1.5953	0.9398	1.4164	0.6216	1.6242	0.3508
AC000123.1	1.084	0.5562	0.8904	0.7745	0.3428	1.1975	2.3823	2.818	0.262	1.9191	0.9112	0.9621	1.4023	0.65	1.9622	0.6773	0.9443	2.9162	2.0033	2.6133	0.9885	0.7605	2.5349	0.8986	0.8235	2.2774	1.8557	0.6487	0.4476	1.51	0.5991	1.2606	1.6479	1.3119	3.0276	1.7741	2.029	1.1888	0.5336	1.0267	1.4131	1.2678	11.0865	0.9612	2.5111	1.0059	0.618	1.8932	0.0872
MELTF-AS1	3.1569	0.3261	0.6555	1.4773	2.1356	1.0379	0.9484	2.2173	0.4748	1.6005	0.6033	0.3425	0.9774	0.1718	0.5392	0.8767	0.4404	0.9174	2.9344	2.6384	0.1539	0.8215	1.351	3.5961	0.4328	1.2834	2.7446	0.3961	0.5745	0.7696	2.1712	0.509	0.9075	0.8758	0.6622	0.3851	1.8384	1.1246	1.1051	0.7235	0.3693	0.4786	0.5909	1.0669	0.6878	1.0253	1.2132	0.4793	0.5135
AP003170.3	0.6743	0.3205	0.5453	0.5325	0	0	0.9431	1.2917	0.5705	0.5698	0.2289	0	0.9688	0	0.5253	1.4221	0.3628	1.1905	0.2908	0.6096	0.1009	0.191	1.2174	0.3261	0	1.0884	0.3565	0.2763	0	0	0.5336	0.358	0.5276	0.6765	1.3638	0	0.4275	1.9412	0	0.1863	0.5325	0.69	9.5841	1.5696	0.1907	0.9855	0.6728	0.1818	0.2848
SNHG6	57.0511	32.7201	23.7424	43.6012	44.4386	26.6513	65.4799	70.578	38.6364	38.2258	28.2495	25.4787	20.064	26.7725	12.0863	9.8499	26.7311	70.089	23.4773	66.4574	40.0076	55.2376	123.203	39.9732	76.849	39.1198	25.317	12.4408	29.4479	18.1976	29.0263	42.3662	55.8465	26.171	26.4388	71.8506	31.9317	26.7228	132.609	25.7385	14.7418	23.8908	20.9137	32.6955	50.7447	18.5842	163.241	41.8427	64.8009
AC078778.1	1.0509	0.5283	0.3126	1.1733	1.3238	0.2924	1.3684	1.8048	0.9198	1.2554	0.5905	0.193	0.4165	0.1331	0.3613	0.3057	0.2925	1.0521	1.2814	4.1935	0.3687	0.9035	1.8843	0.8762	0.2081	1.7158	0.3832	0.0594	0.1571	0.265	0.8412	0.1154	0.2722	0.7756	2.3821	0.2076	2.1597	0.81	0.2141	0.7809	0.5723	0.9642	6.7149	0.3374	1.0659	0.2472	2.8202	0.5473	0.7346
H1FX-AS1	0.8022	0.3455	0.3946	0.1968	1.3707	0.4871	1.2635	0.2984	0.4481	1.9545	0.1058	0.2592	0.6673	0.237	0.3009	0.2263	0.4232	1.1427	1.9512	0.6759	0.2517	0.3707	0.883	0.5725	1.0039	2.2209	0.7988	0.2851	0.1801	0.0854	1.0682	0.9014	0.3997	0.1667	0.3465	0.3513	0.4444	0.6119	0.1495	0.5938	0.2911	0.8368	0.6068	0.7542	0.3789	0.4098	0.6683	0.6133	0.1579
AC073389.3	0.6837	0.3611	0.4607	0.5624	1.2298	0.4023	1.8327	0.4638	1.0605	0.6499	0.3868	0.493	0.3572	0.1794	0.2308	0.4539	0.843	0.4694	2.0514	1.2156	0.3921	0.2583	0.6378	0.248	0.3999	0.6437	0.6024	0.1401	0.1235	0.2778	0.6612	0.7411	1.5157	0.4954	0.8066	0.2244	1.4449	1.37	0.3786	0.3305	0.2549	0.379	0.8998	0.4774	0.6768	0.9437	0.5116	0.7682	0.4331
AC233728.1	0.9774	0.5421	1.0538	0.193	2.0287	0.9859	1.0252	1.0532	1.2405	0.6194	0.8295	0.976	1.4043	0.1282	0.4568	1.0307	0.4602	2.0132	1.6859	1.0604	0.1462	0	1.0588	0.3545	0.3119	0.9203	0.6459	0.2003	0.1766	0	0.3867	0.5189	0.9177	0.3269	1.7298	0.7874	1.7042	1.2414	0	0.27	0.7075	0.2501	0	1.0239	1.1058	1.0714	0.7314	0.659	0
LINC00665	1.8323	1.2709	0.6089	3.651	1.792	5.2488	0.1347	10.5652	2.6856	0.0518	2.1551	6.1232	1.8894	0.2515	0.1896	0.9787	0.1048	4.3905	5.1334	2.3401	0.9851	1.4612	0.3605	0.83	12.6051	0.1861	0.9814	5.2486	0.9143	5.7126	2.3397	1.6632	6.054	2.4568	3.7569	1.4609	1.5545	3.0843	10.6137	0.1657	2.1908	1.9087	4.061	3.2124	0.2551	0.7743	0.1878	0.699	5.8649
AC139887.2	1.2773	0.9107	2.3915	0.5223	0.3314	0.4486	1.3318	1.7367	0.3763	2.1056	0.3407	0.6984	1.1589	1.3074	0.5437	0.8498	2.7398	2.0805	4.5612	1.2207	1.0305	0.4588	2.1743	1.4229	0.433	1.6445	0.9586	0.4362	0.478	0.3267	0.4994	0.9445	0.696	0.8009	0.9976	0.9881	3.89	3.2175	0.1263	0.7089	0.9036	1.7915	2.2093	0.9238	0.2774	0.7834	0.66	0.9227	0.472
AL365330.1	1.4547	1.3352	1.4061	1.2675	1.3326	0.4554	1.8941	2.9786	1.4429	2.4159	0.6811	0.4007	3.0399	0.7632	0.719	1.9746	1.6193	1.9286	2.9416	3.4464	0.5703	0.6821	1.5577	1.2613	0.4801	2.267	1.485	0.6852	0.5799	0.1834	1.1643	1.1984	1.6327	0.6039	1.2174	0.9697	3.689	1.6989	0.4445	2.134	0.845	0.77	1.6899	1.1676	0.8512	1.7594	1.101	1.7315	0.5084
LINC01703	0.8587	1.4966	0.3205	0.6259	0.7403	0.7495	1.1085	0.2056	0.3074	0.7116	0.4036	0.4836	0.4314	0.4072	0.0926	0.5572	0.462	0.8551	0.9541	0.7046	0.2174	0.5614	0.8109	0.9423	1.5069	0.6397	0.2619	0.2616	0.525	0.1409	0.9757	0.6926	0.5685	1.8112	0.167	0.5675	0.5235	0.5928	1.9265	0.5839	0.2695	0.8787	0.4868	1.1531	1.345	0.3861	0.7579	0.3563	0.6416
AC007485.1	0.6465	2.2945	1.9516	0.2042	1.7175	0	0.9041	3.3436	3.7194	1.6388	0.1756	1.5492	0.2702	0.6784	0.8863	0.9695	0.8348	0.3044	0.7248	0	0.5416	2.3444	0.6536	0	0.165	2.2262	0.6836	0.3532	0.7474	0.3152	0.5457	0.4119	2.0233	0.3459	0.7845	1.2961	0.1639	1.4013	0.7638	1.9288	0.0681	0.7939	0	0.1204	1.4628	1.3857	0.774	0.4184	0.6552
AL138900.3	0.1617	0.1025	0.1744	0	0.188	0	0.7011	0.062	0.0274	3.8535	0.022	0.1076	0.0084	0.4752	3.0839	0.0909	2.2101	0.5076	1.2273	0.655	0.4452	0.0183	0.7942	0.1095	0	0.6613	0.2565	0	0.2337	0.0197	0	0.0773	0.0101	0	0.0327	0.1274	0.9228	3.0015	0.1911	0.3127	0.0341	0.2482	0.3065	0.4969	0.0366	0.6303	0.0645	1.7096	0.1639
AC008537.2	0.7736	0.7005	0.1192	0.5673	0.6423	0.3902	2.3185	0.688	1.0286	1.4475	0.4502	1.2507	1.0105	0.2319	0.3099	1.0877	0.7136	0.7805	1.5012	0.7993	1.0582	0.9394	1.3569	0.8017	0.3526	1.0704	0.4674	1.2077	0.559	0.4041	0.4081	1.4962	0.6226	0.3696	0.6147	1.0288	2.1721	0.8983	0.2448	1.5876	0.6982	1.131	6.0506	1.132	1.3128	1.1307	0.1103	0.9538	0.0933
AC078883.1	0.0544	0.6554	0.2699	0.5501	0.4338	0.8235	0.274	0.8132	0.5341	0.2391	0.5469	0.3768	1.7174	0.1542	0.4748	0.4489	0.3924	0.111	0.69	0.244	0.5667	0.2837	0.7861	0.5685	0.264	0.1991	0.5524	0.4104	0.5978	0.6368	0.8039	0.156	0.1499	0.3203	1.7502	0.6859	1.3112	0.3539	0.3376	0.1443	0.4871	0.8688	3.5296	0.4865	0.0493	0.6045	1.0426	0.4462	1.7284
SNHG7	18.9731	3.5723	11.3903	3.5779	11.5018	1.9116	14.3489	5.2106	13.1127	10.496	4.6735	7.7503	2.9987	7.8573	2.9356	1.2761	11.9341	19.9806	9.4377	14.5295	3.4707	4.6841	15.5937	6.2676	27.9964	10.472	5.3204	1.3628	4.8715	3.1927	5.0447	5.9097	14.9407	2.3383	4.3176	29.0614	3.3352	9.1777	12.6586	7.3867	1.8979	4.5976	1.6398	4.528	2.3042	3.2101	14.1485	9.7458	6.6049
AC068790.3	0.4335	0.3968	0.1558	0.1902	2.5592	0.1943	0.6062	0.1845	1.7115	0.2442	0.1308	0.0641	0.4278	0.0253	0.3002	0.0903	0.1296	0.2268	0.8515	0.9754	0.1153	0.1092	0.7652	0.1863	0.0615	0.1037	0.1019	0.0526	0.0696	0.0587	0.3557	0.1023	0.1809	0	0.6332	0.1379	0.3054	0.1305	0	0.1863	0.2789	3.8938	12.576	0.0448	0.218	0.1877	0.3844	0.2598	0
AC112722.1	0.6353	0.2013	0.1957	0	1.7329	0.1373	1.0154	0.1304	0.3839	0.5368	0.1848	1.2686	0.1659	0.0952	0.1979	0.2552	0.415	0.2136	0.7044	0.0985	0.1358	0	0.2294	0.1317	0	0.3418	0.096	0.0992	0.459	0.0553	0	0.2409	0.1988	0.1821	0.4589	0.2599	0.4603	0.461	0	0.2006	0.1672	1.3002	2.1975	0.507	1.1293	0.3979	0.6338	0.6853	0
BX537318.1	2.5598	3.9441	3.5212	2.2828	3.2611	0.7791	1.8826	2.1347	3.9954	2.5732	1.1087	0.9989	0.611	2.6745	3.2317	1.1376	1.3773	1.0735	3.7777	2.8409	1.479	1.2504	1.1793	0.811	1.7321	1.7335	6.4398	0.7596	1.18	1.2641	1.6298	1.3473	1.4089	3.4241	2.1647	1.1851	1.9307	2.272	2.3464	2.1702	0.7784	0.6097	0.1859	1.3972	1.423	2.3006	1.8054	1.833	1.4911
AC067838.1	1.9388	1.6676	3.7327	1.3123	1.8396	0.9778	3.0343	3.8465	1.0154	3.5885	0.8149	1.9666	0.82	1.211	2.6178	1.0817	1.8628	2.2095	0.9754	1.7361	0.6354	0.9939	0.5667	1.3394	1.2078	3.7752	0.8297	1.1602	0.6671	1.2378	0.9254	1.0293	3.2073	0.247	1.6806	0.7602	1.3463	2.6891	0.6817	1.5303	0.6561	0.5669	2.3328	1.2035	1.0967	2.0239	0.6448	1.6433	0.3119
AC107068.1	1.2629	0.5963	1.4637	0.7131	0.4718	0.4586	0.8037	3.0119	0.3847	1.2005	0.866	1.4292	0.4322	0.4274	0.7241	0.4913	1.0397	1.863	0.4683	0.411	0.3477	0.7943	1.2176	0.8794	0.9671	0.9445	1.2285	0.5348	0.3833	0.6388	0.6529	0.6336	1.0198	0.6673	1.5454	1.0761	1.5694	2.0232	0.2425	0.8792	0.3125	0.6204	3.6167	0.4762	0.943	0.8244	0.378	0.6744	0.4053
AL008733.1	0	1.1518	1.7757	0	0.4715	0	2.5416	0	3.3634	0.2879	0	0.2268	1.3648	1.1919	0.3539	0.2129	1.4361	0	2.9387	0.534	0.2039	0.3862	1.6406	0.9337	0.4349	0.6722	0.06	0.6827	0.0821	0.2077	0.6591	0.0905	0.0355	0	0.2872	0.122	0.072	2.3466	0.1677	0.4079	0.3289	0.4649	0	0.1586	0.0642	1.0513	0	0.9189	0.0959
AC040169.1	4.2944	1.6201	2.8661	0.5248	3.5652	1.2376	2.9314	1.0772	1.4706	1.8143	0.4165	0.6806	0.5609	1.0193	0.2867	1.2459	2.008	0.8424	1.6754	2.921	0.3977	1.2167	3.3228	2.6205	7.4057	0.8252	2.3784	0.419	1.4776	1.1839	0.9709	3.9356	2.4001	0.7522	2.8952	1.574	0.9724	1.6968	5.2094	0.9604	0.2961	1.2556	0	1.5232	0.8097	1.4445	2.1423	1.2684	1.7272
NALT1	1.4444	0.3569	0.1848	0.0967	2.2357	0.1482	1.0271	0.211	0.4971	1.4687	0.133	0	0.2558	0.0771	0.0153	0.1606	1.0011	0.5571	1.1929	0.6905	0.0146	0.2774	0.6895	0.1894	0.0156	1.3172	0.8801	0.0535	0	0	0.1808	0.195	0.2758	0.0327	0.2971	0.2279	0.3415	0.5638	0.2531	0.771	0.348	0.7015	0.0515	0.7522	0.2216	0.3816	0.1954	0.7923	0.0414
AC069544.1	1.5197	0.5238	0.5174	3.1792	0.487	1.3447	0.9322	1.098	0.6767	1.9149	0.2534	0.2485	0.3204	0.4476	0.2658	0.4248	0.8177	0.8996	2.4603	2.6996	0.9414	0.6949	1.4826	1.7535	1.0719	0.8033	0.6766	0.2185	0.5009	0.325	0.7877	0.9484	1.1349	0.1783	0.8089	0.7636	1.7242	1.21	1.89	0.5008	0.379	0.8731	0.786	0.7199	0.181	0.5455	3.937	0.9779	1.8465
AL590764.1	0.2281	1.0844	0.246	0.4279	1.8467	0.7191	0.2792	0.2731	1.4959	0.0482	0.5034	0.3037	1.3707	0.3142	0.1955	0.6148	0.4603	0.0671	0.2705	0.4537	0.6485	0.6464	0.8032	0.7171	0.2002	1.2275	0.5126	0.4051	2.4315	0.6604	0.7522	0.3785	0.482	0.1907	1.0959	1.3272	0.3616	0.0966	1.095	0.709	0.5855	0.6128	1.3211	0.6107	0.129	0.8336	1.0812	0.3076	5.3953
LINC01871	0.6577	2.5009	1.5363	17.2247	2.002	8.2922	1.3797	4.6192	9.2736	1.6671	3.7209	2.3348	9.6778	3.393	0.888	1.2328	0.6487	0.43	1.0871	1.5062	2.9517	20.8684	1.979	4.7705	1.6088	2.241	4.1722	0.0599	9.1874	1.4696	3.932	2.7351	0.5489	1.0263	8.3135	13.1067	3.7526	0.9652	4.5324	1.8774	1.0387	1.4582	2.0772	1.6329	0.248	1.6019	7.2178	1.7736	34.9943
AC020915.2	0.8717	0.9515	0.3133	0.8796	1.8494	0.5862	0.2709	0.974	0.4097	0.6956	0.5261	0.1289	2.1	0.2033	0.5734	0.6355	0.3387	0.608	1.5453	1.6812	0.6086	0.3293	2.588	1.2646	0.6181	0.8338	1.5361	0.3175	0.4899	0.2951	1.0219	0.4628	1.6672	0.8421	1.0285	0.6935	2.7019	1.4433	0.143	0.5084	0.8158	0.7929	8.3617	1.0371	0.4931	1.1796	1.4495	0.8358	0.409
AC090152.1	2.3302	1.2329	0.4817	0.1845	1.8603	0.6795	0.5095	0.158	4.757	2.4161	0.5413	2.059	0.3483	0.8619	0.5697	1.3401	1.2019	0.0971	1.0166	0.0447	0.6376	2.2122	0.7545	0.6581	3.281	1.4941	1.0611	0.0714	0.7549	0.2932	1.0081	0.7882	0.7185	0.0644	0.855	0.6152	2.5798	0.745	0.9846	1.1355	1.3136	0.2814	0.3184	0.4736	0.0855	0.7434	2.222	1.1345	0.4993
AC116366.1	0.1714	0.525	0.2156	0.7838	0.4861	0.3241	0.8089	0.3351	0.5558	1.1102	0.3879	0.3327	1.731	0.1274	0.5207	0.6358	0.292	0.353	0.9761	0.5216	0.3504	0.4613	0.8406	0.3177	0.0501	0.8683	0.604	0.16	0.1445	0.1567	0.5575	0.1782	0.4157	0.3343	1.1987	0.5369	1.5393	0.2999	0.1265	1.0534	0.5037	0.7015	4.3003	0.5718	0.3231	0.9949	0.4417	0.7857	0.0603
NUTM2B-AS1	0.9427	0.4391	0.5337	0.5032	0.6293	0.3405	0.8248	0.5603	0.4309	0.7025	0.476	0.2428	0.4616	0.5518	0.1941	0.3874	0.7666	0.8438	0.6996	0.6672	0.5152	0.3812	0.6081	0.3688	0.5842	0.6984	0.4996	0.3203	0.5289	0.3248	0.4049	0.4904	0.5434	0.301	0.63	0.8251	0.5286	0.734	0.3673	0.547	0.3423	1.0241	8.4962	0.4466	0.6217	0.255	0.82	0.5123	0.5382
AL158152.1	0.4531	0.5744	0.5837	0.3904	2.4136	0.4037	2.0987	1.2344	0.956	1.1884	0.3037	0.713	0.5872	0.4292	0.6345	0.4247	0.9752	0.5957	1.8322	1.3875	0.4473	0.1934	0.9562	0.2618	0.0676	1.8555	0.4605	0.1929	0.2381	0.2439	0.7451	0.3562	0.9246	0.1889	0.6725	0.5309	1.4551	0.6139	0.2347	0.7121	0.4833	1.6019	4.7336	0.674	0.4993	0.9002	1.0569	1.3141	0.2386
AC139887.1	1.3038	1.0034	1.6065	0.2942	0.1546	0.0939	0.7815	1.9623	0	1.5738	0.3794	0.372	1.1677	0.8307	0.4643	0.611	0.8518	1.973	3.4938	0.6736	0.3344	0.7388	2.2195	1.6213	0.1189	1.403	0.7878	0.2544	0.4038	0.3405	0.0983	0.9394	0.6412	0.4983	0.5651	0.8669	3.1884	2.9649	0	0.9262	0.5883	2.7638	0.3922	0.7804	0.3161	0.9074	0	1.0046	0.472
AC073842.2	1.0244	0.2361	1.0041	0.3677	0.5412	0.5636	1.7583	1.2488	0.3152	2.046	0.9484	0.186	2.7733	0.0489	0.7255	0.9165	0.6514	1.2423	2.4698	4.176	0.3623	0.4749	0.6726	0.4504	0.0594	0.9019	0.6401	0.2799	0.1346	0.1703	1.0317	0.2719	1.3991	0.5606	0.3296	0.2001	2.2437	1.0724	0.0688	0.4631	1.2747	0.4289	0.7844	0.8671	0.6322	0.363	1.115	0.8539	0.3146
AL139246.3	0.2127	0.3775	0.1835	0.504	0.5652	0.1717	0.119	0.0815	0.792	0.1438	0.1156	0.1699	1.2448	0.2456	14.7426	0.3589	0.3205	0.0334	0.9541	1.5694	0.2801	2.1698	0.338	0.2881	0.0272	0.1831	0.3599	0.1627	0.9838	0	0.1796	0.2485	0.4794	0.0569	0.6885	0.853	1.0251	0.2882	0.2513	0.3291	0.2912	1.3062	2.2398	1.1489	0.1444	1.3266	0.5943	1.4228	1.725
AC116914.2	1.0984	1.7983	1.2829	1.7347	3.9515	0.7386	2.3042	4.7339	1.0842	3.2483	1.1186	1.0967	3.969	0.3362	0.3993	1.1153	1.1819	0.7182	2.9207	1.7212	0.3834	1.2447	2.7763	0.7082	0.1168	2.4624	1.4517	0.3501	0.7937	0.3347	0.8691	0.7289	0.7448	0.4897	2.3141	1.1797	2.0891	2.046	0.5407	1.3148	0.7228	1.0303	2.12	1.2784	1.4497	1.4269	4.0182	1.3823	1.0823
ZNF529-AS1	1.1289	0.5955	0.4005	1.2423	1.294	0.6539	0.3158	1.0254	1.1092	0.2462	0.6527	0.6497	0.7458	0.5541	0.4493	0.8124	1.0855	0.4572	1.5044	1.4223	0.7322	0.586	0.5628	0.6692	0.6739	0.6975	0.7008	2.2803	0.221	0.6835	0.9145	0.4099	1.4452	0.9937	0.8028	0.5997	0.4802	1.0607	2.1405	0.4346	0.717	1.1106	2.8372	0.8952	0.173	0.7664	1.7295	0.8092	1.4272
UBL7-AS1	0.4268	0.4347	0.5587	1.1916	0.6327	0.3767	0.4796	0.635	1.0445	0.5087	0.9727	0.629	0.7127	0.4998	1.2918	0.55	0.3567	0.4485	0.5587	0.4354	0.3968	0.1468	0.6164	0.3391	0.6468	0.5413	0.5238	0.4164	0.4075	0.4459	1.0051	0.4936	0.291	0.8869	0.5857	0.5457	0.9084	0.6556	1.6207	0.5221	0.4975	0.5147	0.5937	0.3619	0.5345	0.6534	0.7299	0.5261	1.8795
AC012213.4	0	0.0477	0	2.139	0.1249	0	0.1052	1.3692	0	0	0	0	0	0	0.1407	0.0705	0.0405	0	7.008	0.0544	0.1351	0	0.7064	0	1.0563	0	6.2053	0.2056	0	0	8.3354	0	0	2.7174	0.1522	0.0539	0.2862	0	0	0	0.0792	0	0	0	5.2775	0	0	0.0812	0.6355
ARMCX5-GPRASP2	0.728	0.7995	0.7037	0.337	0.5627	0.3735	0.7987	0.8055	0.223	0.8962	0.6903	0.9107	0.5082	0.5268	0.6258	0.5647	0.4322	0.522	0.9743	0.5583	0.5972	0.8321	0.6708	1.0501	0.4165	0.6889	0.6105	0.6378	0.9795	0.4054	0.5695	1.3661	0.7111	0.5289	1.0345	0.6381	0.7162	1.7685	0.5468	0.6484	1.0672	0.9634	3.1716	0.5785	0.8875	0.7705	1.1772	0.5145	1.0071
AL121672.2	0.2765	0.2531	0.2319	0.1213	0.4081	0.124	0.0859	0.2648	0.2079	0.1298	0.3754	0.1227	0.1766	0.1773	0.0957	0.2304	0.0496	0.1687	0.5034	0.3111	0.1838	0	0.244	0.3268	0.3137	0.0661	0.4223	0.1175	0.2664	0.2996	0.2593	0.1468	0.25	0.4931	0.3107	0.33	0.2727	0.3121	0.5444	0.0679	0.3235	2.4522	8.0213	0.3433	0.2085	0.5986	0.1226	0.1657	0.3633
SNHG9	14.5503	21.4156	16.2606	0.9161	4.3343	2.5355	16.2929	6.8984	7.8524	13.5199	3.282	4.6336	3.1063	4.2862	1.9581	4.9839	10.1695	6.8653	11.0476	2.692	1.7067	7.6694	11.9742	5.844	4.7815	9.9874	2.5556	1.0565	3.8422	1.8265	2.0401	7.7762	15.2805	4.2676	3.6664	7.8224	2.0227	9.8559	12.9213	5.2882	6.8965	3.5122	1.934	4.951	8.0937	5.9815	4.2442	4.0674	12.5751
AC121761.2	0.7345	0.6125	1.5004	1.3127	2.5675	0.273	2.487	3.7395	0.8504	0.7186	0.315	0.5661	0.6463	0.1825	0.4818	0.2899	0.3536	0.3943	1.1502	0.671	0.4858	0.8762	1.7588	0.7852	0.3947	0.4992	0.5314	0.1901	0.2235	0.1414	1.0605	0.6362	1.0405	0.4654	1.2119	0.5536	2.1568	3.1685	1.6556	1.3242	0.346	0.4352	2.2792	0.5759	1.7056	1.2806	1.0028	0.7089	1.959
AC145098.1	0.8592	2.256	0.397	1.1147	0.1019	2.7857	1.4591	0.2939	1.0385	0.1556	1.4167	0.3268	2.9177	0.2898	0.4972	1.2655	0.5613	0.2408	1.2967	1.1097	1.212	0.6259	1.7285	0.8903	0.3916	1.0567	0.8436	1.2742	3.1929	0.4488	1.2303	1.4011	0.7683	1.3135	3.7859	1.4062	0.6226	0.3741	0.4532	1.6276	1.9385	1.1933	0.7754	0.9714	0.3472	1.0165	0.3674	0.9931	2.1771
MINCR	3.2032	2.0412	2.8529	1.3335	4.0179	1.5102	6.1841	2.3676	1.9442	4.1629	2.0802	1.5065	1.0186	2.3656	0.9872	1.697	1.7047	2.3495	5.0821	7.4159	1.4376	1.0456	4.1111	1.3975	4.2993	6.8001	2.5033	0.371	0.956	0.4244	1.9653	3.1609	3.8248	0.7684	2.3415	1.7326	4.2382	3.6673	4.0877	1.0773	0.3758	1.5677	1.9061	2.8366	1.2998	3.2906	7.1213	2.0282	10.91
AC022973.3	0.1711	0.253	0.0615	0.1802	0	0	0.1595	0.0546	0	0.0964	0.0774	0.3037	0.149	0	0	0	0.1534	0.2238	0.0738	0.0412	0	0.0646	0.2883	0.1103	0.1456	0	0.2412	0.0312	0.0824	0	0	0.0908	0.1428	0.0763	0.0577	0.0408	0.3616	0.1159	0	0.063	0.2402	4.3775	38.7909	0.1062	0.0645	0.0556	0	0.1846	0.0963
AC084871.1	0	0.0806	0.0915	0.067	0	0.0428	0.0593	0.0812	0	0	0.0576	0	0.0665	0.2225	0.0793	0.0795	0.1597	0.1664	0.0183	0	0.2792	0.0481	0.0613	0.041	0.0271	0.3651	0.1345	0.1854	0	0.1551	0.0895	0.4954	0.1593	0.4539	0.0429	0.0304	0.2151	1.3215	0.1879	0.3984	0.2456	2.8212	15.5394	0.1975	0.096	0.124	0.0846	0.0458	0.0716
USP46-AS1	1.3216	1.1115	0.7398	1.164	1.5614	3.0507	1.3507	1.8743	1.9352	1.9542	2.4158	1.6918	1.912	1.0401	1.0929	2.1201	1.0256	2.054	2.9481	1.158	1.749	0.8929	1.2665	2.8268	0.7298	0.5196	1.048	1.3609	1.6895	0.6505	1.1799	2.3074	1.0818	2.1418	2.2104	1.8562	3.1904	3.2021	1.0134	1.4744	1.2443	2.3148	3.318	1.9641	1.4951	2.2534	1.1157	3.6738	1.9319
AP000240.1	1.1196	0.8217	1.3977	0.698	4.3052	0.4755	2.1427	1.806	0.1994	0.6473	0.5601	0.4707	0.4618	0.5256	1.8729	0.6628	0.856	2.6818	0.432	2.344	0.2821	0.5342	1.0639	0.5699	0.5641	2.473	0.6231	0.5152	0.9368	0.6464	0.4352	0.5006	0.7377	0.6306	0.9535	0.8017	1.1955	1.7164	0.6092	1.0419	0.5894	0.603	7.3208	0.3841	0.7333	0.2871	1.411	0.8899	0.2986
AC048341.2	3.1463	1.7191	3.1582	2.1419	5.1342	0.6019	8.8764	9.3521	3.947	8.8465	1.5469	1.2277	1.6721	0.2562	0.9128	1.627	1.6929	2.2985	2.9474	2.8641	0.5519	1.3525	2.9774	1.1018	0.45	4.4364	2.6384	0.1482	0.392	0	2.919	0.7776	2.5127	1.4512	4.9921	0.8157	3.3017	1.6903	0.6409	2.128	1.3708	2.4426	13.1359	1.3132	3.5595	1.1099	2.9227	1.4629	3.6654
ANKRD44-IT1	0	0.1263	0.0269	0.0394	0.331	0.0503	0	0.0239	0.0422	0.0211	0	0.0663	0.0911	0.0261	0.0776	0	0	0.0196	0.086	0.0541	0.0298	0	0.2879	0.0241	0	0.0268	0.079	0.0272	0.144	0.0304	0.0789	0.1191	0.1716	0.0333	0.126	0.1606	0.0632	0.0169	0	0.1239	0.0656	4.0796	43.0735	0.0464	0.0846	0.0243	0.1989	0.0538	0
ACBD3-AS1	0.3485	0.7573	0.4831	0.8256	2.232	0.1507	0.6266	0.4768	0.4212	1.8089	0.0676	0.1326	0.2601	0.6008	0.6826	0.7933	0.2679	0.1563	0.8802	0.18	0.2681	0.2821	0.9708	0.8667	0.1271	0.9643	0.2632	0.1632	0.4317	0.182	0.4202	0.4758	3.8019	0.4662	1.0069	3.3152	1.2626	1.0791	0.6617	1.0178	0.3407	4.9419	16.3537	5.2845	1.0138	4.9962	0.3974	0.4833	0.0841
AC083880.1	0.4481	0.1578	0.2147	0.7863	1.1573	0.452	0.557	1.3351	0.337	1.0937	0.4732	0.1988	0.1561	0.3396	0.1551	0.6066	0.7232	0.7422	0.7943	1.8364	0.2383	0.2257	0.791	1.0593	1.6838	0.3214	0.6317	0.1632	0.3597	0.7282	1.4182	0.8194	1.4024	1.4651	1.1076	0.1426	1.01	0.7419	1.8381	0.5776	0.4456	0.3057	0.7338	0.4636	0.6196	0.4851	1.4902	0.5371	0.4205
MAPKAPK5-AS1	5.6512	6.7547	9.1026	6.6336	9.8061	3.6119	9.3631	10.118	8.9594	7.9154	4.171	4.2588	5.9226	3.1074	6.0758	3.2131	7.0216	5.2931	9.7291	12.5622	3.4123	3.7791	7.617	3.3975	5.0629	7.4599	3.8489	2.23	3.3722	5.7813	6.3832	3.9058	5.1255	6.7987	5.6892	6.0878	7.6391	5.5292	8.6339	3.4786	3.4262	3.2041	2.0547	4.5587	5.3277	4.2825	20.386	4.2014	14.3764
AC234775.3	0.4872	0.6433	0.2627	0.1283	0	0.3686	0.6814	0.35	0	0.7548	0.2757	0.1081	0.9333	0.2343	0.0759	0.9895	0.1529	0.3186	0.3151	0.2056	0.1944	0.2301	0.5571	0.1178	0.0518	0.3058	0.0429	0.5324	0.3521	0.099	0.0857	0.7114	0.3812	0.4345	0.9033	0.2326	0.3089	0.8801	0.1799	0.3365	0.855	2.2022	8.5495	0.6049	1.2862	0.5934	0.2431	0.1314	0.2058
GAS5-AS1	1.4397	1.2651	1.3406	0.5685	1.6299	0.9902	2.1966	1.0342	1.5503	1.4654	0.7998	0.6534	1.2821	1.5623	2.1615	1.8095	1.7429	0.9243	2.2717	2.0352	0.5679	0.6675	1.536	0.6329	0.9814	1.338	0.8303	0.6973	1.2295	0.5185	2.4512	0.747	1.147	1.0505	0.7942	0.9606	1.7841	1.6623	0.6282	0.5243	1.0852	2.9132	11.0929	1.0663	1.1846	1.9766	0.7182	1.5531	1.3818
LINC01269	0.1327	0.2524	1.4788	0.7337	0.2204	0.9818	0.6807	1.6103	0.0749	0.0748	0.1202	0.2945	0.1387	2.6696	1.4613	0.4147	1.1665	0.6249	3.2815	1.76	1.6416	0.1504	0	0.0856	0	0.8094	2.7133	1.1604	0.3836	1.8335	0.3735	0.0235	0.2493	0.2367	0.179	0.3802	2.188	0.0599	0.5227	0.2445	0.6522	0	0.2795	0.3708	0.6507	0.388	0.5297	1.2887	0.1495
AL513534.1	0.4526	0.5443	0.8133	0.1833	0.3083	0.2458	0.7142	0.4224	0.4713	0.6766	0.2521	0.5562	0.3214	0.5054	0.2676	0.9029	0.3559	0.7467	0.4354	0.4449	0.2917	0.3157	0.5197	0.6174	1.5405	0.4746	0.4663	0.4439	0.2516	0.4102	2.2286	0.2958	0.7119	0.5123	0.9741	0.8227	0.4268	2.0754	0.2228	0.5963	0.8859	0.6295	3.128	0.3458	0.2626	0.8368	0.4632	0.1878	0.1764
AC007405.3	1.8613	8.7864	1.9177	0.7385	6.0896	0.5272	0.7053	1.0099	2.5134	13.705	0.7968	0.9033	0.273	6.1046	1.1828	0.7391	1.184	0.3885	1.8266	3.7533	3.2482	2.8262	1.3309	1.676	0.1814	5.1996	0.8337	1.017	2.3851	0.1565	0.3676	2.3609	4.4594	1.5944	1.4001	2.0877	1.2672	3.0743	3.358	2.5329	0.2703	1.0884	0.6371	1.5367	0.3734	2.7961	5.5619	3.3233	1.5953
AC107027.3	0.4065	0.4618	0.6532	0.6844	0.7386	0.3094	0.9439	1.2928	0.3763	0.836	0.7498	0.8985	0.6972	0.7685	0.822	0.6973	0.6561	0.5957	0.4233	0.3661	0.8766	0.478	0.6591	0.5786	0.5335	0.8748	0.4298	1.2403	0.8645	0.2243	0.4855	0.4235	0.9169	1.1079	0.4653	0.9171	1.1183	0.5559	0.4757	1.3348	0.537	1.2636	3.585	0.7998	2.5248	0.8369	0.3214	0.6039	0.2591
AL445493.3	0.0558	1.3094	0.301	0.1764	0.3709	0	0.2343	0	2.7401	6.1809	0.0758	0.223	0	0.1172	0.2088	0.6281	0.2103	0	0.0722	0.7269	0.1337	0.6328	0.3226	0.162	0	0.1202	0.1771	0.0915	0.3228	0.0681	0	0.2372	0.2796	0	0.847	0.3598	0.1416	0.3404	0	0.833	0.1176	1.3143	7.525	0.312	0.1895	0.7617	0.1114	0.9035	0
AC020915.3	1.6524	1.2031	1.93	1.5534	0.7349	1.6172	0.7153	2.2609	1.8807	1.5292	0.7613	1.1916	1.2024	0.7483	0.6681	1.1339	1.6564	0.8875	2.1122	1.3018	0.6828	0.6019	1.2075	0.9988	0.8976	1.0055	1.3312	0.8921	0.5259	0.7912	0.9444	0.9765	1.2313	0.7368	1.2732	1.155	1.9955	0.6329	0.9006	0.3532	1.5482	1.3387	3.8936	1.1173	0.5119	1.2746	1.2757	1.1459	0.864
IDH1-AS1	0.732	1.2886	1.2714	0.7065	1.0803	0.2461	1.0237	0.701	1.3074	0.3092	0.6626	0.6496	0.4886	0.7681	0.8616	0.6098	0.2407	0.1914	0.5962	1.4999	0.5354	0.4148	0.2349	0.9046	1.1678	0.3063	1.7628	0.5555	0.5877	0.3965	0.7294	1.3385	0.6873	1.9038	0.0411	0.2329	1.5984	0.5784	1.5013	0.3595	0.3853	0.4994	0.1713	0.7573	0.046	0.4754	0.3246	0.5703	1.7173
TNFRSF10A-AS1	2.6343	1.6961	1.668	4.2595	0.6249	1.2653	3.3917	3.0036	1.9103	5.441	2.2711	8.6284	1.4199	2.6764	7.5827	1.8028	3.3071	4.3636	0.8655	2.0262	2.8025	2.9853	1.3589	2.4264	1.1207	7.4242	2.8737	0.891	1.1481	2.905	0.3529	1.0878	2.0153	1.3423	2.4525	3.8323	2.2268	2.0676	3.5815	1.571	1.1887	1.5404	4.5783	1.5184	1.4191	1.7111	1.335	4.1497	1.342
KCCAT333	0.0272	0.8367	0	0.0215	0.2712	0	0.0761	0.013	0.1152	0.1955	0.037	0.3986	0.2631	0.0571	0.5428	0.9057	0.227	0.3951	0.0059	0	0.1547	0.0308	0.1474	0	0.0087	0.3808	0.2446	1.5914	0.118	0	0	0.3396	0.1619	0.0546	0.0275	0.0682	0.1553	0.0738	0.0201	2.1055	0.3798	0.5014	2.5793	0.1901	0.0462	0.053	0.0815	0.367	0.023
AL691432.2	2.8622	2.982	2.9308	2.446	7.899	1.5424	2.0471	2.7789	5.8604	4.7044	1.3665	2.9753	1.8777	2.3657	2.8343	2.9522	4.0785	1.9689	5.5624	2.7884	1.4	3.0807	2.3596	1.8834	2.4687	3.9097	1.6306	1.3782	3.3808	0.7168	1.503	2.4008	2.2988	1.7132	1.8636	2.1055	4.375	2.5938	2.2968	3.6682	1.1353	1.752	3.1923	2.6285	1.582	5.0935	2.2689	3.736	0.7506
AC012236.1	1.8404	1.7497	4.2808	1.8571	3.254	2.4065	3.5273	3.1827	1.1246	2.5055	2.8693	1.7469	6.2677	1.0282	0.531	2.0924	1.1369	2.1394	4.8572	1.2695	1.081	4.7121	3.852	3.7248	0.9896	2.6039	1.3514	0.9032	2.6597	0.3531	2.8768	1.0766	0.8427	3.5104	7.5999	2.7576	2.593	4.421	6.5936	0.8945	1.8571	0.7847	1.3277	1.904	0.3277	2.2747	3.5705	3.1067	10.2766
VPS9D1-AS1	2.8565	1.4541	2.4408	1.9677	1.766	5.7167	3.2087	2.0955	0.2828	1.7717	1.6712	5.5627	0.9129	0.2392	0.464	0.3276	1.8149	5.1026	1.9656	4.6923	0.1818	1.2398	2.3921	2.8949	2.2495	1.6677	0.8836	0.1079	0.7905	3.1297	1.026	2.3958	3.3097	2.0934	1.8439	2.9157	1.8303	3.7669	5.4077	0.7555	0.6079	0.6064	1.5677	1.8108	0.0516	0.3553	2.3649	0.672	2.4639
ZFAS1	2.6651	4.298	3.0806	3.5363	4.8082	2.7174	1.8413	3.1478	3.8701	4.4173	0.9395	7.4672	1.0911	2.1613	1.1758	0.9127	4.5207	3.9788	1.5705	1.6565	4.453	6.5742	4.8534	2.4785	1.3798	5.236	3.3903	1.2882	1.7082	3.5646	2.0211	4.2363	3.9621	2.3909	2.6595	9.8626	3.2331	2.6103	6.954	4.0511	1.2428	2.8748	4.9913	2.3771	3.1129	1.5948	19.7384	3.7872	5.016
AC008105.3	3.8099	1.0404	0.3835	0.7184	2.7371	0.9383	1.3871	3.1184	0.7986	0.4624	0.7616	0.3916	3.452	0.2046	0.2046	1.2374	1.163	4.4761	1.7904	0.8113	0.6672	1.2945	1.2596	0.6748	0.1222	2.1272	0.6581	0.2803	0.5733	0.4085	0.534	1.035	0.6893	0.1647	2.1443	1.2685	11.9863	0.9544	1.1112	1.5759	0.8606	0.707	1.3971	0.8216	0.2167	0.4332	1.8017	0.9887	2.5073
AC009005.1	2.7405	1.7564	3.187	1.7264	0.9203	0.5591	0.1292	4.3058	0	2.3677	0.8781	0.7379	0.547	0.7755	0.4222	0.9236	0.8284	1.3047	0.6772	1.6925	0.7739	0.6979	0.8006	0.7147	1.5131	1.4911	1.0744	1.3291	0.4895	1.0509	1.2995	1.079	1.3107	1.0709	1.2767	0.7055	0.1952	8.6559	1.0914	2.3648	0.7133	0.9453	1.1671	1.0608	0.4877	0.63	3.6867	1.0961	0.156
LINC01184	1.2618	1.4362	0.1579	1.0498	1.7503	0.6266	2.4759	0.6135	1.6721	1.4251	0.8807	1.3048	1.2494	1.1019	1.1012	1.0514	1.0659	0.6933	0.778	1.0511	0.9419	0.7113	1.0844	1.1596	1.5354	1.6227	0.6075	0.8626	1.335	0.9906	0.7234	1.0339	1.6159	1.6748	1.0286	1.1639	1.0856	0.8187	1.8301	2.1687	1.7115	1.6486	7.5977	1.1074	2.4197	1.7296	0.9281	1.1927	1.3076
AL357060.1	0.4685	0.6264	0.09	0.4308	0.405	0.2331	0.2783	0.1783	0.3149	0.0759	0.6449	0.1794	1.0227	0.2088	0.14	0.6196	0.2486	0.413	0.3958	0.3064	0.4071	0.6328	0.4867	0.478	0.0983	0.366	0.699	0.9749	0.6956	0.884	0.2844	0.276	0.5022	1.614	0.7529	0.6572	0.6429	0.2695	0.7962	0.6773	0.4832	1.2413	5.9328	1.1175	0.1888	0.3189	0.8197	1.0316	0.6722
RNASEH1-AS1	2.1298	1.0799	0.8004	1.802	0.9498	1.6389	1.5745	1.3405	0.7414	1.7739	2.3715	1.037	0.9569	1.2324	0.766	1.4716	1.2082	1.4181	2.6476	1.3291	0.9941	0.5448	1.8897	0.6474	5.4794	0.8447	0.7978	0.645	1.2576	0.5711	2.7736	1.9772	1.8169	1.628	1.2492	0.7277	1.6512	0.8986	5.437	0.5951	0.5158	1.0275	0.6663	0.9972	0.7848	1.6068	2.635	0.814	3.3819
AL078581.1	0.3134	1.7874	0.1689	0.8661	0.2602	0.3161	0.4382	0.6002	0.7953	0.4634	0.851	1.0429	0.9004	0.9864	0.4394	0.8811	0.3793	0.2459	0.6418	0.3399	0.7032	0.6214	0.8486	2.1215	0.9998	0.2529	0.8283	1.7549	0.6793	0.5729	0.4133	1.123	0.6865	0.4192	1.3468	0.8975	0.298	0.796	0.5785	0.3463	0.9073	1.8439	4.2888	0.5835	0.709	0.9159	0.9379	0.5915	1.588
AC037487.2	0.0496	0.2515	0	0.0392	0	0	0.0694	0	0	0.0838	0	0	0.0259	0	0.0309	0	0	0	0	0.0359	0	0.0562	0	0	0	0	0	0	0	0	0	0.0527	0.0621	0	0	0.0355	0.1258	0	0	0.0274	0.0522	1.675	30.3923	0	0.1122	0	0.099	0	0
AP002907.1	0.3166	0.2715	0.1807	1.1914	0.4639	0.1691	0.9378	0.4995	0.2837	1.0387	0.1518	0.2976	0.5839	0.1759	0.1857	0.3666	0.1403	1.8122	0.9558	0.714	0.2006	0.591	1.3586	0.8106	0.0713	0.6414	0.6105	0.2748	0.0808	0.1362	0.1572	0.4351	0.4547	0.3488	1.1302	0.2667	1.2517	0.6813	0.3026	0.494	0.2549	1.4105	23.6889	0.7111	0.6111	0.3448	0.9292	0.5626	0.2517
AC073534.1	0.9088	0.3545	1.8843	0.0552	0.6965	0.141	0.5866	0.4017	0.2366	0.7679	0	0.2792	0.1826	0.3301	0.1307	0.131	0.7147	0.3291	0.211	2.4775	0.1255	0.6338	1.3631	1.2846	0.0892	2.7082	0.5913	0.191	0.2021	0.0852	0.5901	0.2598	2.0567	0.0935	0.7777	0.3504	0.3546	1.2312	0.1032	0.9656	0.1472	0.5723	4.1217	0.1953	1.1863	0.2725	1.674	0.8295	0.1181
SNHG17	2.6469	2.0188	1.7656	4.5894	3.1007	2.5381	4.65	3.9871	1.5209	4.1399	2.2421	2.4202	1.3099	0.8734	0.7131	0.9755	3.4082	3.9646	1.9641	2.7648	1.1148	1.69	2.476	1.0196	2.9052	2.8143	2.8487	1.2517	0.8497	1.5485	1.7825	1.5583	6.5638	2.0068	3.6973	1.7646	2.6221	4.1107	1.5868	2.2627	0.963	1.4085	3.1401	1.7702	2.1891	0.9328	6.4459	1.5528	3.3181
AL139246.5	1.7745	0.7608	0.7503	1.1403	1.6177	1.281	0.9489	0.9164	0.5004	1.3965	0.4961	0.5327	0.6726	0.7667	0.4337	0.6033	1.3947	3.3171	1.2153	0.9563	0.4685	1.3998	1.4951	2.1537	2.7644	0.7114	0.9381	0.3897	1.4331	0.5301	1.2482	0.4895	2.5482	0.4422	0.8093	1.0713	2.206	1.1784	2.2095	0.9997	0.3664	0.9436	0.0733	1.0205	0.1968	1.017	0.7985	1.4638	0.6759
AP003392.4	0.4775	0.5605	0.0953	1.5503	0.3524	0.3746	1.2862	0.4404	0.5686	0.9863	2.2094	0.6357	1.4137	0.4361	0.4629	1.7406	0.6756	0.3747	1.777	0.7803	0.635	0.1603	1.3922	1.0776	1.2189	0.3235	0.7854	1.005	0.869	0.4096	2.4818	1.0704	1.096	1.0409	0.4293	0.5952	1.0989	1.1141	0.9925	0.3616	0.81	1.7737	1.3407	1.1857	0.7403	1.8094	0.6	0.477	0.5676
LINC01559	0	0.1238	0	3.5277	0.1678	0.0136	0.0094	8.9186	0	0.1765	0.0091	0	0.0739	0.0389	56.9763	0.36	0.0073	0.3437	0.0232	0	0.2056	0.0993	0.0146	0.0065	0	0.0145	0	0.2724	0.0097	0.3531	0.0213	0	0.1012	0.027	0.0204	0.0096	0.1794	0.0137	0.0199	0.0037	0.5037	0.0896	0.2128	0.3074	0.0457	0.0525	0.0403	0.9812	8.7527
AL031666.1	0.2503	0.9705	2.3335	0.0349	0.9535	0.0743	1.1326	0.2397	0.1993	2.538	0.04	0.8429	0.2	0.5099	0.3211	0.1242	0.2456	0.1271	0.4444	0.6815	0.2203	0.7342	0.5104	0.7262	0.094	0.301	0.3114	0.0724	0.1489	0.0897	0.2486	0.1798	0.7189	0.9847	0.134	1.3284	0.2427	0.8777	0.4349	0.48	0.1705	1.5369	5.8596	0.4661	0.4831	1.2481	0.2644	0.6353	0.3233
ERVK13-1	0.4321	1.6211	0.8491	0.4917	0.8216	0.3374	1.0462	0.3382	0.456	2.4204	0.5426	0.6309	2.2636	0.3059	0.5487	1.1867	0.8312	0.72	2.5285	1.1341	0.2961	0.5871	1.2113	0.5797	0.1142	1.31	0.6952	0.2577	0.2048	0.2379	1.0662	0.8634	0.5773	1.3052	1.0643	0.5789	1.0222	1.0119	0.4186	1.1745	1.0176	3.7896	11.1582	1.6202	0.7306	0.8873	0.5192	2.9547	0.4513
MIR200CHG	8.1428	8.0548	23.2194	3.9062	23.5029	2.8402	10.3238	19.4608	10.8167	22.313	0.31	7.1933	5.2481	9.4628	5.3116	2.9958	17.4018	4.4187	16.3092	9.4117	3.0057	6.8993	15.5533	6.8449	1.7969	15.6411	12.5525	0.8316	3.7392	3.7102	2.7299	5.3332	7.6693	2.7484	2.7705	15.4751	11.8689	12.3715	8.0917	9.5445	2.6041	6.4638	0.8012	6.0937	8.8676	6.6732	8.0483	9.8511	14.6547
CCDC18-AS1	1.7039	1.6736	2.1707	1.784	2.3647	0.5088	1.15	3.9175	3.6076	4.6702	0.9554	1.3148	3.9284	0.9474	1.6509	1.7202	0.935	1.8791	5.2931	4.1507	0.8041	0.5572	2.1366	0.9429	0.641	2.2121	3.7108	1.0723	0.7718	0.4598	2.2718	1.573	2.0111	2.4493	1.8903	1.3505	11.6465	3.3592	2.6415	2.2341	1.7383	4.1206	15.1814	2.4666	4.0375	2.4407	1.7085	1.4037	1.8258
LINC01215	0.0411	0.8206	0.0111	0.4301	0.0853	0.3835	0.7329	0.0591	0.3825	0.0347	1.9814	0.2873	1.3046	0.2857	0.1153	0.2504	0.3815	0.1451	0.7887	0.3419	0.3874	0.198	0.4675	0.4174	0.0459	0.2543	0.326	0.4436	5.3164	0.1002	0.1952	0.3928	0.3409	0.1237	1.9952	0.5666	0.1303	0.1044	0.3642	0.8289	0.119	0.8938	3.8082	1.4926	0.0349	0.2303	0.4306	0.3215	0.8158
AC080162.1	0.1407	0.4458	0.1517	0.6295	0.3114	0.0946	0.3935	0.4042	0	0.1981	0.191	0.1249	0.49	0.246	0.3215	0.1758	0.2271	0.1472	0.5662	0.407	0.1684	0.1063	0.4064	0.1361	0.0299	0.2523	0.3967	0.1025	0.4744	0.1715	1.039	0.1494	0.3816	0.4391	0.2845	0.0672	0.773	0.8259	0.2078	0.6218	0.7159	3.1672	16.391	0.8732	0.3183	1.1422	0	0.4047	0.3168
AC008870.2	0.7543	0.8573	0.617	0.7805	1.3389	0.3148	0.9822	0.9467	0.9683	2.3517	0.4945	0.6926	0.9241	0.1638	0.308	1.219	0.7837	1.4083	1.7273	1.7307	0.1868	0.6485	1.5403	0.6038	0.083	2.9669	1.0451	0.2842	0.2255	0.1268	0.7135	1.0771	0.9443	0.5915	1.9991	0.298	1.4182	1.6738	0.3841	0.6611	1.027	0.8252	6.7915	0.8719	1.2653	0.4562	1.2976	1.1785	0.4394
AC024060.1	3.1272	2.768	3.1972	2.5121	13.2499	1.414	5.9571	3.7181	5.4741	5.1937	2.2696	3.3019	2.4789	1.1033	2.9904	2.3752	2.5529	4.5268	5.9054	4.2115	1.9359	2.383	7.0089	1.8773	0.6881	7.8327	2.3944	0.7954	1.948	1.1829	1.9911	1.8893	5.0625	0.6491	6.1069	3.9378	4.8541	8.6922	1.1148	4.1408	2.3559	2.9795	18.5057	2.3093	5.6118	3.2045	3.8732	3.5479	4.3718
AC133644.2	0.1973	0.3126	0.1064	0.779	1.0647	0.398	0.4829	0.8976	0.5008	0.0834	0.2679	0.3283	0.7988	0.1553	0.0307	0.5085	0.69	2.206	0.3616	0.0713	0.6494	0.6708	0.4987	0.5248	0.0315	1.2739	0.4172	0.1617	2.1385	0.1202	0.3122	0.1571	0.0926	0	0.4489	0.7417	0.6254	0.6014	1.1655	1.0901	0.4934	1.3628	6.0239	1.0563	0.1116	0.0481	0.7874	0.4257	3.4161
AC011462.4	2.0169	1.2783	2.3024	0.7964	3.152	0.359	2.1571	1.25	2.2083	2.5564	0.1611	0.7108	1.3017	0.1556	0.7024	0.4448	1.4044	1.1171	4.2463	6.0494	0.5325	0.5378	1.5423	1.2048	0.1136	3.4471	0.6272	0.2917	0.3429	0.0723	1.5647	0.3464	4.1217	0.3174	1.8597	0.807	4.2875	2.3708	0.5256	0.59	0.5309	0.7892	2.3733	1.4913	1.1409	2.0807	2.6042	2.5597	0.4008
AL355353.1	7.1834	3.2739	4.8731	3.3143	9.7833	1.7097	3.0478	9.3538	4.7801	8.866	0.6576	2.0416	3.4156	1.2704	2.1629	1.9669	4.2124	2.7232	7.0304	10.9745	2.0286	2.1952	2.3899	2.8102	2.0088	2.1713	4.011	0.9261	1.3997	0.6886	1.1922	5.6135	4.446	1.8354	3.4282	2.0805	2.7633	3.8271	9.6549	3.3	2.1671	1.239	0	2.6303	1.6436	3.5388	8.214	2.4379	5.59
LRRC75A-AS1	78.6252	30.2691	25.107	32.8072	33.9706	25.137	39.1765	30.8393	53.2472	37.5256	15.6444	85.057	9.2323	70.6577	10.2122	6.7875	29.896	24.8369	21.5527	4.0884	48.2439	28.624	58.9181	41.5018	72.6198	43.3961	15.2351	14.5694	23.6982	21.213	17.4935	17.7353	15.8197	12.9931	11.4596	99.2002	14.9147	30.0572	53.6524	18.2147	8.2069	12.2459	5.3146	14.9333	18.0183	28.7468	164.973	42.9343	66.2349
AP006623.1	0.168	0.9092	0.1533	0.2245	0.794	0.0913	0.6507	0.2476	0.1749	2.8064	0.5089	0.3097	1.7555	0.2509	0.1852	0.6057	0.3824	0.6794	1.2873	0.3552	0.1315	0.0879	0.504	0.4875	0.0495	0.89	0.7925	0.3248	0.1121	0.1103	0.0818	0.4871	0.7442	0.3803	0.2352	0.3701	0.5735	0.4027	0.0954	0.814	1.0137	0.3968	1.3334	0.8784	0.1608	0.5288	0.1032	0.6831	0.0218
AL670729.1	3.0754	1.079	6.8091	0.8673	0.8207	0.9417	1.2289	1.4202	0.0929	2.2738	0.1491	0.0731	0.9755	0.3458	0.1369	0.3603	0.5319	10.2988	1.1841	0.1986	0.1643	4.2943	0.6346	0.478	0.3855	0.3546	0.2323	0.4501	0.0794	0.2677	0.0579	0.4665	0.7563	4.628	2.3881	0.7471	0.4875	7.8119	0.8921	0.3641	0.5493	1.9108	1.5033	0.6136	2.9822	0.4281	0.7671	1.1256	0.3711
AC087286.4	0.0357	0.1584	0	0	0	0.036	0	0.0342	0	0	0	0	0.0746	0.0562	0.3115	0.1004	0.0768	0	0.0308	0.0775	0.0214	0.1618	0.2063	0.0345	0	0	0.0378	0	0.1032	0	0.0753	0.0379	0.0447	0.0478	0	0.0511	0	0.0726	0	0.0592	0.0564	3.2518	27.1402	0.1995	0.202	0.1044	0.0712	0.077	0
AC107464.3	0.5421	0.3207	0.1169	0.3995	2.4603	0.2552	0.3033	0.2077	0.9173	1.7101	0.3926	1.0104	0.8119	0.3413	0.6081	1.2195	0.3889	0.0851	2.0727	0.6012	0.1514	0.1638	1.305	0.2097	0.0923	1.7889	1.1846	0.1777	0.8879	0.0881	0.6864	0.4029	1.493	0.1934	0.8406	0.7504	0.4124	0.7344	1.5478	0.6789	0.1522	0.3329	1.522	1.4133	0.368	1.9015	0.5769	0.9746	0.5494
AC090948.3	0.4834	0.4596	0.3127	0.5344	1.6856	0.3413	1.2169	0.6019	0.2454	0.4085	0.3938	0.1931	1.288	0.0254	0.1807	0.7702	0.4682	0.9482	2.2512	0.944	0.405	0.493	1.4662	0.4675	0.2159	1.2484	0.46	0.1056	0.7684	0.1178	0.357	0.6159	0.4236	0.194	2.1509	1.2807	0.4904	1.3752	0.2142	0.9615	0.4581	1.3851	9.568	1.1702	0.3281	0.3768	1.1575	0.8865	0.4083
AC090198.1	1.131	0.9964	1.0121	0.8395	1.3521	0.6845	2.6099	1.1482	1.2631	2.5899	0.599	1.4455	1.17	0.7952	1.1066	0.9965	0.7485	8.1645	2.3897	2.4294	1.1574	1.3202	2.1727	1.2689	0.4403	1.8986	1.3992	0.791	0.8663	0.4273	0.9546	1.3571	1.4159	0.3631	1.3153	1.0366	2.2946	2.2677	1.0356	1.206	0.5656	3.1713	12.9078	1.9377	1.4587	1.4436	0.8576	0.8906	0.6878
ZNF32-AS2	0.9712	0.4104	0.349	0.4648	0.3421	0.5344	0.4939	1.0712	0.4482	2.2879	0.4796	0.5877	1.922	0.139	0.2201	0.331	0.5067	1.8936	1.2056	0.7237	0.4579	0.3335	1.2328	0.427	0.2629	0.7918	0.7469	0.193	0.2977	0.2152	0.9937	0.6406	1.1054	1.0236	1.6667	0.6322	1.9033	1.5749	0.2608	1.122	0.5423	1.2348	4.0902	0.9317	0.9323	0.9176	1.3508	0.762	0.348
AL139349.1	2.2619	0.7022	0.4479	0.5103	0.7665	0.2328	0.3874	1.2379	0.2343	3.6275	0.2507	0.5531	1.0611	0.0969	0.6041	0.7788	1.8131	1.1228	1.5725	0.9348	0.7182	0.4708	1.0001	0.5804	0	1.7883	2.3916	0.0252	0.1334	0.0563	0.1461	0.2696	0.8091	0.3087	1.6806	0.8263	1.2877	1.3133	0.1363	1.5048	0.4374	1.0865	1.5552	1.3324	0.3656	0.4947	2.0265	1.3943	0.156
AC015726.1	1.1448	1.1851	0.4526	0.3013	1.4573	0.9623	1.8679	0.6213	1.1623	1.2575	0.3109	1.4733	0.6778	0.8809	0.9274	0.9657	1.4577	0.6587	2.3695	0.9659	0.6622	0.7352	1.2952	0.7381	0.7792	2.2174	0.8876	1.0425	1.1029	0.2326	1.3689	0.7496	1.1226	0.1531	2.0067	1.1749	0.9677	2.0161	0.1691	1.2228	1.1853	0.3515	1.5267	0.9593	1.5541	2.0449	0.8376	1.5642	0.5801
LINC01578	2.7395	7.7499	8.4388	3.3025	24.9956	2.2997	6.9372	6.7252	15.801	17.1611	1.9774	7.9062	5.1591	4.7227	12.6227	3.1137	5.1565	3.8135	3.073	3.1596	3.7908	4.8322	8.0222	2.9004	1.8324	12.2619	9.0363	2.6779	4.8863	2.3628	4.4172	19.2122	13.878	6.2698	4.9472	6.0411	4.5412	6.1742	4.8253	11.9781	4.0176	9.7935	55.9314	4.449	13.2361	6.2916	21.4214	7.0984	4.7814
LINC02544	1.0305	1.4821	1.1111	0.3756	0	1.1194	0.6098	0.0759	0.7377	0.0335	1.9914	0.1055	0.0621	0.0208	0.0247	1.8947	0.1706	1.866	1.2648	0.43	0.2846	0.3144	3.8643	0.8817	0.0506	0.7251	0.0419	3.7466	0.5728	1.4493	0.6273	0.484	1.7863	0.2121	1.2826	0.1703	0.2513	2.0673	0.3512	1.2701	7.9292	0.5273	0.4173	0.8488	0.7623	0	0.3164	0.0428	1.3391
AC025287.3	0.4785	0.6402	0.2293	0.4198	0.2648	0.1073	0.7435	0.7638	0.4498	2.0664	0.7219	0.5662	1.0277	0.251	0.1988	0.1495	0.7437	1.3766	1.3984	0.2307	0.1591	0.3012	0.9215	0.2571	0.0339	0.5149	0.7308	0.2033	0.2305	0.4536	0.6731	0.7339	0.6988	0.7111	1.129	0.4187	0.7415	1.0083	0.0785	0.6462	0.4198	1.3601	4.7017	1.0395	0.6015	0.777	0.4243	0.4588	0.449
AC002128.2	0.6465	0.3824	0.2323	0.6126	0	0.1304	0.5425	0.7843	0.4376	0.5827	0.117	0.1721	0.698	0.0905	0.5909	0.3636	0.3015	0.1015	1.2266	0.187	0.3353	0.0977	0.6848	0.2501	0.3025	0.2783	0.8203	0.1648	0.0623	0	0.5911	0.1602	0.3777	0.2883	0.8281	0.3086	0.5465	0.3795	0	0.4048	1.021	2.2053	4.6283	0.5618	0.3413	0.5459	0.258	0.5579	0.1456
AC093673.1	12.0434	7.9717	5.0963	10.4841	6.3472	25.1254	8.5079	19.8808	13.4236	5.4181	18.2512	11.9294	5.1753	8.4322	15.5484	8.3602	26.782	9.5466	7.0543	7.0158	5.2639	8.8504	9.2022	2.743	3.069	7.077	16.2109	10.039	6.5936	21.743	1.648	26.3834	16.3379	15.9996	4.8218	4.5324	25.5385	12.1949	30.1082	8.0621	10.43	4.6269	4.7603	6.8889	6.2311	4.4454	5.0033	13.5237	9.1652
AC007684.1	0.1675	0.637	0.0602	0.2646	0	0	0.1562	0.107	0.189	0.2359	0.0758	0	0.0875	0.1465	0.174	0.4187	0.0601	0.0438	0.0963	0.2423	0.0668	0.6328	0.5242	0.162	0.392	0.3605	0.1771	0.122	0	0.2042	0.1178	0.2965	0.4893	0.1494	0.1694	0.1199	0.354	0.1135	0.4123	0.1851	0.0882	2.1143	21.5168	0.156	0.3159	0.1632	1.1142	0.1807	0.0943
AL121906.2	2.7262	1.004	2.1051	0.2327	0.7952	0.4831	2.1124	0.6704	0.187	0.4358	0	0.4414	4.8694	1.0824	0.551	1.0014	1.2487	1.243	6.815	1.1457	1.5873	0.7932	1.277	3.0998	0.3997	0.5154	2.0645	1.0266	0.0532	0.0898	0.894	1.3691	3.2976	0.8377	4.2471	1.398	0.7474	0.9982	0.7073	2.0965	1.2024	1.4703	1.3963	0.6517	0.7085	0.323	0.147	2.1857	0.1245
AC079684.1	1.5238	0.5022	0.0657	1.5883	1.012	0.3074	1.2786	1.2259	0.9282	0.4635	0.4138	0.0811	0.7324	0.1279	0.8736	0.7998	0.3279	1.3391	0.7359	3.6147	0.1459	1.0361	1.5846	0.4716	0.6223	0.5247	1.6756	0.3996	0.0881	0.3714	0.5788	0.4207	0.6104	0.7338	4.4379	0.3491	0.9274	2.1881	0.18	0.4041	0.6738	0.6237	7.9571	0.454	2.4823	0.1782	1.7027	0.3287	1.3385
RHOA-IT1	0.2576	0.653	0.2222	0.6102	0.2566	0.2079	0.8646	0.3454	0.1744	0.6094	0.4197	0.2058	0.9151	0.2433	0.4495	0.2897	0.1663	1.0915	1.0663	0.2608	0.1542	0.5255	0.3349	0.1993	0.0986	0.8316	0.9805	0.1407	0.1489	0	0.1631	0.2735	0.645	0.3446	0.4168	0.2951	0.8492	0.4537	0	0.3416	0.2441	1.0544	4.0138	0.3358	0.4663	0.4518	0.2056	0.6113	0.2611
AC022211.1	0.743	0.6122	0.3605	0.5867	0.5551	0.2623	0.5195	0.676	0.5657	0.4081	0.5549	0.0495	0.4658	0.078	0.2547	0.1045	0.1199	0.4081	0.5767	0.3493	0.6224	0.5894	0.6707	0.3593	0.5927	0.5996	1.3355	0.1015	0.1611	0.0453	0.5487	0.3353	1.3254	0.2981	0.6386	0.133	0.3768	0.4278	0.2743	0.39	0.4498	0.9884	6.1013	0.5188	0.6724	0.181	0.2965	0.7213	0.3138
AC005674.2	0.3718	0.5819	0.1473	0.4195	1.1592	0.2832	0.9127	0.6686	1.5665	0.6797	0.3297	0.4344	0.8405	0.0438	0.3783	1.1665	0.3062	0.2918	2.0353	0.3238	0.1816	0.3956	0.7179	0.3009	0.0048	0.6614	1.2757	0.1741	0.2851	0.0925	0.5364	0.2901	0.342	0.0914	0.9976	0.4999	1.5684	0.3958	0.2914	0.6331	0.4275	0.6756	2.5406	0.7631	0.352	0.658	0.8025	1.2442	0.5384
AL731566.1	0.5363	0.5578	0.252	0.1955	0.2055	0.3051	0.4808	0.7902	0.5352	0.7901	0.3921	0.3478	0.9339	0.2092	0.1542	0.3995	0.1924	0.5287	0.8123	0.368	0.4032	0.1714	0.7349	0.266	0.2633	0.3847	0.2035	0.1052	0.1192	0.1341	0.5368	0.4599	0.525	0.2575	0.89	0.4529	0.3662	0.7638	0.3655	0.3875	0.3113	0.7458	4.2853	0.4609	0.4978	0.4019	1.0701	0.8307	1.2543
AL590666.2	1.5812	0.3118	1.0608	1.6094	0.8168	1.0988	6.4378	6.0579	0.773	3.652	2.1471	8.4205	0.6609	7.9644	4.2701	0.6916	9.6232	2.7296	11.6975	4.5237	7.1074	0.1991	1.1927	0.2719	3.5878	1.0966	4.8671	0.5952	1.0664	0.8994	8.6754	0.8582	0.2419	0.047	0.3198	0.6038	9.3567	1.5471	0.6746	0.6989	0.444	0	0	0.1309	4.5716	0.2739	0.7012	2.9187	1.2465
AC016590.2	0.2131	0.4502	0.1532	0.9535	0.1179	0.2866	0	0.4762	0	0.2401	0.4822	0.0946	0.8164	0.1491	0.1328	0.0666	0.0764	0.1115	0.9801	0.1027	0.3825	0.322	0.2565	0.1374	0.0453	0.3057	0.2253	0.0388	0.1026	0.0866	0.2998	0.0377	0.2668	0.38	0.5028	0.4577	0.2702	0.5773	0	0.3532	0.7852	3.6343	9.1231	0.7275	0.1607	0.346	0	0.9194	0.12
C5orf56	0.1834	0.6525	0.245	0.8281	1.2411	0.4999	0.6357	0.4825	0.8617	0.9	0.3755	0.3572	1.8825	0.1638	0.488	0.521	0.2799	0.3201	0.928	0.4495	0.4424	0.4623	0.6881	0.4846	0.0996	1.0813	0.6195	0.2154	0.5619	0.4205	0.5373	0.2151	0.4645	0.6299	1.3069	0.7293	1.229	0.2596	0.2669	1.065	0.6169	0.8294	4.9063	0.645	0.3779	1.0164	0.6174	0.8595	0.8001
LINC02560	3.5398	1.2137	1.9395	1.0998	8.19	1.6389	0.7304	0.4446	0.3928	13.0427	0.1576	4.558	2.1828	2.6183	0.6871	1.7405	15.0802	3.5971	3.9286	0.7135	0.764	6.8392	0.8381	0	3.2587	15.2363	41.845	6.151	1.3418	1.9804	0.1225	1.4172	13.6939	6.9859	0.4108	6.4402	0.6622	0.7468	1.3711	2.8214	0.1527	0.8314	0.3666	2.4854	0.7878	0.2262	1.9685	1.1268	0.2941
LINC01876	1.1082	0.5843	0.0211	1.936	1.205	0.277	0.9326	1.5592	0.1493	0.0331	0.3329	0.3786	0.1793	0.6689	0.2995	0.2574	0.3166	0.7002	1.5393	0.3192	0.0352	1.3003	0.2691	0.1707	0.5382	0.0106	2.8204	0.4608	0.085	0.012	0.3208	1.4995	1.2461	2.4006	0.9719	0.5196	2.1015	4.3245	0.9269	0.428	0.4388	0.3211	3.1388	0.073	0.6657	0.1338	0.4501	0.6453	0.6295
AC009065.8	1.8591	1.6281	2.5145	1.5214	2.4133	0.3069	3.3563	3.6582	1.7159	3.7415	0.5049	1.305	1.8365	0.7448	1.5588	1.2356	1.1639	1.8565	4.635	1.589	0.6675	1.4173	2.1481	0.8827	0.3236	3.8191	1.5725	0.4063	0.635	0.7416	1.6405	1.5612	1.4176	1.0399	1.88	0.5567	1.3286	1.969	0.3993	0.7097	1.9574	0.9339	1.2811	0.8812	2.1414	0.6916	1.349	2.7347	0.7423
AC008608.2	3.3294	1.5015	2.278	2.528	4.4651	2.1958	2.0595	3.6181	1.1917	6.7626	0.6086	1.1934	0.669	0.8734	1.3566	0.9602	2.4459	1.5574	4.0861	3.2415	0.5364	1.3786	2.4044	1.8577	2.2881	1.9292	0.9478	0.4548	0.9253	0.9365	1.0809	2.5834	1.3626	1.9698	2.4605	1.2837	1.7861	1.7348	9.1718	1.9103	0.6741	1.7691	0	1.0135	3.1871	1.3724	3.4496	3.1081	5.6241
AC012065.3	5.7032	0.5768	1.5045	0.2875	1.2089	0.7344	3.9881	0.523	0.1027	0.769	0.1648	0.1615	0.3487	0.7322	0.0756	0.2275	1.1099	2.7136	1.8314	2.2379	4.3933	5.2943	3.5491	1.291	1.51	0.9793	0.5132	1.0277	0.4384	0.1479	0.3201	0.7409	11.7352	0.4058	2.1475	1.5639	1.9233	23.1379	0.1792	1.5755	0.3514	0.4346	2.6829	0.6214	0.961	0.2956	0.3632	0.9163	0.1025
LINC-PINT	0.32945	0.3365	0.5581	0.2738	0.9949	0.11065	1.0773	0.334	1.56795	0.78345	0.27965	0.2919	0.2754	0.6096	0.287	0.2026	0.8475	0.59695	0.7045	7.3665	0.30085	0.37285	0.8154	0.5789	0.1458	0.54035	0.57505	0.08925	0.3038	0.13045	0.16735	0.4308	0.9211	0.25645	0.4484	0.3777	0.7005	1.64735	0.66785	0.3893	0.39885	3.5111	28.2515	0.3508	0.4049	0.292	0.65525	0.6215	0.57595
LINC01816	3.3797	0.5865	1.0845	1.6839	1.1357	0.4058	2.1383	2.8901	0.5446	0.8159	2.3492	0.5356	0.6096	0.3378	0.5015	0.8674	0.5412	0.5998	1.9431	2.1533	0.626	1.4591	2.063	1.7122	4.75	0.3464	2.042	0.4617	0.9885	0.3923	2.4197	0.4699	1.3852	1.776	1.4648	0.2017	0.8163	3.0251	3.2086	0.5113	0.699	0.0412	0.2542	0.8242	0.8193	0.8624	2.0071	0.434	1.971
LINC01214	0.723	0.0241	0	0.0601	0	0	0.1596	0	0	0	0	0	0.0398	0.0399	0	0	0	2.5079	0.082	0.2477	0	0.0431	2.5006	0.0736	0.0728	0.0409	4.5865	0.5613	0.055	0	0	0.0404	0.1191	13.5896	0.5772	0	0	0	1.9667	0.9671	0	0.1168	0.0801	0	1.8941	0.0371	3.5686	0	0.1286
AL158166.1	2.2256	0.6825	4.1798	0.3402	4.7683	6.0106	3.1126	0.3438	8.5037	2.1232	6.7266	0.4779	1.6128	0.791	1.2527	0.9421	0.8112	2.028	0.8049	0.1558	1.2459	1.4645	1.9184	1.8748	2.2449	1.3133	2.4291	3.9227	0.5188	2.1001	0.1515	2.0964	2.7862	2.0167	2.5411	1.8506	1.8207	1.6534	3.8169	0.595	0.6047	2.7183	12.8496	0.6016	1.8681	0.6295	2.4354	2.4783	0.9702
SNHG12	4.7139	2.8096	3.3523	1.5383	5.5153	1.1147	5.5972	5.7467	3.6026	6.5154	1.1361	1.3549	3.7675	0.4291	1.3385	2.9085	2.2138	12.5269	3.5458	6.0148	1.6627	3.1062	4.9374	2.4637	0.6136	5.6773	4.8192	0.8563	0.9113	0.9893	3.6363	2.4165	6.8394	1.1442	3.9336	3.5541	2.6047	3.0112	2.9229	5.4056	2.7906	3.463	2.682	3.4939	2.1685	1.5695	6.2792	5.1053	4.1027
AC009948.1	1.4722	1.4296	0.2755	1.0703	1.6242	1.2542	1.6063	0.6572	1.1364	0.7772	1.8669	0.9135	1.4823	0.3307	0.4944	1.7516	0.3417	1.0272	0.9769	0.9662	0.7004	0.3337	1.5658	0.6542	0.9364	1.0107	1.7135	0.5677	0.7596	1.1507	1.5173	0.4573	0.8362	1.5005	1.6733	0.9705	0.5585	0.5752	1.5308	2.3783	1.7768	1.4891	5.175	1.0717	0.8314	2.8166	1.3401	0.8321	1.1797
AC091057.1	0.7135	0.1737	0.3057	0.8657	0.3687	1.0533	0.6344	2.6791	0.1439	0.1717	1.7901	0.2957	0.7035	0.1016	0.2621	0.4783	0.3356	0.8379	0.6642	0.8031	0.5005	0.2731	1.3206	0.2331	0.6	0.3356	1.1091	0.3124	0.2595	0.5241	1.715	0.2283	1.1269	0.4993	0.7215	0.2842	1.0305	0.4801	0.3768	0.8041	0.2413	0.2079	0.8954	0.2816	0.0962	0.198	0.396	0.4587	0.2714
AC245884.8	1.241	0.7865	0.4895	0.2868	3.0657	0.3053	0.3386	0.8117	0.9219	1.1253	0.2055	0.685	0.9962	0.1588	1.2638	0.3688	0.8468	0.3562	2.1274	1.3353	0.1268	0.4459	0.8962	0.5562	0.1352	0.9445	2.1442	0.3142	0.1312	0.1476	0.6706	0.241	0.3031	0.2024	0.857	0.5851	1.5352	0.5331	0	0.602	0.3824	0.5266	4.9711	0.6482	0.6506	1.0911	1.8119	0.9469	0.2556
AC138932.5	0.3785	0.3298	0.306	0.0374	0.0786	0.1432	0.1985	0.0906	0.1601	0.6796	0.3854	0.2519	0.6426	0.0993	0.1179	0.5321	0.1018	0.2598	1.1628	0.2395	0.1982	0.2145	0.5808	0.0458	0.0906	0.1527	0.3001	0.3877	0	0.0577	0.2995	0.2512	0.385	0.1266	1.2439	0.271	0.4799	0.3846	0	0.1568	0.3487	1.5008	11.9541	0.3083	0.4282	0.2766	0.1888	0.6124	0.0799
Z69706.1	2.8242	2.1603	1.05	0.1923	3.8809	0.7367	3.4731	1.7256	2.0599	4.279	0.7273	2.2689	0.9158	0.5876	1.3352	1.3692	0.7598	0.3439	1.1338	0.8452	0.3497	1.5451	1.1956	0.7535	0.7768	3.4059	0.6693	0.9312	0.9148	0.1187	0.6679	1.0341	2.987	0.0651	0.8371	1.6038	0.6174	1.913	0.4315	1.1837	0.1794	0.0997	1.0253	0.4987	1.3221	2.3247	0.3887	1.1556	1.1515
AP001469.2	0.2732	0.3463	0.3682	0.1079	0.2268	0.6889	0.4776	0.4579	0.2311	0.404	0.2782	0.6365	1.0347	0.215	0.1277	0.3841	0.5512	0.4823	1.0307	0.7903	0.6539	0.0774	0.3453	0.2642	0.2615	1.1759	0.3611	0.0373	0	0.333	0.5765	0.2176	1.026	1.0049	0.2763	0.5868	0.7794	1.064	0	0.1509	0.5034	1.1881	3.4514	0.8267	0.4636	0.2662	0.1363	0.6631	0
AC087276.1	0.4366	1.107	0	0.4597	0.725	0.4404	2.2391	0.697	0.2463	1.9677	0.9882	0.3875	1.825	0.4582	1.1791	0.4093	0.3132	0.6852	2.4477	1.4737	0.3484	0.6598	1.892	0.9854	0.0929	0.1566	0.1539	0.2386	0.631	0.1774	1.2285	0.9273	1.0933	0.1947	1.9135	0.7295	2.0301	2.4647	0.2149	0.965	0.4597	4.3194	29.115	0.4066	0.494	0.7091	1.4522	1.4131	0.4917
AL031985.3	1.9142	1.2408	4.9835	1.6833	0.7946	1.503	0.7605	1.7083	0.4417	0.9557	1.5211	3.2868	1.5114	1.0842	0.3999	1.1213	2.2061	2.7906	1.8806	1.1091	2.675	2.1323	1.2017	1.988	1.9711	2.2822	1.518	1.4024	1.0688	1.3256	3.7753	1.5648	1.9879	1.1347	1.9907	2.2116	1.4756	10.8516	1.2367	1.6645	1.8952	0.7457	4.2596	1.0937	0.9351	0.6358	1.389	0.7978	1.1207
AC092123.1	0.4078	0.3231	0.1374	0.2013	0.8041	0.2057	0.7842	0.2929	0.6901	0.8615	0.0692	0.3054	0.4261	0.1872	0.2065	0.5495	0.4251	0.3	2.1982	0.553	0.2135	0.1733	0.405	0.493	0.1301	0.6308	0.2425	0.1114	0.1842	0	0.242	0.5413	0.7499	0.2046	0.8248	0.511	0.7433	0.4834	0.2635	0.2816	0.2281	0.939	2.7908	0.6645	1.2399	0.8443	0.4069	0.7424	1.0764
AC010201.2	0.7483	0.4291	0.365	0.1548	1.2129	0.0719	1.1462	0.4437	0.3618	0.6774	0.0726	0.2135	0.9773	0.1683	0.4996	0.334	0.441	0.3215	1.429	1.2241	0.2346	0.0606	0.7977	0.448	0.091	0.6902	0.5275	0.2239	0.0772	0.0869	0.6015	0.3689	0.6468	0.0715	0.5045	0.2807	1.378	1.424	0.0263	0.5512	0.3189	1.0028	5.1395	0.4811	0.3225	0.8679	0.3555	0.5381	0.301
EGOT	0.091	0.369	0.0392	0.1293	1.299	0.1835	0.1527	0.122	2.0318	1.0454	0.3459	0.1211	1.1026	0.0477	0.3401	0.9208	0.0685	0.2712	0.1412	0.2368	0.0544	0.268	0.1839	0.088	0.0232	0.4699	0.0577	0.2485	0.1578	0.1109	0.0576	0.058	0.41	0	0.0736	0.2084	0.0692	0.1232	1.6121	0.3719	0.431	1.1357	8.5813	0.2541	3.6431	0.0709	0.1089	0.0589	0.0615
AC092368.3	1.7746	1.4749	2.5089	1.7715	1.9458	2.4486	2.2945	2.357	5.9489	3.5647	1.0002	4.5913	2.5802	1.4932	1.8988	1.8987	2.0447	1.156	1.7759	3.6566	0.9818	4.1928	1.4992	1.9592	0.7051	2.5221	1.8055	1.5459	2.2742	1.0406	0.5476	2.6575	1.0374	1.7019	0.5925	1.4025	2.0166	2.2226	1.1867	2.9599	2.0271	1.559	0.2115	2.2602	2.1591	1.2723	1.6369	1.6434	0.5939
MAFG-DT	6.1282	2.334	3.3642	4.3398	3.104	2.4102	5.4647	3.6616	1.4032	2.2209	3.111	3.1998	2.6289	1.2979	2.4175	6.2972	3.3199	4.0916	4.5881	6.323	1.6991	5.7024	3.8369	5.288	7.7587	3.6754	8.0252	3.1871	4.3875	3.3578	5.4129	5.1266	6.7305	6.6744	2.0326	2.7475	3.7783	5.1603	8.3651	6.8184	4.7061	1.9849	0.6215	3.2587	3.4505	8.3811	3.2815	3.2295	2.3031
AC008115.3	0.4852	0.861	0.1046	1.9539	0.5639	1.0277	0.7464	1.6728	0.6568	1.2298	0.8564	0.9043	5.9058	0.3564	0.4837	0.5002	0.2871	0.4949	1.4017	1.7895	1.5678	0.9897	2.2074	1.8769	0.031	1.3574	3.5396	0.6627	0.3506	0.3548	0.6654	0.7212	1.2451	0.7139	1.6681	1.2853	2.0916	0.1643	0.7165	1.9568	1.4558	4.2201	23.0877	1.6714	1.0428	0.52	1.4522	1.099	1.803
AC144652.1	0.4264	0.4366	0.4421	0.5958	0.8987	1.2904	0.6881	0.3927	1.3321	0.5405	1.9598	0.3494	0.3513	0.6024	1.2674	1.4758	0.8118	0.3217	1.2518	1.4353	0.2454	0.7806	0.7344	1.2055	1.4339	0.4589	0.4162	0.3047	0.5214	0.5597	0.8306	2.3859	1.0882	2.3474	2.5708	0.1057	0.7903	1.4553	3.1972	0.6706	0.8634	0.4364	0.2417	0.5192	1.3359	0.3835	0.5236	0.7077	0.748
LINC01006	0.9903	0.8349	1.0387	1.1419	1.159	1.705	0.4088	0.9614	0.7712	0.3932	0.7155	0.7015	1.4497	0.3945	0.4015	0.4506	0.9384	0.4285	1.5995	0.662	0.6398	0.3182	0.5152	0.7216	0.4405	0.2069	0.4168	1.0507	0.5197	0.6305	1.5704	1.5835	1.3	1.4019	1.2504	0.4695	0.6535	2.0411	0.94	0.629	0.8747	1.043	1.1864	1.0815	0.2328	1.0586	1.3622	0.9127	0.6627
AC009309.1	0.8685	1.3211	0.437	1.1888	2.4036	0.7009	0.4859	0.3327	1.2737	0.636	2.9091	1.1563	0.3328	0.6683	0.2887	1.0312	0.7477	0.4543	2.1722	1.5495	1.2474	0.5906	1.2127	0.28	2.5865	0.6231	0.1224	0.4746	0.5857	0.6352	2.016	0.5841	0.6162	0.4647	1.054	0.4146	3.0837	1.7257	2.8218	0.6718	0.823	0.4148	0	0.9165	0.7206	1.1283	0.9243	0.5622	2.4453
AC004921.1	0.4355	1.104	0.1174	0.6304	2.8319	0.8419	0.3553	0.2433	0.7368	0.1226	0.4927	0.2899	0.474	0.1904	0.7463	0.9183	0.2733	0.1139	0.2347	0.1575	0.3257	0.2467	0.4979	0.5966	0.2779	0.8591	0.4988	0.2578	0.5769	0.1327	0.7274	0.3082	0.4089	0.4369	1.5046	0.4417	0.092	0.0492	1.1254	0.5012	0.5349	0.1857	0	0.2703	0.0411	0.7778	0.5793	0.4306	4.6586
AC090772.3	1.4495	0.2756	4.1414	1.2019	0.0602	0.1462	3.1929	1.3189	0.0613	0	0.1968	0.0482	0.0757	1.521	0.1355	0	0.5849	0.2843	3.2034	8.2559	1.3012	0.5339	0.9683	4.9769	2.0582	0.156	0.4981	0.495	0.1047	0.0442	0.6882	0.3655	0.3856	0.1939	1.246	0.0778	0.4136	1.1537	0	0.2002	0.5342	0.1483	0.7631	0.2362	0.082	0.3178	0.0723	0.1173	0.2449
LINC02416	0.2959	0.4377	0.0532	0.4285	0.0819	1.8409	0.4829	0.4724	0.1669	0.4585	0.3349	0.1313	0.8246	0.1294	0.584	0.7859	0.1327	1.0063	0.8295	0.4638	0.5903	2.3477	0.5343	0.2385	0.0315	0.4777	5.3718	1.7248	1.1405	0.7815	0.1041	0.5237	2.1612	0.7917	0.8979	0.8123	1.1258	0.1336	1.4568	1.9076	2.2591	1.5647	2.8042	0.4133	3.3481	0.0961	0.2953	0.1064	0.9998
AC007319.1	0.2771	2.1726	0.0315	0.8869	0.8961	9.1959	0.51	1.1177	1.2835	2.4034	0.1585	3.3596	2.8654	0.199	0.6545	0.4648	0.2198	0.2861	1.6165	0.0316	0.4103	1.1075	0.2318	0.1129	1.3683	0.1099	0.1851	2.0323	0.6113	0.3911	0.0923	0.0465	0.2191	0.0585	0.59	0.2402	0.6474	4.1103	0.8832	0.8946	0.2304	1.8211	17.0466	0.163	0.3795	0.1563	0.0873	0.3934	0.6653
GS1-124K5.4	1.3297	2.0734	1.0012	0.9167	1.8924	0.7451	1.7415	2.1427	1.7499	1.7655	0.6592	1.714	0.9814	0.8748	0.2104	1.5826	1.1583	0.6293	1.9112	2.366	0.4799	0.7893	0.9907	1.5513	1.6297	0.7949	0.6025	0.4151	0.6405	0.283	1.3806	1.5687	0.9908	1.8068	0.2775	0.7556	1.5254	0.9721	1.4961	0.758	1	0.9287	0.2666	0.7075	1.0506	0.9459	1.8952	0.7969	1.4974
AC092279.1	0.6646	0.5413	1.931	0.296	0.919	0.1846	1.7461	0.3381	0.7448	1.1212	0.1006	0.3771	0.5419	0.3052	0.1439	0.2818	0.9285	0.2565	4.2713	0.6099	0.2725	0.3161	1.347	1.1043	1.9244	0.8605	0.6013	0.631	0.4283	0.1912	0.5127	0.8387	0.6219	0.2915	2.0955	0.4025	0.7957	0.7203	0.1255	0.3816	0.7881	4.3971	14.3928	0.3713	1.092	0.7218	2.174	0.5007	0.6257
MMP25-AS1	1.0107	0.5987	0.6934	1.1232	0.6347	2.3912	2.1332	1.4397	0.5224	0.5435	0.9183	0.2985	2.0718	0.1658	0.2313	0.7028	0.3639	1.788	1.8115	1.2041	0.2881	1.1662	0.7087	0.6043	0.3565	0.9571	1.8226	0.5	0.4568	0.5868	0.3839	1.0888	0.4072	0.8603	0.9924	0.7026	1.2956	1.4838	0.2063	1.0498	0.5089	0.1241	0.89	0.6365	1.3596	0.4691	0.7921	0.559	0.8133
AC090948.1	0.4852	0.861	0.4708	0.3065	1.45	0.5383	1.1535	1.0223	1.5598	0.4509	0.4612	1.4856	0.7097	0.2291	0.2116	0.2274	0.5482	0.4568	0.4603	0.3509	0.4645	0.3299	1.1913	0.61	0.2477	0.8875	0.3591	0.1856	0.7011	0.2957	0.4095	0.5924	0.4252	0.0649	1.1775	1.0074	0.4921	0.6244	0.1433	0.6969	0.281	1.3902	17.8776	0.3162	1.1526	0.7563	0.5809	0.8897	0
AC007014.2	0.5561	1.6564	0.6595	0.5269	0.1847	0.1122	0.3111	0.0533	0	0.7518	0.3775	0.1481	0.1453	0.2042	0.3812	0.1564	0.1197	1.1344	0.3357	0.3217	0.1331	0.6302	0.1205	0.2689	0.1419	0.8377	0.7055	0.1823	0	0.2711	0.4694	0.4133	0.4525	0.2231	1.2371	0.1593	0.141	0.4897	0.0821	0.7066	0.4098	1.4795	15.6897	0.3624	0.4404	0.1084	0.2219	0.3599	0
AC090559.1	0.5362	2.4305	0.3135	1.5644	2.2935	2.7499	0.9786	0.2611	3.1676	0.622	2.9615	1.7663	3.01	1.0823	1.0533	5.1702	0.9192	0.435	0.5329	0.7624	1.8544	1.1019	0.8532	1.0107	0.4523	2.5621	1.2587	2.289	3.1519	0.9747	1.2752	1.4812	0.7224	0.8752	2.4078	1.9716	0.4609	0.5171	1.4226	3.5297	2.038	0.4371	1.5499	1.1677	0.5243	2.9218	0.6709	1.5293	2.4714
AC004982.2	2.3402	4.3618	2.6393	0.5349	2.3519	0.3417	3.0791	1.0912	3.8557	3.6946	0.1882	1.2913	1.2789	1.9791	2.5714	5.8011	2.5928	0.8336	1.0224	2.3829	0.5804	1.9367	1.4677	4.8543	0.6779	2.22	1.7418	1.3796	2.1582	3.6968	0.5361	4.1197	3.1706	0.6384	6.4926	1.1355	1.5227	2.5551	4.5246	8.9913	3.9311	1.5125	4.0524	3.1968	13.9864	2.0101	1.9662	1.9266	0.6242
AC068790.2	0.0478	0.2122	0	0.1888	0.3176	0.1447	0.3344	0.5038	1.0519	0.3637	0	0.191	0.2748	0.0251	0.3278	0.1793	0.1801	0.075	0.598	0.7263	0.1431	0.0542	0.6561	0.0462	0.1526	0.0515	0.0506	0.0784	0	0	0.3532	0.0762	0.0599	0.1279	0.2902	0.1712	0.1819	0.3239	0.0706	0.1057	0.2266	3.7191	12.0829	0.2226	0.0541	0.1398	0.1908	0.3611	0.0808
MIR3936HG	0.4503	0.4887	0.7161	0.2711	1.1776	0.2669	0.9289	0.4906	0.4857	2.8061	0.1146	0.3672	0.7822	0.2806	0.2701	0.4221	0.6511	0.4461	1.5777	0.631	0.3773	0.2105	0.626	0.2014	0.0826	1.1629	0.2738	0.1138	0.1952	0.2333	0.2791	0.4632	0.4897	0.4668	0.4725	0.3869	1.9556	0.5833	0.3408	0.7122	0.4089	0.7258	1.683	0.4402	0.6814	1.0694	1.1569	0.7104	0.7416
AC120498.2	0	0.8814	0.1153	0.1689	1.9538	0	25.7314	0.9221	11.7652	2.35	0	0	0.2235	0	0.0667	0.401	0.4604	0.4197	4.0591	0.1547	0.064	0	2.163	1.2415	0	2.3022	1.5834	0.0584	0.7729	0.1304	0.2257	0.8519	0.2678	0	2.0553	1.685	0.2713	0.2898	0	0.9456	0.2816	0.5473	0.6757	2.1912	0.121	0.4169	0.2135	1.5001	0
AL354836.1	5.2801	1.8096	1.265	2.0076	4.0914	1.1441	2.8991	3.9333	0.9927	4.5276	0.6904	1.3538	3.1059	0.8824	1.6574	1.0631	4.2719	7.0585	9.2423	5.0352	0.6788	1.9059	2.3444	3.4801	0.4243	3.4933	6.9062	0.8762	0.5652	2.8603	1.857	1.5574	2.9134	0.4709	4.5486	0.9242	14.5806	2.0135	0.1733	1.2534	2.3061	1.3608	1.5648	1.8209	0.9734	1.6005	4.6047	3.5441	0.1321
AC244517.7	0.4015	0.0848	0	0.4228	0	0.2025	0.0936	0.641	0.453	0.7351	0.4544	2.1383	1.7482	0.1756	0.8758	0.9409	0.072	0.0525	0.1154	0.2904	0.7209	0.0758	0.3866	0.2589	0.4698	1.3683	0.1415	0.1828	0.0967	0.571	0.1412	0.8883	0.0419	0.2686	0.2707	0.1917	0.6789	0.5893	0.2965	0.2588	0.4228	0.8903	4.0866	0.4362	1.5899	0.5868	0	0.361	0
AL022328.4	1.091	0.5565	0.4016	0.1681	0.3976	0.1879	1.6002	0.5352	0.3602	0.8769	0.2168	0.248	0.3197	0.3071	0.1327	0.6734	0.2434	0.5637	1.4113	0.6928	0.0955	0.4523	1.1722	0.5662	0.4415	0.3436	0.8722	0.0436	0.0769	0.0973	0.5053	0.4521	0.5663	0.6407	0.9687	0.1905	0.4724	0.9733	1.061	0.3675	0.4483	0.8986	0.1681	0.4955	0.2709	0.5963	0.5841	0.5454	0.5394
LINC01521	0.4798	0.1477	0.3104	0.682	0.2049	0.3595	0.1342	0.2232	0.7423	0.3707	1.3216	0.8943	0.4942	0.5035	0.2563	1.9273	0.1991	0.4195	1.2059	0.0892	0.2789	0.202	0.5643	0.3977	1.1547	0.236	0.6812	0.5093	0.7528	0.7185	0.8967	2.2925	0.532	0.7151	0.804	0.53	1.1298	1.1421	0.3239	0.7953	0.765	0.968	0.2021	0.6765	0.6669	0.8815	0.1641	0.281	0.1853
AC024075.1	0.6342	1.5768	0.5785	1.0016	0.567	1.5746	1.7056	1.0746	1.4858	1.8549	1.9872	3.6369	3.2622	0.5119	0.8512	2.4691	1.811	0.8804	1.5777	0.5645	0.8466	1.0504	2.5718	1.7929	0.7471	1.4698	0.8253	1.386	0.9165	0.5351	2.7279	1.4504	2.0764	0.1305	1.3813	1.8513	2.8454	3.1061	0.6484	2.0484	1.6436	2.1965	8.2175	2.5436	1.1589	4.9906	0.6814	1.5787	1.6481
H19	2.6663	2.1444	6.9487	0.9729	0.229	474.763	32.7502	1.8316	1.1824	5.8265	4.1823	7.0136	13.7857	0.5065	2.5898	1.5512	0.93	85.271	9.511	0.246	0.2311	0.2501	108.109	15.5434	34.5461	1.672	1.1082	15.3418	1.0497	163.867	2.2117	73.2773	65.5501	0.9839	4.5466	1.5339	12.4042	1.0151	0.1901	1.9659	55.2947	1.7124	0.6582	2.4141	0.9777	19.3313	0.6054	2.4795	0.264
AC114810.1	2.3088	1.5347	1.7606	0.0889	1.2155	0.3976	3.0714	0.7011	0.9528	0.904	0.2294	0.2249	0.3236	1.8022	1.3335	0.3167	0.5757	0.9721	1.2869	0.0815	0.4718	0.1914	2.318	0.4902	2.9826	1.9997	0.4763	0.5846	0.9765	0.2745	0.1188	0.4783	1.2689	0.1506	0.4556	1.0483	0.714	1.5639	0.0832	1.0578	0.2372	0.3458	0	0.1573	0.7645	1.207	0.2247	0.9112	0.5707
PRKCZ-AS1	3.6251	2.0152	1.772	0.8733	1.1222	1.1466	2.0408	2.3539	1.0397	2.1935	1.5643	1.6769	9.4454	0.6206	1.455	1.7133	1	3.8207	3.1661	4.9881	0.6618	1.6711	1.6862	1.2033	0.6077	2.1819	4.0116	1.4855	0.5772	0.4119	0.7617	2.0877	1.6345	1.0684	1.0874	1.4518	5.4926	2.1018	0.4537	2.2066	1.5445	0.5187	1.0027	1.7163	0.921	3.0082	1.5326	4.4407	0.2076
TOLLIP-AS1	1.1063	0.791	1.8043	1.1424	2.6846	0.4292	0.5554	0.2717	2.1599	1.8935	0.4237	1.6993	0.4298	1.9645	0.9369	1.0901	1.8162	0.3561	1.6023	0.8411	0.4583	0.9322	0.7989	0.7133	0.5973	0.9462	0.6298	0.341	1.0658	0.3803	0.5986	4.2769	1.4204	0.2656	1.1761	0.6906	0.9711	2.0175	1.6756	1.4732	0.2837	0.6386	0.2986	1.1621	0.3851	2.0175	0.6792	2.0501	0.7666
FTX	0.7209	0.8897	0.541	0.4446	0.9392	0.4438	1.7532	0.9909	0.9211	2.1512	0.4855	0.8654	1.0639	0.3268	0.552	0.7765	0.61	0.9943	1.5742	1.2789	0.5887	0.5753	1.2268	0.3956	0.0958	1.3199	0.9584	0.2848	0.3826	0.2128	0.7116	0.8188	0.8976	0.623	0.9531	0.7362	0.9059	1.5836	0.234	1.1037	1.1571	2.3561	20.9751	0.6274	1.5756	0.7475	0.5399	1.0208	0.4886
MMP2-AS1	0.0605	1.5409	0.013	0.4203	0.2812	0.7443	0.0677	0.2201	0.4094	0.2657	0.1971	0.467	1.6936	0.1079	0.3091	2.7096	0.1497	0.3986	0.4538	0.7698	0.181	0.096	0.2883	0.503	0.0232	0.6638	0.2814	0.1652	0.4021	0.0147	0.6126	0.8991	1.113	0.0809	1.0764	0.3897	0.1687	0.2048	0.0893	0.4678	0.4712	0.4085	0.5094	0.4505	0.0821	0.0354	0.3138	1.1874	2.0637
AL928654.1	0.6645	0.4997	1.2628	0.418	0.4301	1.829	0.8348	0.2157	0.2859	0.4377	0.367	1.6943	1.0709	0.9809	0.2527	1.5201	0.8302	0.8749	1.826	0.8634	0.6605	0.4212	0.4473	2.5161	1.344	0.2424	1.7505	0.8246	0.5534	0.906	2.4716	1.0643	1.2548	2.6213	1.2756	0.7419	1.1996	2.5175	0.4823	0.5911	1.8439	1.1295	0.2609	0.9543	0.4459	1.0644	0.9439	0.7289	0.3424
AL731567.1	0.9801	1.4981	0	0.2276	1.6274	0.3489	1.1288	0.497	0.878	0.6333	0.6263	0.3838	1.8975	0.0907	1.2575	2.2155	0.4653	0.2714	1.8148	2.3767	0.3795	1.176	0.9576	0.4461	0.0736	3.4121	0.7315	0.945	0.4166	0.2108	0.6083	0.2755	0.2526	0.4627	1.5159	0.5779	0.2193	0.5077	0.8514	1.5927	1.1837	0.354	3.8847	0.8589	0.2609	0.2809	0.8053	0.9951	0.5843
AL359697.1	1.2705	0.6039	0.2446	0.215	0.1507	0.1373	0.7615	0.3477	0.1536	0.2684	0.6161	0.1208	0.0948	0.0952	0.7069	0.2977	0.3418	0.8545	0.45	0.5251	0.1358	0.7713	0.426	0.3511	0.3764	0.2441	0.4318	0.2231	0.459	0.1106	0.766	0.6263	0.7385	0.0607	0.413	0.1949	0.2877	0.7684	0.335	0.2758	0.1194	1.1144	7.4525	0.4647	1.54	0.2653	0.0905	0.4405	0.1533
AL157700.1	0.3348	0.9902	0.762	0.0588	0.8956	0.0188	0.8064	0.8729	0.2518	2.0274	0.1263	0.941	0.1555	0.0976	0.1275	0.5753	1.4711	0.6713	0.4171	0.3901	0.1002	0.5902	0.7657	0.1259	0	0.6005	0.1967	0.1423	0.0538	0.136	0.2944	0.2864	1.0362	0.0498	1.0157	0.3063	0.1651	1.6379	0.1923	0.7091	0.5288	0.4759	1.4883	0.9006	1.01	0.4712	0.6681	0.4214	0.0943
AC007541.1	2.1939	0.4252	0.7624	0.7302	1.9268	0.9876	0.3297	1.1635	0.5216	0.5362	0.714	0.3862	0.7768	0.2759	0.2712	0.3739	0.2341	0.3984	3.6356	2.4784	0.2821	0.5342	1.1261	0.9294	0.7174	0.2732	0.2301	0.2972	0.262	0.2431	1.9895	1.1166	0.7604	0.6548	1.4485	0.4674	0.8507	0.2579	1.4995	0.2805	0.2959	0.3711	1.1454	0.7597	0.3692	1.4486	0.4703	0.5477	1.0414
GABPB1-AS1	1.1861	0.794	1.3189	0.8632	1.8999	0.3362	1.0777	1.9171	1.1281	1.5983	1.4716	0.4335	1.5431	0.6003	0.9102	0.8094	1.4023	2.6545	1.6647	1.8771	0.4203	0.2073	0.7704	0.5758	0.2869	1.6951	0.4459	0.2524	0.6319	0.1625	0.8605	1.0438	0.7997	0.3816	1.1415	0.7138	4.504	1.1101	0.3664	1.6413	0.2971	1.7501	9.3665	1.5995	0.4789	1.8732	1.1973	1.3982	0.351
AL049838.1	0.8417	1.153	0.4391	0.1715	0.7213	0.1643	0.6455	0.7021	0.5513	0.1606	0.553	0.2892	0.2411	0.1425	0.3215	0.8398	0.2337	0.277	0.8078	0.3927	0.195	0.2154	1.8432	0.8666	0.4505	0.7596	0.1148	0.8753	0.2747	0.1986	0.1719	0.591	1.1557	0.3269	4.0637	0.5443	0.241	0.754	0.2807	0.33	0.6146	0.8335	1.0862	0.9354	0.5222	1.6401	0.1625	0.5858	0
AL133342.1	0.0728	0.6457	0.3923	0.6321	1.0875	0.2202	0.2036	0.0697	0.862	0.1845	0.2965	0.0969	0.2661	0.2673	0.1814	0.4093	0.1958	0.1142	0.1883	0.1579	0.3484	0.3299	0.1577	0	0.3251	0.1566	0.2308	0.1591	1.262	0	0.3839	0.6568	0	0	0.2208	0.3126	0.1846	0.1479	0.4299	0.1608	0.2299	1.4894	5.5165	0.8131	0	0.3545	0.7261	0.2355	0.4917
SERTAD4-AS1	1.3795	2.9088	2.0022	0.1676	5.1979	1.5253	2.2261	1.7278	6.4642	6.2541	1.0447	3.3199	1.9681	1.4058	2.9593	6.0921	3.6255	2.269	0.8008	0.0959	3.1275	2.4352	2.2991	0.6671	0.1185	4.796	2.6087	3.2324	2.3003	2.2634	0.6998	4.8029	4.0851	2.2356	0.2951	4.6919	0.841	2.6775	0.5877	6.0975	4.0642	2.0904	0.7262	3.6311	8.2535	8.3747	3.2292	3.2338	0.6722
AC090948.2	0.1889	0.419	0.1018	0.4848	0.4705	0.7622	0.2642	0.4523	0.2397	0.1995	0.6413	0.3772	1.1843	0.1734	0.0294	0.9738	0.3557	0.2594	1.0997	0.1366	0.7065	0.2676	0.3752	0.0913	0.3616	0.6098	0.5992	0.2064	0.819	0.1727	0.6976	0.3761	0.473	0.2527	2.1014	1.0144	0.1796	0.4798	0	0.7045	0.1989	2.803	9.3475	0.7475	0.2137	0.4141	0.2827	0.7132	0.3989
AC013264.1	0.1171	1.1502	0	0.0925	8.8452	0.1181	0.3275	0.1121	0.3962	0.2473	0.0795	0.3117	0.2752	0.8293	1.6781	0.7682	0.4095	0.2756	0.101	0.0423	0.1401	0.199	0.1268	0.2265	0.0374	0.315	0.3095	0.1599	1.269	0.3567	0	0.1865	12.6417	0.1566	0.592	7.7543	0	0.0397	3.8903	1.9082	0.8013	8.0872	5.7934	11.1192	0	44.9442	0.9345	0.6315	1.9777
SNHG3	8.7503	3.2664	6.9825	3.5192	13.8909	3.2663	10.3332	15.8566	11.4438	12.8826	2.8665	8.2057	3.7205	1.4118	1.6079	2.6443	14.1451	24.2326	7.6223	11.4555	4.4371	7.8489	12.6856	6.4653	8.9435	15.8804	7.8329	1.5165	2.3822	1.5724	2.7635	5.8044	12.178	3.1201	6.411	5.5983	5.8575	11.5365	9.1506	9.3164	1.715	5.134	9.0548	3.1789	3.7371	1.733	14.0804	8.7926	10.0265
AC007249.2	3.9363	0.2265	0.5809	0.6763	0.3861	0.1602	1.6896	0.3096	0.5854	0.2348	0.5853	0.4002	0.2489	0.4404	0.1449	0.218	0.6378	1.0281	2.9374	0.603	0.5125	0.5914	1.7818	0.2359	2.7762	0.3723	0.1439	0.1488	0.1803	0.1037	0.5386	1.1804	0.4154	0.6676	0.7571	0.3208	1.0356	2.9506	0.9214	0.5202	0.1523	0.2844	0.2269	0.2905	0.3401	0.3813	0.4527	2.3862	1.7725
AC015871.3	1.4136	1.1797	1.3463	1.4419	3.9512	1.3071	2.01	1.9294	4.8638	3.5934	0.6079	2.4466	2.9111	0.8344	2.5768	1.1814	2.1423	1.2941	3.7082	1.9937	1.142	2.3763	2.7224	1.9938	0.8871	3.3847	1.8933	0.4827	1.4641	0.359	2.113	2.6206	2.721	0.8036	3.3238	1.5183	2.8829	4.293	1.0612	2.2911	1.476	1.5431	9.7733	1.4479	1.7059	2.1808	1.6455	2.5797	0.8756
AC011442.1	0.1455	0.2767	0.1569	0.977	0	0.2202	0.4071	0.0697	0.1231	0.7994	0.2965	0.7751	0.6844	0.0382	0.2268	1.9099	0.1958	0.3997	0.408	0.3684	0.0871	0.7422	0.4204	0.2112	0	0.7831	1.0773	0.2783	0.3155	0	0.0768	0.5795	0.5466	1.2655	0.6624	0.469	0.0923	0.2958	0	0.3217	0.3448	3.7236	3.218	1.694	2.0582	0.9927	0.7261	0.2355	0.3688
TRBV11-2	0.0653	1.1999	0.0704	1.1341	0.3252	1.3828	0.1826	0.1251	1.9884	0	0.6205	0.6084	1.9441	0.5138	0.0814	0.4283	0.281	0.2049	0.1408	0.0944	2.1487	1.2577	0.5657	1.0102	0.0833	0.281	0.4832	0.0357	6.6984	0.7161	0.7577	0.3466	0.1226	0.0873	1.1223	2.2437	0.2483	0.3095	0.5785	1.2263	0.3093	0.0668	0	0.7902	0	0.0636	0.2605	0.3521	1.985
AC092115.3	0.8998	0.2852	1.2612	0.7106	0.5229	0.3631	1.5731	2.4562	0.3807	1.1785	0.3055	0.1198	0.2351	0.7554	0.4206	0.2952	0.7262	0.2824	3.1818	0.3254	0.727	0	0.4874	0.7833	1.5217	0.3873	1.1893	0.0246	0.065	0.4387	1.9463	0.5972	0.7041	2.5878	0.4095	0.2899	0	0.6095	0.7973	0.1989	0.1895	0.4604	0.379	0.377	1.6288	0.1753	0.6285	0.2912	0.76
AC007938.3	0.5985	0.5419	0.1844	0.2363	0.4259	0.5175	1.8536	0.8599	0.5064	0.578	0.2903	0.3984	0.5807	0.4038	0.5861	0.4408	0.4371	0.738	0.9587	1.948	0.1535	0.0969	1.482	0.4548	0.2728	0.7361	0.4068	0.327	0.1236	0.2084	0.8571	0.2724	0.9902	0.4575	1.0809	0.3673	1.5721	0.9557	0.1263	0.6142	0.2926	0.2625	2.8808	0.199	1.0641	0.4166	0.8531	0.3228	0.0722
AP000873.2	0.2416	0.8297	0.3697	0.3754	0.8022	0.3301	0.7084	0.821	0.3956	0.8626	1.0052	0.2905	0.8183	0.2453	0.204	0.6062	0.3941	0.3608	1.9254	0.727	0.1819	0.2296	0.9848	0.6406	0.1591	0.3941	0.3296	0.2214	0.1914	0.1045	0.7646	0.4385	0.2829	0.7818	1.2215	0.279	0.8794	1.0663	0.4718	0.2583	0.4431	1.4673	5.8907	0.5152	0.6171	0.6302	1.1662	0.6557	0.5397
RFX3-AS1	0.1876	0.0865	0.4964	0.2289	0.3681	0.1892	0.2385	0.2776	0.4617	0.6196	0.3242	0.1589	0.686	0.4026	0.0638	0.5594	0.1193	0.4951	1.5	0.111	0.1735	0.3478	0.3079	0.1649	0.2285	0.2385	0.4147	0.1398	0.2464	0.1455	0.5397	0.5703	0.2668	0.2509	0.4311	0.293	0.1297	0.6353	0.3274	0.716	0.2424	1.4135	2.1902	0.6351	0.2701	0.8805	0	0.2943	0.6337
AC105389.2	0.5511	0.2328	0.066	0	0.1017	0	0.1713	0.1173	0	0.4139	0	0.4076	0.3839	0.8031	0.1526	0.1722	1.2519	0.4804	0.7393	0.0443	0.2565	0.6245	1.5919	0	0.0391	0.1318	0.3884	0.6022	0.2655	0	0	0.8777	0.2683	0.2457	0.6192	0.3069	0.3106	0.9954	0	0.3045	0.2256	1.5038	3.6101	0.3421	0.5542	0.2386	0.1222	0.7266	0.1034
LINC02035	2.466	0.9156	1.2586	1.4096	1.163	2.5709	1.8843	1.146	0.856	1.6686	1.1492	2.5967	2.5259	1.6205	2.3977	2.006	1.1672	1.3892	1.4514	1.9207	0.8296	1.9293	3.7235	1.0067	1.1919	1.8267	1.4297	3.1918	1.5464	1.1679	2.1605	1.5649	2.4966	0.6246	3.3005	2.1245	2.0353	2.4809	0.6968	2.9158	1.3059	1.5779	3.8407	1.8568	2.0745	3.7202	0.6406	2.3454	0.304
AP000759.1	8.8561	3.827	1.0127	2.3841	2.228	9.2037	4.1285	3.5984	1.9299	5.0454	5.0106	2.9475	5.9237	1.76	2.5922	3.4586	2.6712	3.3692	3.9635	4.9979	3.1718	7.299	8.7698	3.8284	8.2204	2.0937	3.5469	8.7245	5.2357	7.5232	4.0348	4.7374	8.7772	1.0769	7.3276	3.5068	8.337	10.6342	2.0807	2.8543	2.3311	1.0299	3.6731	4.1229	3.9468	3.9221	2.9453	4.4148	3.8533
MIR222HG	0.3634	1.3153	0.3403	0.4229	5.0181	1.2348	0.7223	0.8244	1.3432	1.689	1.5973	0.9931	0.7345	0.2409	0.4947	1.0936	0.2624	0.4803	0.5155	0.8646	0.3377	0.2818	0.594	0.1202	0.0183	1.5746	3.1752	0.2822	0.2073	0.2798	0.1715	1.0866	1.4248	0.8955	0.735	0.404	1.6735	0.2073	0.9604	1.3263	1.1328	1.4583	16.4126	0.5966	0.238	0.8666	1.1069	0.65	0.21
AC090579.1	0.2642	0.2345	0.8547	0.3339	0.9652	0	0.4435	0.2531	0.9837	0.5805	0.0718	0.4221	0.4418	0.2773	0.5928	0.6935	0.4265	0.5805	0.0912	1.6818	0.3163	0.5989	0.1527	0.2044	0.1012	0.3412	0.0559	0.3176	0.4582	0.1288	0.223	1.0662	0.6616	0.1414	0.1069	0.4162	0.134	0.5728	0.4683	0.292	0.4173	2.9745	7.4557	0.9841	0.2989	0.7724	0.5273	0.228	0.4464
NCBP2-AS1	0.5213	0.3304	0.3577	0.9731	0.3148	0.0956	0.7954	0.9078	0.1604	1.2014	0.3218	0.2524	1.1142	0.0746	0.0886	0.311	0.1785	0.4834	1.3488	0.9255	0.1985	0.2148	0.5134	0.8251	0	0.663	0.4009	0.259	0	0	0.6	0.2768	0.4747	0.5706	0.7189	0.3733	1.6827	0.6742	0	0.5237	0.3743	1.649	3.4928	0.4854	0.4289	0.3694	0.1891	0.409	0.0801
MIR29B2CHG	0.167	0.3992	0.2401	0.1545	1.31	0.2054	0.3604	0.1706	0.5518	0.9879	0.0389	0.3854	0.6648	0.2178	0.1328	0.2087	0.291	0.2584	2.6297	0.3244	0.4559	0.137	0.2734	0.1261	0.0102	0.57	0.3801	0.0591	0.0897	0.0213	0.2047	0.136	0.1693	0.317	0.2429	0.2961	0.5728	0.2144	0.0352	0.5431	0.2353	3.2702	13.3572	0.7983	2.9242	0.9082	0.0857	0.5028	0.0537
AC073487.1	0.856	0.2234	0.38	0.7157	0.6688	0.2032	0.7042	0.6269	0.5964	1.4465	0.3418	0.8714	0.6313	0.1057	0.7531	0.3303	0.4064	0.7111	1.5198	0.3642	0.0904	0.5135	0.8	0.487	0.0964	0.7044	0.4791	0.2201	0.1455	0.3068	0.6906	0.401	0.7249	0.5388	1.3748	0.6489	0.7661	1.0573	0.0744	0.5286	0.3976	1.2366	8.1636	0.8439	0.6835	0.5396	0.4019	1.3035	0.1701
AC024145.1	0.0687	0.1525	0	0.2171	1.0272	0.1387	0.2884	0.1646	0.1745	0.2904	0.28	0.3203	0.8978	0.0541	0.1285	0.0966	0.074	0.027	0.9485	0.2486	0.1028	0.0389	0.6701	0.2327	0.0658	0.1479	0.1454	0.169	0.5463	0.1676	0.1088	0.073	0.5808	0.1379	0.139	0.1723	0.2179	0.3259	0	0.6076	0.1628	1.6882	8.6841	0.096	0.1166	0.8706	0.1372	0.2966	0.0581
AL157838.1	0.2874	0.4386	0.3328	1.5552	0.1768	0.247	0.2978	0.5098	0.1621	0.8815	0.4626	0.3118	1.2903	0.162	0.398	0.4889	0.2978	0.5179	0.1928	0.3696	0.2867	0.2775	0.5689	1.184	0.1698	0.5155	0.9005	0.5468	0.2462	0.2076	0.2359	0.4295	0.693	0.7405	0.829	0.5641	0.7694	0.3822	0.1729	0.3235	0.5212	2.3422	7.0386	0.674	0.554	0.3423	0.9134	0.1493	0.1439
AC004908.3	1.5768	0.6482	0.4595	0.3702	1.2029	0.129	0.894	0.6122	0.649	0.7922	0.1736	0.4539	0.1781	0.2907	0.3718	0.1997	0.6191	0.7357	1.1761	0.7705	0.1785	0.6278	0.7386	0.4534	0.0816	2.1095	0.6308	0.1164	0.0616	0.1039	0.5396	0.2263	1.2004	0	1.3791	0.2746	1.2429	0.9526	0.2517	0.7299	0.2019	0.3925	4.1278	0.3571	0.2893	0.3737	1.7008	0.7815	0.3599
AC016717.2	2.9583	1.2051	0.0391	0.0573	0.0258	0.0523	1.3405	0.0198	0.0614	0.0306	0.007	0.2138	1.6701	0.087	0.1259	0.8789	0.145	1.4716	0.0402	0.0037	0.4062	0.822	2.8249	5.1361	0.1455	0.0892	0.1589	2.5987	0.0225	0.1137	0.0656	8.0263	1.5112	0.1594	1.8547	0.4489	0.3482	5.3308	0.9564	1.1192	0.3437	0.2227	0.5673	0.1061	0.041	0.0656	0.1344	3.8731	0.0263
FOXD2-AS1	2.2293	0.5248	1.3162	2.473	1.6393	1.9168	2.7615	2.6029	2.6047	3.1485	1.1244	1.908	1.6306	0.8132	3.2417	2.6368	2.199	2.2574	5.6031	8.0003	1.296	1.9008	1.8553	1.4682	1.7952	2.3418	2.2449	3.515	1.2887	1.3327	1.4113	2.3615	3.3225	0.7952	1.3312	1.8167	1.5211	2.9626	1.944	1.7948	2.9173	0.3911	0.4247	1.0478	2.2098	0.9412	0.8897	1.775	0.3945
TAPT1-AS1	1.7448	0.3666	1.1952	0.3806	1.2485	0.3403	1.0111	0.6001	0.8645	2.4355	0.1309	0.7572	0.3274	1.1329	1.1354	0.5512	1.4004	1.1195	1.7168	0.997	1.523	0.4698	0.7171	1.4544	0.5167	1.1826	2.008	0.3371	0.6966	0.6932	0.5492	2.0114	0.6517	1.6118	0.4582	1.1734	2.0169	1.0709	0.3132	0.5699	0.6191	1.5685	3.5725	0.6911	1.5813	1.2116	0.4232	0.6447	0.6676
AL596325.2	1.5823	0.8691	0.9667	0.4581	0.2627	0.6384	0.5901	0.5557	0.1785	0.4457	0.8594	0.7724	1.984	0.9962	0.5588	0.5438	0.4257	0.7863	1.5011	0.3815	0.8206	1.2552	0.9903	0.3061	0.1346	0.7946	0.5019	0.3458	0.3811	0.2571	0.4452	0.392	0.4952	0.0706	1.0134	0.4532	1.1369	1.2147	0.2337	0.4371	0.9163	1.2954	14.4376	0.884	0.4177	0.7194	0.7367	1.5362	1.6037
EIF3J-DT	1.5582	1.54	1.7548	3.0578	4.7517	1.066	1.4995	1.4037	4.6205	4.2235	1.2674	3.1321	1.3581	2.3109	2.5189	2.2702	3.5153	1.1016	2.4082	1.3947	1.5141	0.9616	1.816	1.313	0.763	2.2162	2.3734	1.0073	1.5718	1.4197	1.058	2.8667	1.8831	2.9097	1.8019	2.3363	2.8267	2.9364	1.3328	2.165	1.5594	1.7208	1.3156	1.6663	1.0123	4.3064	1.4777	2.0636	2.0457
AC008770.3	0.2846	0.3968	0.0614	0.0899	0	0.5167	0.0796	0.3271	0.5778	0.6252	0.0773	0.6819	0.8623	0.3583	0.6029	0.3734	0.1531	0.134	0.4172	0.1646	0.3406	0.129	0.1644	0.4403	0	0.4287	0.3611	0.2488	0.2467	0.1387	0.1801	0.3626	0.6769	0.1523	0.4604	0.3668	0.5052	0.4241	0.3362	0.4088	0.2697	1.7472	7.7895	0.3709	0.1288	0.9981	0.4543	0.4298	0.3846
ELN-AS1	1.5521	1.1423	1.5654	0.0395	6.4011	0.202	1.6105	2.014	0.7625	1.8191	0.3399	1.9996	0.2877	1.471	6.3961	1.4078	1.9395	1.1392	2.0078	2.064	0.5093	3.5745	0.6508	1.0169	0.8946	0.5388	0.8999	0.2188	0.5065	0.3661	0.0528	2.4188	7.4587	1.8082	0.1013	4.5169	0.6348	2.6113	10.1295	1.1341	0.9752	5.021	3.7952	8.4376	1.2461	15.561	0.2997	3.2945	0.2537
AC093484.4	1.6647	0.6108	2.0782	0.5535	1.3093	0.707	2.9408	3.7762	0.4448	3.0353	1.3087	1.9829	0.5035	0.2758	0.1638	0.1642	1.7914	3.7811	4.0426	0.8871	1.1535	1.4894	5.062	1.61	1.901	1.6971	1.1117	0.2872	0.3799	0.534	1.1093	0.5582	0.8775	0.4688	1.2405	1.1292	1.5554	1.6617	0.7763	1.2102	0.5535	2.5105	6.0881	0.8974	0.2974	0.3415	8.5668	2.2683	1.628
SNHG20	0.9889	0.7516	0.4718	0.8189	1.6202	0.6577	1.0648	1.5297	0.77	1.6897	0.8556	1.2758	0.7613	0.1906	0.3927	0.8531	0.9959	1.0953	1.3812	2.1014	0.3326	0.5256	1.4062	0.8549	0.6115	2.5521	1.0826	0.1745	0.7905	0.3147	1.0157	0.8061	1.5393	0.6321	1.4382	0.6862	1.1097	1.3871	0.5687	0.8558	0.592	0.909	1.6493	0.7252	0.9257	0.9507	1.8249	0.8544	1.2196
AC104819.3	0.5426	0.3439	0.1595	0.3506	0.4914	0.199	0.069	0.0472	1.085	0.4585	0	0.1313	1.2112	0.4141	0.123	0.9709	0.1858	0.387	0.6806	0.0713	0.1476	0.1677	0.2137	0.0477	0.0944	0.5839	0.4694	0.7546	0.3564	0.1202	0.1561	0.6023	0.4014	1.5835	0.1995	0.3532	0.2502	0.7684	0.1457	0.8176	0.7011	1.5647	0.4154	1.1022	1.116	1.2976	0.0984	0.3725	0.0833
LINC00265	1.4775	0.5351	0.5258	0.9254	0.2357	0.5286	0.5904	0.3973	0.6404	0.7903	1.1217	0.3295	1.5096	0.2673	1.3358	1.303	0.3094	1.0651	0.849	2.2346	0.1786	0.4866	0.9409	0.718	0.3553	0.6266	0.758	0.7278	0.2682	0.6565	0.7219	0.5294	0.6219	0.5987	1.4353	0.4899	1.1398	1.198	0.1935	1.0033	1.048	0.4469	0.7586	0.9996	1.618	0.7694	0.5011	0.793	0.2397
AC083843.2	0.771	1.1042	0.2801	1.2177	1.3438	0.1762	3.7888	0.9832	1.8235	1.7348	0.2834	0.6918	0.5385	0.4649	0.9769	0.531	0.4469	2.5134	1.1131	2.6864	0.5251	0.6372	6.6384	0.655	0.5572	2.0718	1.216	0.3351	0.3817	0.0883	1.2089	3.4374	1.8504	1.1225	2.1107	0.5093	1.3989	1.183	0.7674	1.3556	0.4956	5.1916	34.8993	2.8794	6.0718	0.9172	1.326	1.0017	0.698
AC137894.1	2.8242	0.216	0.525	0.2692	0.2426	1.3753	1.0896	0.1399	0.0824	0.7817	0.3967	0	1.0685	0.0255	0.0607	0.9584	0.1572	1.0698	1.1548	0.2113	0.204	0.0552	1.8638	0.3768	0.3107	0.3668	0.3089	0.0532	0.0704	0.178	0.411	0.3878	0.5182	0.1303	2.3636	0.3138	0.4322	1.6492	0.2876	0.9954	0.4102	2.641	0.5127	1.0881	0.0551	0.2847	0	0.4202	0.0823
AC127521.1	0.0252	0.7811	0.2441	0.2582	0.2923	0.4313	0.1407	0.554	0.8512	0.255	0.2391	0.5357	0.9067	0.8709	2.9153	0.5658	0.6225	0.2763	0.3145	0.1819	0.9482	0.8836	0.2361	0.4379	0.0963	1.0555	2.3402	0.907	0.836	0.5518	0.1858	0.3338	0.2676	0.4374	0.3307	0.9905	0.5103	0.0681	0.2229	0.5142	0.7282	0.4633	0.2118	1.007	0.2561	2.7201	0.2509	1.8449	0.8922
AP003498.2	3.28	13.1217	3.5112	0.6246	13.2484	0.2581	8.296	0.5347	15.9417	5.5429	0.0316	11.3967	3.488	6.2733	4.6824	4.0118	3.5671	2.7379	1.284	6.0567	3.0765	5.2461	2.2007	1.3274	0.5789	4.0051	3.4435	0.5084	2.0171	0.7372	0.4418	0.951	2.2861	7.7479	4.0227	3.731	1.0029	9.8639	2.2673	8.1099	2.9759	1.7378	0.6858	1.6894	9.1319	5.1449	9.98	6.8004	2.9471
AC018752.1	0.2586	0.2458	0.1394	0.3063	0	0.9129	0.5425	0.2477	0.4376	0.5463	0.5267	0.1721	2.0265	0.6105	0.8863	0.6059	0.6957	0.4058	0.3903	0.2805	0.3869	0	0.747	0.1251	0	0.4174	0.2734	0.8478	0.9343	0.3152	0.1364	0.5492	0.4047	0.173	0.3923	0.6481	0.8197	0.4379	0	0.5715	0.953	1.5878	11.4347	1.2039	0.2926	0.6299	0	0.5579	0.4368
AL121832.2	2.5519	2.1228	2.4934	2.1096	2.8469	2.011	2.3421	3.437	1.4169	2.2236	0.7039	2.4949	0.7708	0.8996	0.5715	0.8596	2.3813	2.7219	4.2984	6.6615	0.8829	3.2534	3.4843	2.8923	6.0814	1.1156	2.4874	0.5664	1.2101	1.3122	1.809	3.2389	4.2679	1.28	6.371	1.399	1.6179	4.2944	3.4742	0.6829	1.1335	1.3873	0.5877	1.782	0.9924	2.1367	6.2061	2.1936	3.0309
LIMS1-AS1	0.1675	0.5309	0	0.3969	0.0927	0.3379	0.1562	0.3209	0.0945	0.2831	1.0615	0.5204	0.5835	0.0879	0.0696	0.2094	0.0901	0.2629	0.1204	0.2423	0.2005	0.3164	0.5646	0.162	0.0356	0.3605	0.1181	0.1525	0.1614	0.2722	0.2357	0.5633	0.3495	0	0.96	0.1599	0.4956	0.2269	0	0.3394	0.4409	1.6	13.0512	0.4159	0.1263	0.4352	0.1114	0.7228	0.0943
AL592295.4	0.9885	0.5418	1.469	1.6455	0.1331	0.7545	0.4857	0.6909	1.6274	1.4899	0.7618	0.4979	1.1305	1.2054	0.616	0.626	0.8481	0.4402	1.5091	0.3864	1.199	0.3936	0.6367	1.2919	0.3239	1.8111	0.5932	0.5985	2.3551	0.7489	0.5356	1.2623	0.8027	0.1429	0.5403	1.8555	1.5244	0.6334	0.6313	0.7675	0.5344	1.4763	0.5625	1.0199	2.4179	0.9631	0.4798	1.4121	1.8051
AC073046.1	0.9561	0.4761	0.2945	2.6966	0.1134	1.6533	0.5731	0.9812	0.3467	0.8079	1.9475	0.6365	2.6047	0.9316	0.9789	0.7682	1.1024	0.3751	0.5006	0.3952	2.493	0.9288	0.7891	0.4624	2.0048	0.294	0.8665	1.3434	1.1844	0.7492	2.7382	1.0878	0.7695	1.0962	1.036	1.0269	2.3382	0.9252	0.4034	0.9056	2.0494	6.7793	1.2943	1.7169	0.6954	1.4639	0.4088	1.8418	0.5768
LINC02345	0.3767	2.2492	0.1603	1.2133	2.1397	0.9699	0.1941	0.0285	0.4193	0.067	1.4537	0.5279	0.2279	0.26	0.3583	3.0196	0.256	0.2489	0.0769	0.1004	0.2136	0.0786	0.2148	0.0767	0.1075	1.44	0.3878	1.0616	0.2006	0.7491	0.5125	0.0842	1.9607	0.8221	0.401	1.4195	0.264	0.1813	2.1226	0.5258	0.4801	1.4912	0.5009	1.9751	0.3813	7.6685	0.2571	0.1818	4.1192
LINC01765	0	0.0344	0	0.0428	5.6746	0	0.3793	0	0	0.0917	0.0737	0.0722	0.0567	0.3985	0.4395	0.3051	0.1459	0	0.2105	0	0	0.123	0.0784	5.0367	0	0.0584	0.1721	0.0296	0.1568	0.2645	0.0572	0	5.6367	0	0	5.5544	0	0.5879	0.1602	0.5395	0.1999	3.5528	1.7134	7.5764	0.0614	13.9006	0.1082	0	0
AC109460.2	0.7726	0.6753	0.3683	0.9569	0.5267	0.6071	1.1602	1.1918	0.4266	1.8486	0.9718	0.563	1.9545	0.1323	0.3294	1.2806	0.6301	0.702	1.8657	0.9529	0.5354	0.4332	1.1277	0.7551	0.1349	1.5753	1.0319	0.2755	0.2703	0.1685	1.3558	0.4275	0.8094	0.5113	1.5709	0.5882	1.5056	1.4929	0.2282	0.692	1.0533	1.082	3.5106	0.9087	0.8373	0.729	0.9413	1.3335	0.9479
SCARNA9	0	0.0478	0	0.1192	0.2506	0	0.1055	0	0	0.1275	0	0.1005	0.0788	0.0396	0	0.1414	0	0	0.0976	0	0	0.0855	0	0.9487	0	0.1624	0.0798	0	0.3271	0	0.1592	0	0.0472	0.1009	0.2289	0.1081	0	0.46	0.1114	0.1668	0.0397	6.1772	20.3367	0	0.2561	0	0	0	0
NADK2-AS1	0.2959	0.2814	0.0399	0.4674	0	0.2985	0.1552	0.7441	0	0.5001	0.3014	0.197	0.6958	0.0388	0.1383	0.3467	0.1194	0.4935	0.2393	0.4816	0.1107	0.0838	0.3473	0.1789	0.1416	0.2388	0.2347	0.1011	0	0.1804	0.3122	0.1964	0.3242	0.1979	0.3741	0.053	0.2814	0.3508	0.0546	0.3883	0.37	0.7193	14.7222	0.4478	0.3348	0.3604	0.1476	0.1995	0.25
LINC00324	1.9062	1.5081	1.6413	0.7072	3.1226	1.2775	1.1093	0.7352	5.217	0.9729	0.6427	1.3966	2.1521	1.1075	1.4669	0.8873	0.9086	0.4618	1.2522	1.943	1.2938	1.2033	1.432	1.2744	0.2368	1.0463	0.8116	0.8668	3.3094	0.7017	0.8369	1.4671	1.2733	0.616	2.1217	2.6656	0.5678	1.0225	1.9837	1.5621	0.8621	1.7281	0.9967	1.6081	1.1144	2.1813	3.9313	1.0764	8.1903
CFLAR-AS1	0.043	0.2337	0.0464	0.2135	0.1122	0.0868	0.1375	0.1295	0.1248	0.135	0.1085	0.0736	1.127	0.0516	0.0689	0.1901	0.2215	0.0434	0.1749	0.0756	0.2391	0.1532	0.2619	0.0594	0.0157	0.1124	0.8642	0.0806	0.1243	0.0749	0.0778	0.2871	0.3539	0.3781	0.2735	0.1672	0.265	0.1041	0.1089	0.6553	0.385	4.8615	28.56	0.5493	0.1182	0.2814	0.3188	0.1856	0.1972
AL031670.1	0.6768	0.4542	0.3434	2.0436	0.4628	0.8835	0.6125	1.2202	0.539	1.7493	0.4866	0.636	1.6432	0.3342	0.2233	0.821	0.4927	0.906	2.1288	0.9502	0.5003	0.361	1.6389	0.5391	0.0762	0.6426	1.8522	0.3045	0.4603	0.1941	1.0082	1.1203	0.5483	0.5858	1.9326	0.3991	1.4135	0.6472	0.7056	0.9899	1.069	1.6297	11.9044	1.4457	1.081	0.8534	1.43	0.9019	0.4035
HAGLR	4.4739	21.6951	1.3854	4.7818	33.299	0.6507	8.7961	2.8051	52.5697	29.3676	5.5664	18.6233	19.1825	10.6693	2.2304	4.993	18.9213	0.6735	2.3419	2.1333	3.5458	8.1534	5.1169	1.2528	0.1593	28.7961	2.1287	0.8385	16.8854	1.9212	2.19	8.4514	1.0518	3.5628	0.8733	2.2647	3.7138	4.3096	6.7223	10.6836	4.3025	2.7683	6.2657	5.3475	9.1045	5.0179	9.052	7.0259	1.5818
AP003119.1	0.0431	0.0273	1.3475	1.2423	0	0.0217	4.8824	3.6532	0	0	0	0	0.1464	0.1922	0.0269	0.0202	0.6029	0.0507	9.376	4.1146	0.3869	0	0.0311	0	0.165	0.5334	1.6861	0.0235	0	0	0.6139	0	0.3102	0.0288	0	0.0154	0.0273	0	0.0636	0.0595	0.1361	0	0.0908	0.0201	0.0244	0.042	0	0.1162	0.2548
AC096677.1	2.7057	2.4609	4.7356	1.2903	6.0971	1.1874	6.0938	2.5914	1.873	5.7749	1.5984	1.2163	2.5977	2.9129	1.5876	3.2935	4.3106	2.509	7.7731	2.7447	2.1554	1.2544	2.6265	1.1045	2.2312	7.1276	1.0589	1.4016	1.625	0.6424	1.9649	1.9309	7.5444	3.1022	2.1321	2.0506	1.4481	6.6169	1.4011	2.951	2.8303	1.1147	2.6637	1.7995	4.5517	2.6362	1.6478	3.5062	0.4749
AL132989.1	2.0809	1.5533	1.7449	1.9353	2.3034	1.8191	2.6515	2.3916	4.46	3.5556	1.0674	1.8469	4.7351	0.7036	1.2968	1.5603	1.5177	2.0682	4.0677	3.9798	1.2452	0.9433	2.3376	2.1467	0.3541	4.1798	3.2759	0.5811	0.6683	0.5636	1.6588	1.2521	1.3315	0.5567	4.6296	1.49	3.4594	3.7274	0.6146	2.0184	1.485	4.2589	14.8001	2.5403	1.2555	1.9824	2.8605	2.8433	1.5622
AC013275.1	0.0084	1.0153	0.4	0.0866	0.098	0	0.5542	0.0323	0.856	1.7526	0.0916	0.3031	0.3304	0.0664	0.3731	1.5727	0.1679	0.1985	0.2909	0.061	0.2321	0.2198	0.2862	0.0734	0	0.9617	0.1694	0.0276	0.3412	0	0.0178	0.5864	0.6122	0	0.2729	0.5554	0.4063	0.0914	0.1121	2.7765	0.2486	1.0958	2.6808	0.8871	0.0668	0.1807	0.0505	1.237	0.0142
AP001469.3	1.0528	0.3484	0.7693	0.3695	0.7186	0.8259	0.9652	0.717	0.1583	0.8698	0.5242	0.8254	0.9228	0.5462	0.2114	0.4276	1.1832	1.2116	1.947	3.0456	0.476	0.464	0.9124	0.8485	0.7539	1.7748	0.4205	0.2748	0.3381	0.2139	0.9873	0.472	2.16	0.9858	0.4613	1.0637	1.1569	1.3391	0.38	0.6269	0.3202	0.6704	2.7094	0.6644	0.6617	0.4445	1.1671	0.4164	0.1976
AF117829.1	0.4661	0.3575	0.4407	1.1581	0.4422	0.5559	0.926	2.3771	0.4506	0.6579	0.3491	0.2216	1.1459	0.2717	0.2904	0.3242	0.1731	1.8299	0.7249	1.1864	0.2346	0.5407	0.6571	0.5724	0.1782	0.5294	0.8643	0.2051	0.2566	0.426	0.2459	1.1272	0.4584	0.7001	0.5985	0.5284	1.4023	1.1763	0.4588	0.8052	0.4381	1.8112	8.1935	0.5011	0.4812	0.4235	1.3876	0.4808	0.9029
AC009065.4	0.8425	0.6374	1.2014	0.3434	1.038	0.1919	0.7602	0.4946	0.7818	2.0209	0.2214	0.6151	0.426	0.3137	0.4065	0.6623	1.009	0.4478	2.6018	0.6094	0.1464	0.308	0.6674	0.2891	0.0867	1.2576	0.8334	0.0743	0.3142	0.1325	0.9176	0.707	0.9357	0.2908	0.4947	0.3503	0.3446	0.6259	0.6422	0.5706	0.5294	0.445	0.2861	0.4049	0.3075	0.5031	0.5423	1.378	0.505
AC009090.1	0.5952	0.9902	0.2406	0.235	1.3589	0.1501	0.7284	0.9976	0.6295	2.0117	0.101	0.3962	1.0106	0.7026	0.8346	0.2789	0.6005	0.4086	0.7058	0.6995	0.1336	0.5059	0.806	0.5757	0.095	0.8807	0.6293	0.0407	0.4301	0	0.5495	0.1975	0.5123	0.3981	0.8276	0.1065	1.6981	0.5544	0.3296	0.5755	0.235	1.675	5.6398	0.5542	1.4309	0.5074	0.5938	0.9631	0.1257
AC145207.5	0.6952	0.4028	0.5675	0.3764	0.808	0.561	0.9028	1.5314	0.6386	0.9315	0.9305	1.1899	0.8094	0.1563	0.5941	0.3816	0.513	0.9585	0.7409	0.6033	0.2139	0.3039	0.6311	1.2486	2.9533	0.7267	1.3861	0.7651	0.5741	0.7142	1.907	0.4429	1.9644	0.3055	1.0545	0.512	1.3096	1.0763	0.572	0.4115	0.6065	1.1281	1.192	0.5086	0.2921	0.7741	0.7927	0.4714	0.3523
AC007384.1	0.0417	0.3697	0.0337	0.5676	0.0519	0.5989	0.1165	0.1596	0.1058	0.132	0.5516	0.1803	0.9687	0.3662	0.1104	0.2441	0.2018	0.1553	0.5435	0.4822	0.4675	0.1771	0.7824	0.4131	0.0798	0.269	0.1432	0.1195	1.114	0.1524	0.2198	0.2102	0.163	0.0279	0.8322	0.6638	0.2113	0.127	0.2	0.3165	0.4113	1.6523	11.6468	0.999	0.0471	0.3349	0.3118	0.2247	0.9678
AC016394.1	0.7769	0.2814	0.1795	0.2191	0.4607	0.084	0.7761	0.9832	0.6573	1.1956	0.6405	0.2216	0.3334	0.1019	0.1037	0.2601	0.2538	0.6966	0.5503	0.5017	0.166	0.3144	0.4809	0.7513	1.5227	0.3583	0.5574	0.1819	0.0401	0.1015	0.4098	0.3388	0.5557	1.4845	1.0101	0.2781	0.4222	0.545	0.2868	0.5519	0.2191	0.7098	7.8285	0.31	1.0358	0.3514	0.7751	0.419	0.3749
ASMTL-AS1	3.6112	1.0622	1.33365	0.33085	2.3852	0.22135	2.7066	4.6817	0.28695	2.32645	0.2303	0.38515	0.8078	0.0471	0.32325	0.36465	0.3167	2.94315	4.4092	4.4732	0.1134	0.97225	3.7174	0.5789	0.07005	1.7068	2.19395	0.0872	0.14415	0.0608	0.56835	0.429	0.3372	0.20015	1.6343	0.4	1.60645	5.8788	0.2799	0.9039	0.4359	0.4696	0.2941	0.5759	0.50785	0.3013	1.3138	2.31365	0.5898
AC002550.2	0.676	1.1997	1.7492	0.8541	0.6735	0.4091	1.7018	1.1007	0.6863	1.0853	1.1933	1.62	0.5298	0.1419	0.5055	1.2039	0.9457	1.22	1.3701	1.0267	0.2427	0.4597	1.9528	0.9807	0.1294	2.5461	0.6433	0.6649	0.4885	0.0824	0.8559	0.7537	1.481	0.633	1.7091	0.7745	1.3715	1.1448	0.3993	1.0085	0.7118	1.522	13.95	0.5036	1.1472	0.3293	0.6745	1.2397	0
HLA-DQB1-AS1	0	5.5353	0.3642	1.7528	5.4481	2.2876	0.2699	0.5546	13.0637	3.3433	0.9173	5.2033	13.8649	0.2785	0.9622	3.4824	2.5962	0.4922	0.7907	1.7798	1.0684	0.8749	1.0106	0.14	0.0308	9.9693	2.0408	2.8474	0.9065	1.1762	0.2546	1.8701	1.0269	1.6781	1.3663	1.4856	0.1224	0.0981	0.9976	12.7967	3.4039	6.518	11.4811	3.7739	2.1835	2.5857	4.4291	3.1231	0.4075
AL354696.1	0.4287	1.2228	0.8089	0.3809	1.8687	0.2703	0.5996	1.2832	0.8162	0.9057	0.5094	0.7135	0.504	0.1687	0.9017	1.0549	0.8074	1.0933	0.624	0.6589	0.5131	0.6073	0.8128	0.7256	0.513	1.2687	0.3967	0.4685	0.2323	0.3266	0.6785	0.3983	0.9057	0.5018	0.7046	0.6523	0.6795	0.7623	0.4749	0.681	0.1975	0.2194	3.2725	0.499	0.8488	0.731	1.4972	0.5781	2.5348
AC087286.1	0	0.0892	0	0	0	0	0	0	0	0.0396	0	0	0	0.0246	0	0	0.0505	0	0	0	0	0	0.0677	0	0	0	0	0.0256	0	0	0	0	0	0	0	0.0672	0	0.0318	0	0.0518	0.0247	1.9675	30.6096	0	0	0.0914	0.0936	0.1012	0
AL353804.1	0.3543	1.3475	0.7004	2.5184	0.8826	0.834	1.2389	1.0747	1.6989	2.9941	0.401	0.629	0.8331	0.5268	0.8097	1.0517	0.6991	0.8341	1.5535	0.9397	0.9896	0.5354	0.853	0.4569	0.7538	0.8897	0.9991	0.5163	0.7681	0.5039	0.6854	1.505	0.7024	1.027	1.5528	0.5497	1.5726	1.9602	0.4361	0.9789	0.9016	5.8019	31.0891	0.8248	1.5367	0.633	0.7071	2.4846	0.2993
AC108134.4	1.2347	1.2857	1.3312	0.5572	5.8577	0.089	0.4934	0.6758	1.3431	1.9376	0.2395	0.2348	0.3225	0.4627	0.4397	1.24	0.9016	0.8996	1.9776	0.7017	0.3695	0.0999	0.5095	0.4265	0.6191	0.7593	0.373	0.1928	0.5098	0	0.5583	0.6087	1.9322	0.7078	0.0892	2.0208	0.671	0.8961	0.6512	0.7797	0.1857	0.9928	0.7428	2.4636	0.7982	4.5544	1.0559	1.0465	1.1919
AP000254.1	3.3806	4.1554	2.4851	1.0517	5.103	1.3433	4.0116	1.668	2.5135	4.1982	0.7651	2.7959	1.7662	3.0099	2.7132	2.2084	4.7402	2.733	2.5621	3.9268	1.502	0.9288	4.5499	2.1302	1.2748	5.6772	1.8956	1.5393	2.1467	1.8729	2.8643	2.3931	4.0078	1.9869	3.7813	3.5209	3.1825	4.3023	0.9834	4.0469	1.9955	2.6209	9.4913	2.0508	4.1722	3.3437	2.6575	3.0942	0.7787
AC008035.1	1.6647	0.4899	0.641	0.3756	1.4808	0.2399	0.6652	0.8541	0.9054	0.4019	0.6458	0.7915	0.3417	0.5927	0.2594	0.2229	0.2879	0.4665	1.3075	0.258	0.5337	0.9433	0.3864	1.7825	0.5312	0.1919	0.5029	0.4548	0.4296	0.7246	0.3764	0.505	1.0792	0.7953	0.4209	0.8088	3.6186	2.1747	1.317	0.7227	0.4382	2.7379	8.8884	1.1071	0.4708	0.8689	1.6609	0.5131	2.9125
CFAP58-DT	0.335	0.6795	1.2643	0.7937	1.1682	0.8449	0.1406	0.3851	0.3968	0.1415	1.1828	0.3568	0.6301	0.1406	0.1044	0.5652	0.2524	0.3943	0.6935	0.1212	0.1604	0.7594	0.4113	0.324	0.2566	0.3966	0.248	0.6041	0.3389	0.4084	0.3535	0.7293	0.2517	1.1204	0.7454	0.2399	1.232	0.2042	0.9401	0.4072	0.8113	0.1714	0.7055	0.3743	0.4927	0.1306	0.2006	0.3253	2.6033
AL022067.1	0.1173	0.1859	0.1898	0.5559	0.4871	0.2959	0.1641	0.5057	0.1985	0.1983	0.478	0.2343	0.613	0.3386	0.0366	0.3849	0.9154	0.3222	0.3036	0.0849	0.4915	0.1995	1.5253	0.1135	0.1498	0.2525	0.1241	0.1282	0.4239	0.286	0.8666	0.3738	0.2938	0.157	1.9579	0.6721	0.8927	0.7948	0.0866	0.389	0.4015	1.3208	21.3715	1.0379	0.2655	0.4001	2.6926	0.0633	0.3964
DCST1-AS1	1.4905	1.1706	2.166	0.7165	2.6363	0.7517	2.5831	1.3034	0.9869	1.013	0.132	0.0863	0.9649	1.088	1.5347	2.0956	1.9178	1.0424	2.515	4.5933	1.7646	0.7711	1.0296	2.6951	0.5376	1.6737	1.2677	0.5488	0.3278	0.3554	3.1453	0.8946	2.6773	2.0371	0.6226	1.3689	2.5063	1.5145	2.6319	0.8235	0.8529	1.1274	0.7505	1.6292	2.3828	0.6314	1.3578	2.0273	1.4779
AC108673.3	2.1467	3.2251	1.3715	0.9418	8.1851	1.1228	3.0023	2.513	4.9779	3.8966	0.2159	2.2229	1.3292	0.876	3.6666	1.2669	2.0962	2.0587	2.3314	2.9902	0.3806	1.6219	3.7323	1.8455	0.964	4.7912	3.4468	0.8688	1.9533	0.5814	0.6711	2.3639	3.6829	0.7445	3.6182	2.0495	4.0326	1.8311	1.0568	3.5582	0.5441	0.9764	4.1854	1.1105	1.9789	3.0212	3.8077	3.0019	1.0745
LINC01376	0.7002	0.4993	0.5096	0.9608	0.2325	0.4679	0.5509	0.4862	0.1925	0.4216	0.2377	0.4545	0.6402	0.62	0.1527	0.1969	0.989	1.2156	0.6567	0.3608	0.6705	0.6448	0.7965	0.0847	0.3966	0.2166	0.9162	0.6361	0.1138	0.3627	0.6372	0.7296	1.4903	0.7844	0.301	0.3259	2.3196	1.3281	1.6158	0.4111	0.2857	1.1376	2.9673	0.5623	1.01	0.3923	0.6986	0.6515	1.3455
YTHDF3-AS1	1.3726	1.4107	2.4397	0.7324	1.9095	0.5239	1.3489	1.6699	1.0671	1.6926	0.3022	0.8396	0.8528	1.0899	0.3237	0.5911	1.1976	0.8441	2.3355	1.2342	0.9546	1.8498	1.2324	1.7221	1.4914	0.5589	0.8237	0.4459	1.233	0.4974	0.4697	5.357	2.6704	1.042	1.0879	0.9297	1.9286	0.4774	6.7932	0.7584	0.7031	1.4805	0.3906	1.5543	1.0072	1.518	1.4805	1.5607	3.0705
AC130456.3	0.1683	1.9468	0.1361	0.1329	0.1397	0.1273	0.5885	0.7254	0.0712	2.3466	0.0571	0.5602	0.2198	0.1545	0.4458	1.7748	0.249	0.8584	0.2722	0.213	0.2014	0.763	1.0332	0.6511	0.0269	0.7245	0.4894	0.1379	0.0608	0	0.2664	0.1117	0.6321	0.2251	1.7446	0.3615	0.1067	1.3966	0	0.651	1.6171	1.2487	5.1389	0.9403	0.9045	0.123	0.2519	0.6355	0.1422
LINC01176	0.7683	0.381	0.417	0.3715	1.2063	0.348	0.7383	0.4455	0.4953	0.2164	0.1632	0.3758	0.8192	0.096	0.4821	0.583	0.1603	0.3773	0.9376	0.6766	0.1752	0.5153	0.6341	0.2578	0.0534	0.9561	0.5195	0.1456	0.1737	0.172	0.6231	0.0416	0.2617	1.5101	1.1206	0.3967	0.6826	0.5771	0.0695	0.6498	0.4953	0.7167	8.7165	0.4672	1.697	0.4023	1.7	0.9923	0.2031
MBNL1-AS1	0.1359	0.3754	0.1186	0.4191	0.2687	0.1534	0.2806	0.0496	0.6955	0.1422	0.1582	0.2671	0.1319	0.472	0.2037	0.4186	0.209	0.1041	0.3126	0.1358	0.3041	0.2714	0.2454	0.216	0.0558	0.3308	0.1129	0.3572	0.4443	0.1775	0.1332	1.3041	0.2269	0.0649	0.2062	0.2595	0.1724	0.3157	0.0813	0.338	0.351	1.1327	8.3957	0.9914	0.9153	0.7536	0.2002	0.4678	0.1039
AL008721.2	0.4612	0.3148	0.742	0.5939	0.5301	0.1074	0.9824	1.2164	0.1921	0.036	0.2312	0.4062	0.6227	0.134	0.1592	0.3458	0.2405	0.4008	1.0219	0.5029	0.4798	0.2653	0.456	0.2745	0.2626	0.5574	0.5627	0.7056	0.3179	0.2248	0.3668	0.1318	0.2087	0.3891	0.8538	0.6198	0.6118	0.5575	0.0838	0.4783	0.1494	1.2343	4.7957	0.4757	0.2649	0.9125	0.2407	0.4516	0.2277
AC026124.2	0.5278	3.2424	0.4378	0.6092	0.9438	0.2867	0.2839	0.1167	0.6183	0.2402	0.2205	0.4324	0.1485	0.213	0.253	0.3045	0.3058	0.1274	0.1926	0.2349	0.2916	0.138	0.2932	0.5498	0.5182	0.4369	0.1288	0.1331	0.2934	0.3464	0.5997	0.3018	0.5083	0.4345	0.8623	0.3198	0.103	0.5226	0.1799	0.1795	0.0641	1.9944	12.3968	0.1512	0.7809	0.1978	0.6482	0.0876	0.2058
TDRKH-AS1	1.0038	0.4882	1.1326	0.5715	1.4729	0.6122	0.9794	0.6037	1.343	1.2032	0.0634	0.3729	0.6464	0.5266	0.451	0.175	1.2937	1.7401	1.7716	3.7143	0.461	0.6349	1.0452	0.9708	0.6704	1.256	0.7158	0.2678	0.3374	0.1138	1.2807	0.7436	2.6448	1.1241	0.661	1.1199	0.9472	1.9449	2.4477	0.5675	0.3195	0.8122	0.7865	0.6303	0.5546	0.2047	3.1209	1.1332	0.907
ALMS1-IT1	0.1771	0.3769	0.2456	1.1491	0.4832	0.4084	0.5663	0.2909	0.2355	0.4063	3.4707	0.1685	0.3041	0.0996	0.3548	0.2609	0.2859	0.1886	0.2401	0.3386	0.0909	0.3585	0.3016	0.4038	0.9367	0.1906	0.6556	0.4563	0.2377	0.4318	0.6809	1.1084	0.4594	0.5416	0.7166	0.1268	1.0589	0.48	0.1495	0.2517	0.5262	1.1006	6.3945	0.4124	1.1595	0.1233	1.111	0.1501	0.2565
AC124319.1	0.775	1.4736	0.7476	2.7379	0.4741	0.4937	4.6777	1.0548	0.138	2.1713	0.2215	0.1629	3.7292	0.0856	1.2201	0.4205	0.3511	1.0882	0.8443	1.534	0.2441	0.7396	1.5318	0.7495	0.1041	0.2634	4.4853	0.0891	0.3537	0.2486	2.1088	0.6064	2.9617	1.364	4.4961	0.8178	1.4999	2.4314	0.1205	1.2395	0.8375	0.2922	13.9138	0.8355	15.8277	0.6756	0.2442	1.672	0.1378
NFYC-AS1	0.5842	0.5504	0.1021	0.4488	0.7078	0.4141	0.552	0.4537	0.8282	1.3874	0.4717	0.2102	0.5444	0.1574	0.246	0.9619	0.5352	0.3097	1.4774	1.3931	0.1039	0.2684	0.6385	0.6413	0.1209	0.7306	0.1836	0.1467	0.1597	0.1347	0.7663	0.4275	0.6819	0.5069	1.2454	0.3278	1.4014	3.5613	0.1632	0.7938	0.4572	0.5655	2.9588	0.4116	0.7859	0.8461	0.9137	0.7664	0.3467
AL136115.2	0.2269	0.2013	0.1957	0.1792	0.1507	0.1373	0.1904	0.5215	0.0768	0.3451	0.1232	0.0604	0.6401	0.119	0.1979	0.0425	0.0732	0.3204	0.3913	0.4923	0.0815	0.7199	0.5898	0.1755	0.029	0.2441	0.1919	0.0992	0.1967	0	0.0957	0.1205	0.1988	0.1214	0.5506	0.0975	0.2877	0.6454	0.134	0.2256	0.2389	1.3466	23.4084	0.338	0.154	0.0442	0.2716	0.4405	0
AL161935.3	0.0768	1.2649	0	0.2425	1.2745	0.542	0.3221	0.0735	2.4678	0.1297	0.5211	0.5109	0.3208	0	0.0957	0.4317	0.2891	0.1807	0.2648	0.1665	0.2297	0.3479	0.4989	0.0742	0.049	0.413	0.2435	0.5872	0.8874	0.1871	0.162	0.5705	0.1441	0.2053	0.9315	0.2198	0.1947	0.052	1.1336	0.7634	0.202	0.3928	0.8081	0.3573	0.0868	0.8227	0	0.9936	1.9449
AL136369.1	0	0.1384	0	0	0	0	0.1527	0	0	0	0	0	0	0.0573	1.4286	0	0.1762	0	0	0	0.0653	0	0.0788	0.3167	0	0.3524	0	0	0	0	0	0.058	0	0	0	0.0782	0.1384	0	0	0.0603	0	0.6703	7.3554	0	0	0.5318	0.2178	1.6486	0.1844
AC012640.2	2.2763	1.4052	1.498	3.7584	2.4543	1.4313	3.1008	4.5301	6.7029	2.5478	1.9268	1.7317	1.5753	1.3028	0.4053	3.3527	1.3202	1.5077	1.7974	1.518	1.2206	0.938	1.4517	1.8298	2.7731	1.1452	1.8129	1.3245	1.1962	1.3692	1.1228	5.1479	1.3878	9.3321	1.0164	0.5715	4.0483	1.2015	10.5213	2.5153	1.743	1.6941	0.1245	1.8167	2.5083	1.2385	1.6517	1.148	3.6454
AC147651.3	0.9838	3.5333	0.5107	1.5825	0.9075	2.1685	0.6115	0.7678	2.5895	0.431	4.7003	0.8246	1.9798	1.0132	0.772	2.9371	0.7842	1.1436	1.4926	0.7115	1.0466	3.3447	1.5788	1.022	0.7208	1.8428	1.8493	1.951	1.843	2.5314	1.6531	0.6771	1.8474	0.5849	3.0584	1.6176	0.924	0.8145	1.991	1.3085	1.8031	1.044	0.7672	1.2892	0.4947	0.6035	2.8356	2.3583	12.7407
AL391244.1	7.0198	7.1146	10.9207	5.1438	10.9208	6.1346	7.0167	9.8831	6.2602	10.9546	8.5016	9.0509	9.7688	5.1375	8.5259	7.6663	10.69	10.4373	9.7855	11.5262	5.3677	7.1908	8.0992	7.4009	7.7016	8.4613	8.9715	3.1444	5.4836	4.8947	7.5622	9.1382	10.1473	12.2238	6.6406	7.8414	12.4428	6.3828	4.6542	7.3493	11.3864	7.0219	1.3095	7.4587	4.0185	6.8601	6.6042	8.9597	7.4068
AP006284.1	1.6413	0.2234	0.19	0.1218	0.7499	0.0111	0.6008	0.3376	0.5965	5.9104	0.0449	0.1613	0.9841	0.0231	0.2059	0.2788	0.5275	0.8989	1.1875	0.1514	0.0527	0.1872	0.533	0.3729	0	1.2683	3.0981	0.0181	0.0159	0.0537	0.0465	0.7603	0.655	0.0589	0.4122	0.1656	0.7682	0.6641	0.0976	0.5356	0.1682	0.2367	0.3711	0.4821	0.2991	0.2147	0.2857	1.2477	0.1303
AL021707.8	1.1644	2.0294	0.6277	0.6896	1.9334	0.2936	2.4427	0.8364	0.2463	2.3367	0.1976	0.1938	1.825	0.4582	0.5442	0.9549	0.7048	1.142	1.9456	2.1053	0.1742	1.4845	1.4716	1.9707	0.1858	2.9758	2.924	0.3976	0.2103	0.1774	1.075	1.0818	1.1844	1.9469	3.2382	2.2927	0.9228	1.1831	0.4299	1.6083	1.0727	1.7873	9.8072	1.3552	2.1406	0	1.1617	0.785	0
AC108134.3	0.3511	0.6676	0.1352	0.4258	2.1863	0.5313	0.228	0.3603	1.1034	0.2437	0.4598	0.3172	2.1751	0.0855	0.3986	0.9168	0.506	0.7576	1.0436	0.4625	0.3752	0.199	0.489	0.376	0.032	1.147	0.7027	0.233	0.1812	0.1223	0.5954	0.3861	0.1962	0.1342	1.2935	0.5208	0.2544	0.2124	0.2778	0.7206	0.5281	0.4748	1.0298	0.5721	0.0851	0.4399	0.5005	1.3527	1.3133
LINC00511	0.7455	1.0573	0.1973	1.2367	0.427	0.1758	1.7202	1.0609	0.0489	0.966	0.1086	0.2282	1.1075	0.1743	1.5396	1.244	0.3296	1.5107	0.8302	1.6579	0.2519	0.6243	1.2068	0.5524	3.1457	0.6913	1.0907	0.9515	0.27	0.5201	0.5884	0.7108	1.9449	1.8965	1.2302	0.5855	0.6546	1.8489	1.2375	0.9174	2.0323	1.1798	2.6527	0.6986	3.319	0.8596	1.1762	0.1746	0.244
LINC01273	0.5439	1.1248	0.2469	0.8929	0.9268	0.1155	0.2002	0.3016	0.2664	0.5926	0.1555	0.3239	0.2468	0.9161	0.3835	0.1744	0.9395	0.438	0.5431	1.4699	0.2056	0.6326	0.8476	0.4706	0.2192	0.385	0.9836	0.0313	0.1655	0.157	0.2114	0.5319	0.3136	0.6126	0.5789	0.5124	0.3085	0.5526	0.6975	0.2689	0.4144	0.3076	0.1205	0.3332	0.5019	0.3905	2.0848	0.4323	0.3626
BANCR	0.0314	1.0551	0	0.0248	0.6258	5.7662	0.7028	0	0.372	0.0796	0.4692	0.2091	0.0656	0.1483	0.0391	0.0294	0.1014	0	0.149	0.5452	0.094	0	1.4517	5.5288	0.2004	0.2704	0.1661	1.7677	0.0908	0.8422	0	0.1834	0.1966	0.084	3.6528	0.2474	0.0398	0.3617	0.7886	0.3297	0.0331	0.8036	0.463	0.4972	28.8179	0.2142	142.964	0.3727	0.1061
AC093110.1	0.7973	0.5873	0.1394	0.6977	0.2147	0.3478	0.8439	1.0113	0.3646	1.5659	0.4682	1.4058	1.0695	0.4523	1.2892	0.6463	0.6725	0.6256	0.7806	0.9663	0.9027	0.6105	0.8715	0.2501	0.4401	0.9276	1.3899	0.3061	0.3737	0.2364	0.5002	1.2013	0.5665	0.3747	0.7409	0.5092	2.1313	0.7736	0.4137	1.0239	0.5672	0.9703	11.6616	0.8026	0.3901	1.7427	0.559	2.3479	0.0728
AP000786.1	0.1375	0.4939	0.2966	0.8688	0	0.6474	0.0641	0.8782	0.0776	0.4261	4.1085	0.061	1.94	0.0722	0.5142	0.4727	0.148	0.9712	2.649	0.5968	0.3292	0.2078	1.1257	0.8424	0.1463	0.296	0.1939	0.3006	0.1988	0.1118	0.7739	0.2434	0.7748	0.2453	0.51	0.197	0.465	0.1553	0.7447	0.4813	0.4344	2.8148	27.0288	0.9818	0.363	1.0273	2.4699	1.0385	1.239
AP002360.1	2.2953	2.2061	4.8405	1.4142	4.0624	1.8573	3.5981	3.7203	2.2193	2.8772	3.5962	2.317	1.6604	2.1571	1.116	3.7589	3.0535	1.1875	11.2787	5.1078	1.2377	1.715	3.4974	2.0003	3.4123	1.8185	1.6001	1.1852	2.989	2.275	4.6305	2.2631	2.7945	2.0918	2.2701	2.6548	2.5586	4.613	3.0917	2.2158	1.9652	1.9359	0.6904	2.5129	2.2828	5.1608	10.0662	1.9318	1.9599
AL157392.3	0.6991	0.5364	0.3615	0.5843	0.4124	0.3204	0.6501	0.418	0.1981	0.6372	0.6047	0.4464	0.8055	0.2467	0.2864	0.4074	0.336	0.6543	0.9586	0.4928	0.3419	0.2111	0.8354	0.6692	0.171	0.6759	0.4709	0.3509	0.2333	0.1579	0.5934	0.4116	0.4842	0.1685	0.9043	0.4205	1.1789	0.6718	0.0865	0.4333	0.3895	1.1747	5.3649	0.5286	0.4035	0.828	0.3611	0.6929	0.1049
LINC00852	0.1003	0.4322	0.2379	0.2217	0.9991	0.5058	0.4488	0.2113	0.2036	0.8304	0.7626	0.6942	0.6811	0.1894	0.4125	0.5452	0.5072	0.3934	0.6314	0.2176	0.24	0.1591	0.5359	1.2415	0.2944	0.6691	0.509	0.2301	0.6087	0.0978	0.3174	0.2449	0.3641	0.161	0.4057	0.4452	0.2289	1.7797	0.0889	0.543	0.359	0.6157	3.632	0.7283	0.4084	0.5276	0.6003	0.9303	0.0678
BX284668.5	2.1883	1.5613	0.4988	0.395	2.7615	0.2018	0.6995	0.9581	2.4333	0.8664	0.1698	0.4162	0.2679	0.8398	0.413	0.4805	1.3322	0.3532	0.6956	1.1938	0.3742	0.2126	0.8037	0.6047	0.9177	1.238	0.3305	0.2118	0.2891	0.1372	0.4354	0.7701	0.5244	0.3513	0.5185	0.3671	1.0148	0.8979	0.1662	1.064	0.4872	0.6782	0.316	0.4657	1.2025	0.4142	1.0231	0.7554	1.5842
AC027117.1	4.7504	1.2886	11.4563	1.2622	1.1147	0.0258	4.5155	1.6105	6.2423	23.7052	0.026	1.6257	0.7415	2.1535	0.5259	2.7626	3.0237	4.4949	1.5025	2.8345	2.4142	0.8332	2.5303	4.4892	1.1791	11.3312	0.3988	1.2192	0.4527	0.1247	0.0742	4.8981	1.3647	0.0513	2.9483	2.9436	0.5594	9.8481	2.2	2.6069	0.3332	2.8853	14.176	1.1311	2.4592	1.1773	0.8548	3.0553	2.7972
AC072022.2	0.3725	0.4132	0.6526	0.7354	0.1546	0.0235	0.5536	0.7805	0.3152	2.0657	0.411	0.372	0.7055	0.2077	0.058	0.611	0.6389	1.1509	1.0341	0.3368	0.8499	0.8443	1.1938	0.2927	0.0149	0.4009	0.2708	0.2417	0.0673	0	0.393	0.4203	0.4226	0.1246	1.2714	0.4835	0.7676	1.0409	0.2063	0.6561	0.6006	2.0252	5.883	1.1056	0.3424	0.1815	0.0465	0.8037	0.1966
CAPN10-DT	1.4383	0.5402	0.3733	0.6678	0.785	0.309	1.0989	0.7972	0.5296	1.778	0.3345	0.4344	0.821	0.1712	0.3444	0.4931	0.4908	0.9979	1.6309	1.8734	0.3666	0.3547	0.88	0.7277	0.2295	1.1393	0.9998	0.2037	0.1443	0.1217	0.6183	0.4207	0.8295	0.4008	1.1717	0.6341	1.7224	0.8705	0.1967	0.7321	0.5293	0.8245	1.4161	0.4836	0.5198	0.3179	1.0231	0.8548	0.6411
UBE2Q1-AS1	0.8632	0.5862	0.3324	0.3895	0	0.1866	1.3797	0.4724	0	2.3965	0.1674	0.3283	0.6442	0.1294	0.0768	0.7513	0.4644	0.9192	1.223	1.4269	0.1107	0.7686	0.7124	0.7156	0	0.6635	0.5215	0.1348	0.0891	0	0.8457	0.1964	0.5789	0.3299	1.06	0.2207	1.9545	1.3364	0.0911	0.4428	0.422	0.3155	1.2983	0.4593	0.6975	0.1802	0.7382	0.4656	0.3124
Z83843.1	0.8385	1.4339	1.0131	0.9817	2.3883	0.7072	2.2441	1.0384	0.9418	3.3163	0.9226	1.3376	1.5936	0.3299	0.7117	0.8604	0.8867	1.242	2.188	1.7722	0.6229	0.7618	2.2289	0.7899	0.1015	2.0767	1.5056	0.3317	0.4283	0.2379	1.1821	1.2587	1.1447	0.9572	2.149	1.0661	1.8147	1.8801	0.2882	1.6054	2.0929	6.7384	70.1934	0.922	3.7042	1.1831	1.1539	1.575	0.7814
NDUFV2-AS1	1.6182	1.0963	0.9024	0.6903	0.4633	0.3752	1.951	0.7838	0.7554	1.9803	0.4294	0.8667	0.7191	0.6441	0.4636	1.1332	1.261	1.2843	3.3285	1.4663	0.4675	0.4848	1.7865	1.583	0.4985	1.1008	0.7867	0.4167	0.8333	0.272	1.1971	1.0072	1.5601	0.9703	1.58	0.9722	1.3679	3.1498	0.467	0.9557	1.0967	1.0278	10.8096	0.9179	0.7996	1.178	2.0042	0.8427	1.3825
AC010245.2	0.4337	0.8101	0.4675	0.2523	1.9706	0.5295	0.9257	0.3716	0.811	2.6035	0.3409	0.7596	0.632	0.2754	0.7254	0.6846	0.4544	0.6089	1.1023	0.5447	0.2868	0.2069	1.1703	0.2649	0.233	2.8735	0.3379	0.1496	0.4618	0.4173	0.602	0.5938	1.5715	0.3664	1.0617	0.6864	0.8972	0.4483	0.1348	1.5511	0.5527	0.6306	3.8447	0.6163	1.7042	1.4454	0.8653	0.8125	0.2699
AC108062.1	2.1976	0.2682	0.3679	0.3773	0.7253	0.1331	0.9036	1.5906	0.5928	0.5613	0.1297	0.3029	0.3803	0.1719	0.3828	0.4307	0.2546	3.0417	1.6912	0.6943	0.5309	0.5002	1.8697	0.286	0.0929	0.426	0.255	0.082	0.0658	0.0887	0.1392	1.6136	0.5525	0.639	0.1887	0.2737	0.4962	1.5841	0.8399	0.2966	0.3353	0.6053	1.6383	0.3898	0.4324	0.2837	0.7899	1.4774	0.7301
AC062017.1	0.6083	0.5508	0.7495	0.2059	2.5973	0.6574	1.3369	0.2497	0.2206	1.7623	0.118	0.4049	0.454	0.9119	0.0271	0.2444	0.3507	0.8864	1.1054	1.0999	0.416	0.3447	0.7217	0.6304	0.3327	0.5143	1.6539	0.1899	0.7535	0.1589	0.9169	0.8535	0.8703	0.1744	0.4833	0.3111	0.7162	0.6475	1.3475	0.7922	0.183	0.9338	0.2745	1.0519	0.1966	1.143	0.6069	0.7031	0.5138
AC083949.1	0.1406	0.8378	0.091	0.1999	0.2802	0.3688	0.1573	0.0808	0.8091	0.0951	0.6111	0.0749	0.4996	0.0443	0.1052	0.8172	0.1513	0	0.1577	0.1627	0.2693	0.0319	0.1828	0.2992	0.1436	0.8172	0.3271	0.169	1.382	0.4114	0.8012	0.1195	0.1761	0.6396	0.8248	0.2618	0	0.0381	0.623	0.9013	0.2961	1.0937	2.6058	0.1833	0.1909	0.274	0.2806	0.091	1.7104
AC092171.4	1.0536	0.5342	0.3181	0.1997	1.3996	0.17	0.5305	0.5247	0.3566	1.2108	0.2289	0.1122	0.1982	0.0663	0.1576	0.5135	0.2721	0.3307	1.1267	0.5486	0	0.2388	0.8218	0.4891	0	0.5896	0.8021	0.0691	0.0609	0.2568	0.2668	0.2685	0.6331	0.1691	0.2983	0.1811	1.1757	1.3703	0.0622	0.6753	0.3328	0.5175	0.0887	0.3924	0.2384	0.2053	0.5046	0.5001	0.4983
AC039056.2	0.1042	0.5616	0.2248	0.9879	0	0.1577	0.1458	1.0484	0.1764	1.013	0.7078	0.6245	0.2451	0.3829	0.8446	0.2931	0.617	0.6953	0.1349	0.2639	0.2495	0.1772	0.527	0.2016	0.1663	0.5609	1.2676	0.0854	0.6026	0.6353	0.055	1.4943	0.4568	1.1156	0.4744	0.2239	0.5287	0.2471	0.154	0.3168	0.5214	0.5867	1.3171	0.4853	0.3538	0.1016	1.7682	0.506	0.3522
SOX21-AS1	0.1592	0.0696	0.0178	3.0952	0.1367	0.0166	0.1459	1.5983	0.0093	0.0093	0.246	0.0512	0.238	0.0374	3.941	0.1081	0.0089	0.1077	0.0308	0.0596	0.0296	0.9021	1.34	1.46	0.042	0.9747	0.3076	0.5609	0.1111	0.1071	2.2531	0.0146	0.5326	0.0587	0.8882	0.0983	2.0604	0.0223	1.1917	0.0273	0.0607	1.0056	0.5548	1.3903	0.0683	0.1819	0.8544	0.7343	0.3246
AL035661.1	31.0124	19.8916	21.914	33.0022	79.2895	12.494	9.215	15.5426	55.7857	31.1424	0.4426	64.5343	7.7605	64.5591	32.5299	9.5146	85.0333	3.9643	9.0357	7.3586	49.4615	3.562	5.7	5.2242	4.6951	20.2937	27.6948	13.2683	9.9595	7.435	8.5486	28.9741	14.6321	28.9322	23.3803	10.0692	11.8974	19.8082	25.0313	25.2644	14.1202	20.0377	12.8446	19.9224	72.408	42.0801	15.2851	25.4421	32.0533
AC004884.2	0.1951	0.2164	0.0526	0.3082	0.324	0.246	0.3411	0.1402	0.3302	0.2061	0.265	0.0649	0.1274	0.128	0.1824	0.1829	0.1575	0.1148	0.4207	0.5645	0.0876	0	0.3875	0.5662	0.3113	0.21	0.2063	0.2665	0.0705	0.0595	0.1544	0.2331	0.458	0.1305	0.1973	0.0699	0.2474	0.1652	0.2882	0.1078	0.1027	5.6411	35.7463	0.1817	0.0552	0.0475	0	0.1579	0.1648
AC009090.6	0.8012	0.5892	0.3015	0.7938	0.0878	0.3126	1.2685	0.8614	0.0767	2.0501	0.585	0.3019	1.0701	0.1348	0.2496	0.4888	0.3782	0.9311	1.408	0.656	0.4297	0.2227	0.7151	0.6506	0.164	0.5531	0.9031	0.1404	0.0765	0.0553	0.4147	0.4494	0.6529	0.8391	1.2841	0.4492	4.0252	0.7731	0.067	0.6682	0.5014	2.158	9.8037	0.6756	0.8722	0.6186	0.3771	0.7175	0.4724
AP001893.1	0.2207	0.2798	0.0793	0.4067	0	0.0742	0.3087	0.5638	0.1245	0.6839	0.3996	0.2939	1.5376	0.193	0.1376	0.4138	0.3959	0.4619	0.6028	0.2129	0.2642	0.0834	0.5845	0.7828	0.047	0.3959	0.3112	0.0402	0.2127	0.0897	0.3882	0.3906	0.829	0.2953	1.0417	0.3688	0.3732	0.299	0	0.2033	0.4648	0.6777	3.5634	0.274	0.0832	0.2868	0.4405	1.1906	0.6214
SPINT1-AS1	5.0949	4.6461	14.3467	3.1405	21.7024	1.3878	5.4117	12.7861	15.8599	9.6636	0.146	6.7829	2.1564	8.3126	5.4525	4.8358	11.7747	1.4675	4.1251	4.7421	3.6793	2.6555	3.0274	2.7652	1.5776	5.3437	4.2051	3.0422	3.5106	2.1748	3.2208	4.2685	5.4633	5.5498	2.6088	5.7107	3.8435	5.8538	3.397	6.2	3.0443	2.1999	0.5885	3.1826	3.8183	6.3255	4.6329	5.3337	5.1565
LINC01569	0.5086	0.967	0.5758	0.3856	1.2921	0.2719	1.828	0.4092	1.3167	0.6231	0.297	0.5552	0.5686	0.4189	0.3106	1.0964	0.5227	0.5068	2.4607	1.1366	0.3622	0.8127	0.8374	0.7772	0.3473	0.9359	0.4517	0.5336	0.3822	0.1054	0.4615	0.9856	1.1811	1.7348	1.399	0.4989	1.2898	0.813	1.5773	0.6913	1.0549	0.5933	0.8567	1.3875	1.9333	0.6343	0.6698	0.3182	0.5327
AC008760.2	0.0785	0.8832	1.3755	0.775	4.3346	0.6336	0.1647	1.7295	6.9415	2.4048	0.8795	0.7578	0.5743	0.2575	1.3944	0.7175	0.4013	0.6314	0.1608	0.1278	6.6834	0.5338	0.7513	0.2658	0.0251	0.8871	0.7679	1.1904	1.6452	0.4306	0.4349	0.1563	0.5775	0	0.9726	3.5276	0.3982	1.3561	0.2899	0.7049	0.7233	0.1406	4.5876	0.7859	0.0666	0.3442	0.705	0.487	24.5022
PPP3CB-AS1	0.3833	0.6088	0.5974	0.4886	1.4645	0.3819	1.382	0.4688	1.1564	1.2174	0.5267	0.5533	0.7551	0.6202	0.2273	0.4588	0.81	0.4239	1.2744	0.6546	0.5941	0.2826	0.8371	0.8173	0.4184	0.8746	0.6543	0.3583	0.5939	0.3264	0.6724	0.4634	0.714	0.8833	0.9293	0.8101	1.0247	0.7225	0.4978	0.5792	0.4303	0.8837	6.3397	0.5503	0.4597	1.3138	0.645	0.7173	0.9204
MIR4435-2HG	0.2124	0.5144	0.1888	0.4135	0.2455	0.7825	0.3765	0.4442	0.3055	0.1986	0.8442	0.3035	0.4264	0.289	0.1605	0.881	0.4434	0.4634	0.3258	1.1548	0.2463	0.3651	0.6119	0.216	0.1554	0.4521	0.3274	0.6679	0.2867	1.1978	0.5968	0.2421	0.64	0.3508	0.4548	0.2897	0.446	0.4037	0.848	0.5331	0.7787	0.6378	2.4036	0.2898	0.2121	0.1357	0.4084	0.2283	0.4929
AC068792.1	0.4471	0.8097	0.4132	0.454	0.7424	0.9664	0.536	1.8353	0.2162	0.2159	0.1735	0.4252	0.4004	0.2011	1.0349	0.1197	0.3437	0.2005	0.1928	0.9239	0.2293	0.4343	0.4152	0.6178	0	0.6873	0.2026	0.4886	0.4615	0	0.7413	0.9156	0.9995	0.0854	0.7105	0.3201	4.2925	0.3894	0.1887	0.3882	0.2354	1.0458	7.9352	0.3568	1.5897	0.3112	0.8922	0.2756	0.2158
AC010503.4	23.0349	16.7586	18.574	11.0363	44.8687	3.7879	36.6551	29.2554	16.3116	35.6889	0.6308	31.2335	11.9737	15.1323	74.2597	9.1442	31.1405	16.4035	17.7623	26.7396	23.6539	31.3253	27.1198	16.9615	12.2786	27.8286	18.5431	17.7472	13.2596	7.9745	3.8396	15.9497	38.7003	5.541	14.0942	29.2725	16.0031	29.9998	5.946	35.2503	7.3779	8.2009	6.6845	10.2372	37.1403	16.6345	15.2959	43.5578	7.4552
AC108449.2	1.8336	1.5903	1.7688	2.591	0.4807	1.4601	3.3742	2.4032	0.6532	1.8347	3.014	2.6338	2.4705	2.0253	1.7441	1.6734	2.7	2.0445	3.4331	0.8725	3.3784	0.8202	2.0908	3.7334	1.7244	2.1289	0.8673	1.6082	1.1854	0.8234	3.411	1.5114	1.5404	0.6454	2.3422	2.3494	1.5296	2.1245	0.6413	1.7329	1.4225	3.1108	22.5558	2.4261	0.9826	2.6798	1.2517	1.9259	1.0596
LINC00909	1.521	0.9016	0.9181	0.7774	1.7082	1.5789	1.4663	0.858	2.1406	1.8218	1.0227	1.5138	0.9747	1.3791	1.4172	1.8778	2.4128	1.7226	3.5171	0.9185	1.6555	0.9427	1.4326	1.4711	0.9361	1.6632	1.3012	0.6428	1.7429	1.7279	2.9759	2.2762	2.0829	1.3366	2.1903	2.1183	2.6964	1.2037	1.0468	1.2565	1.2413	2.03	1.8242	1.8058	0.6683	2.2062	2.0038	1.4762	2.7523
AC107959.3	1.5419	0.709	1.4994	2.3397	0.4016	0.4879	2.1141	1.6215	2.0463	1.3539	0.2463	0.2415	0.2053	1.4435	3.9942	2.1253	1.5128	0.4033	1.0951	0.3936	0.8684	1.7473	0.4585	0.1462	0.5981	1.7568	4.0917	2.3787	0.2621	0.7001	0.0319	0.6741	0.6434	2.5477	0.1529	0.9308	3.8719	1.1263	5.4917	1.2862	0.9072	0.1856	0.2546	0.1407	0.9577	0.2651	0.1207	0.9132	1.481
AC011444.1	1.3755	0.5284	0.0449	0.2962	0.3461	0.2102	0.5247	0.3992	0.4232	1.1623	0.3962	0.333	0.3049	0.1531	0.1039	0.4298	0.3364	0.3271	0.6291	0.2713	0.0499	0.1889	1.8965	0.9272	0.5852	0.3588	0.1322	0.0911	0.241	0.1016	0.5277	0.3983	0.4436	0.3903	0.6323	0.2985	0.1057	0.9035	0.0616	0.5067	0.1975	0.7251	0.8777	0.815	0.2358	0.4061	1.3308	0.2248	0.2816
AC016877.3	0.0528	0.134	0.2849	3.7142	0	0.693	1.1087	0.2531	0	0.0893	0.2153	0.2111	0.6074	0.0832	0.1317	1.1393	0.0284	1.0367	0.2962	1.6818	0.0316	0.4791	0.1527	0.9711	1.8211	0.1137	0.2794	0.7219	0.3819	0.9662	1.394	0.7856	3.8042	0	0.0534	0.0757	0.067	1.0381	1.5609	0.0292	0.1113	0.1082	0.1113	0.1476	1.7936	0.4119	0.4218	0	0.3571
AC011477.3	3.569	2.0107	1.9952	0.9394	2.0851	1.0667	1.2941	2.8486	5.4799	1.2286	0.8077	5.2794	2.0718	1.2483	1.6887	2.2921	1.1024	1.1409	1.482	2.0554	1.2261	1.498	2.1002	1.9816	1.2653	2.8448	0.7687	1.0111	1.7193	0.8861	1.8828	1.2281	2.1926	0.5304	3.3419	3.6912	1.0895	4.074	0.7808	1.9354	1.0786	5.3432	7.7934	3.4462	2.8413	1.8675	2.6377	1.212	2.6795
ADNP-AS1	0.3301	1.3518	1.4235	1.0025	1.6864	0.5635	0.8878	0.4621	1.5897	2.2956	0.7585	1.4535	1.3796	0.5595	0.9336	1.4993	1.3388	0.9762	1.3029	0.8447	0.547	1.6402	0.9719	0.9332	0.3889	1.5028	0.5638	0.4578	0.7339	0.8356	0.7501	1.4694	0.8741	1.2567	1.1555	1.0545	1.8674	0.7396	0.45	0.8417	1.1095	1.585	16.0395	0.9929	0.8043	1.0143	1.52	1.0682	0.9865
AC138207.5	1.6281	4.21	2.4574	1.6456	5.8391	4.007	2.9145	1.1227	5.7301	0.7153	1.7686	2.8611	4.491	1.4009	1.5828	2.3805	2.0673	2.7593	1.4602	1.8369	2.3772	1.6236	1.9753	2.4564	0.6234	3.7842	3.9249	2.9533	2.6352	1.4287	2.1987	4.4255	3.5464	1.7422	5.7954	3.2641	0.4129	2.2056	3.1737	3.0224	2.0227	1.9993	3.7024	1.3946	0.8841	2.0939	1.4294	3.091	2.0901
LINC01426	0.8786	1.9772	0.3566	1.0135	1.7294	0.0996	0.6627	0.0567	2.6895	2.5401	1.2802	0.9266	0.3817	1.4529	1.2735	0.9484	0.0956	0.2711	0.6343	1.5244	0.2304	0.744	0.3351	1.2508	0.7875	2.3584	1.1273	1.3323	0.7276	0.4272	0.099	4.801	1.0505	0.7989	0.4143	0.7139	0.3881	0.7556	0.7727	1.1454	0.7874	1.1214	1.2473	0.9835	1.8372	1.414	0.7486	0.1597	0.2501
AC018413.1	0.6092	0.2574	0.821	0.4009	0.5901	0.3072	1.4673	0.4538	0.2577	1.0724	0.2757	0.9913	0.1326	0.8168	0.4745	0.1903	1.9302	0.2523	2.1234	0.5875	0.6481	0.2109	0.9777	0.4092	0.2484	0.5645	0.3221	0.037	0.269	0.2475	0.3035	0.4762	0.3284	0.1132	0.3936	0.727	0.4077	0.3209	0.6248	0.2337	0.392	0.3117	0.5701	0.2048	0.402	0.9563	0.6416	0.5111	0.343
AC010789.1	1.0782	1.2929	7.1634	5.3618	0	1.4991	0.8966	7.9545	0.0493	0	5.2233	0	0.2588	0.1988	0	0.0546	0.0941	0.2287	1.6462	0	5.9118	2.9722	0.3578	0.0282	6.4344	0.0941	0	2.4361	0	0	0.6764	4.9199	5.8919	0	3.3006	3.5055	0.0739	10.8172	4.3036	0.0161	2.2705	0.1193	1.1659	0.3799	0	0	7.734	2.672	5.4149
AL035461.2	1.5249	0.2577	0.3836	0.2408	1.1816	0.9742	0.2133	3.9434	0.258	0.902	0.069	0.5414	0.1859	0.3734	0.2534	0.6194	1.176	0.6381	0.7014	0.8823	0.5171	0.2304	1.0279	0.7374	1.0704	1.1487	0.5375	0.3888	0.2204	0.8054	0.6972	0.5667	2.259	0.4759	1.5421	0.6915	0.9668	0.6542	0.2252	1.2638	0.7225	0.7282	1.4984	0.3786	1.4376	0.6438	1.1157	0.2742	0.7728
AL049840.5	0.193	0.3976	0.2081	0.6097	0.641	0.5841	0.6748	0.0462	0.2449	0.4893	0.6552	0.257	0.9075	0.4304	0.3608	0.407	0.2856	0.6058	0.6658	0.7678	0.5486	0.2734	1.0454	0.3733	0.1232	0.8308	0.7143	0.29	0.3487	0.4117	1.3746	0.2306	0.6645	0.1291	1.2687	0.6564	1.2849	0.7844	0.2138	0.5599	0.6097	3.9997	35.2561	1.4377	0.4913	0.9403	0.7703	1.0931	0.2445
AL683813.1	0.406	0.6992	0.3521	0.0697	0.806	0.2137	0.9134	0.6424	1.5083	3.1246	0.3955	0.9165	0.9406	0.2315	0.44	0.2812	0.2184	0.644	0.5823	0.5617	0.2588	0.3401	0.9369	0.3158	0.0901	1.3011	0.5132	0.1929	0.2678	0.1291	0.3725	1.0683	0.6077	0.1299	0.7943	0.3792	0.5819	1.4826	0.1434	1.1605	0.4832	0.6774	2.7689	0.3616	1.3379	0.7481	1.7259	0.5331	0.1193
AC048341.1	0.4749	0.6855	0.479	0.4646	0.6919	0.1731	1.7355	0.8393	1.5709	1.7139	0.5034	0.3059	0.405	0.0547	0.3303	0.5715	0.6001	0.6852	0.9936	0.144	0.187	0.2569	0.5377	0.2134	0.1994	0.633	0.6026	0.2143	0.2037	0.1606	0.5334	0.3058	0.3165	0.3607	0.8366	0.2435	0.8003	0.4358	0.1403	0.6721	0.3339	0.5111	3.1097	0.4137	2.0313	0.406	0.1956	0.628	0.2898
AC003102.1	1.2973	1.0823	1.7555	0.575	1.4947	0.4674	2.555	0.8749	1.008	1.7002	0.3595	1.2866	0.9406	1.0905	1.6087	1.9853	2.5642	1.9944	3.8475	2.0585	0.4436	0.8551	1.6922	3.585	0.3126	1.2821	1.6937	0.2821	0.6122	0.1775	0.7822	1.0613	0.8949	1.1156	2.7712	0.7109	2.904	3.8648	0.3715	1.7261	0.5645	0.569	2.0349	1.3928	2.531	1.2769	0.7132	2.7276	0.246
AC018682.1	0.2104	0.3223	0.0756	0.36	0.0873	0.1415	0.4169	0.6214	0.0297	0.4593	0.3095	0.2101	0.5313	0.0828	0.1202	0.1808	0.2359	0.4403	0.4234	0.4312	0.0944	0.3776	0.7218	0.0848	0.0112	0.2264	0.1298	0.2012	0.1774	0	0.148	0.149	0.2524	0.258	0.4078	0.2511	0.2668	0.5226	0.1036	0.2034	0.3416	1.0587	15.2119	0.2286	0.2579	0.2221	0.3149	0.3783	0.1777
AL359513.1	0.6216	0.5758	0.6187	0.7175	0.8734	1.0129	0.9363	0.5496	1.6183	0.5657	0.5195	0.191	0.5496	0.3763	0.2086	0.4482	0.7204	0.1126	2.5569	0.6225	0.5437	0.1084	0.7252	0.2775	1.892	0.2573	0.3539	0.0784	0.7602	0.1749	0.7063	0.8124	0.5089	1.2153	1.5475	0.6163	0.5457	0.3887	2.7541	0.4756	0.1007	0.4894	0	0.4007	0.4869	1.6307	2.5764	0.3611	1.9386
AC009054.2	1.9941	1.5798	0.9214	0.2812	0.1183	0.5029	1.2948	0.8867	0.241	1.2637	0.5802	0	0.2604	0.4857	0.8876	0.534	0.6897	2.9617	1.5048	0.7211	0.2131	0.565	0.4115	0.551	0.2272	0.3065	0.9036	0.2724	0.4117	0.3472	0.2254	0.794	0.7133	1.0479	0.2881	0.4079	0.1806	1.206	0.4207	0.3935	0.1875	3.4253	11.6968	1.3262	0.9668	0.3469	3.6949	0.6914	0.4812
AL353804.2	0.1535	0.1459	0.0828	0.2425	0.1275	0.1549	0.6441	0.6617	0	0.1946	0	0.2044	0.2406	0.0805	0.2392	0.5036	0.0413	0.3011	0.2979	0.2221	0.0919	0	0.5543	0.1485	0	0.6608	0.0812	0.0419	0	0	0.081	0.1223	0.1922	0.4107	0.3881	0.1099	0.584	0.416	0.1134	0.2545	0.1212	1.6496	12.2837	0.1429	1.0421	0.1496	0	0.414	0
AC048344.4	0.3032	0.2883	0	1.6763	0	0.3569	0.1414	0.3388	0.2566	0.3844	0.8922	0.471	0.1848	0.0796	0.5039	0.2369	0.2175	0.119	0.2179	0.5117	0.2117	0.1146	0.219	0.0978	0.8063	0.1632	0.6413	0.1657	0.4382	0.2464	0.9599	0.2683	0.7593	0.1352	0.7667	0.2533	2.4994	0.4793	1.1196	0.1955	0.1863	1.0344	15.2184	0.1412	0.2287	0	0.6051	0.1636	0.1707
AC092338.1	0.063	0.5188	0.2037	0.2983	0.1046	0.0635	0.4403	0.0603	0	0.1064	0.2565	0.0838	0.1974	0.0991	0.157	0.2951	0.1016	0.1976	0.4887	0.1366	0.1507	0.2854	0.5457	0.1218	0	0.4066	0.3995	0.3096	0.182	0.0767	0.1993	0.1003	0.1971	0.4211	0.2547	0.2254	0.2395	0.2133	0	0.3131	0.3315	3.0285	24.5288	0.0586	0.2849	0.1841	0.3769	0.4076	0.2127
AC002044.1	0.5057	0.2137	0.1818	0	1.6795	0	0.7073	0.3229	0.8558	0.1424	0	0.6733	0.0881	0.3538	2.3112	0	0.0907	1.8518	0.5815	0.7315	0	0.5731	0.9739	0.9782	0	0.5442	0.3565	0.1842	0.9745	0	0.8893	0.2685	1.2663	0	0.6819	0.2414	0.2138	3.654	0.249	0.0931	0	3.2777	23.4278	0.4709	1.7164	0.3285	1.0092	1.0911	0.2848
C20orf197	0.306	0.9597	0.2876	0.0681	0.2084	0.0475	5.0033	0.556	0.2921	0.7955	0.0426	4.627	0.291	0.247	0.0098	4.8165	0.3841	0.1601	0.9168	25.1988	0.2488	7.664	2.9179	5.8198	2.4032	0.2364	0.0995	0.3429	0.0907	0.5546	0.5298	0.1499	0.2112	0.0105	8.3227	0.8819	0.189	0.6643	0.7879	0.2861	4.8902	0.2409	0.4791	0.1461	0.426	0.5198	1.0802	0.1269	0.3181
AP001628.1	0.4673	1.3031	0.3023	0.2214	1.0862	0.2828	0.7842	0.8951	0.1581	1.8952	0.3807	0.4977	0.3418	0.049	0.1747	0.7008	0.704	0.9533	1.1687	1.6222	0.1119	0.1059	0.9449	0.3616	0.0596	1.4079	0.2964	0.3574	0	0	0.0986	0	0.936	1.5001	0.9451	0.1338	0.5925	1.0762	0	0.7229	2.1156	2.2953	2.1647	0.6091	1.0573	0.3642	0.373	0.4033	0
HCP5	1.6186	8.7719	1.6984	13.2004	6.5951	15.5399	2.0953	3.5089	17.6807	3.6716	2.7997	3.1362	16.5794	3.656	4.5092	7.7121	2.2174	1.6556	9.2263	15.0671	4.9224	3.1937	4.0391	3.5456	0.5872	6.1014	5.6717	2.7216	7.8704	8.1645	6.0561	0.798	3.2702	8.7604	8.6935	7.8248	10.6164	4.8392	6.2712	7.8279	6.06	4.6143	6.5731	5.9903	3.5779	2.4172	10.2617	3.7052	12.2796
AL118558.3	1.7033	1.0482	1.0113	1.6959	2.9921	1.0956	1.6571	1.2767	1.3366	3.5459	0.5698	2.3333	1.1736	1.4506	1.6922	1.4576	1.7797	1.0266	7.2276	3.3564	1.1522	0.5315	1.2122	1.8145	1.0554	1.3282	1.4094	0.7823	0.9632	0.5115	0.8855	1.8479	1.2361	0.8255	1.0734	1.3963	3.6309	4.0632	0.401	1.0093	0.5978	2.1977	0.6757	1.8617	0.7819	2.0444	4.2362	2.1569	1.376
AC087222.1	0.3699	0.5694	0.2849	0.5843	0	0.6397	1.9956	0.5568	0.3577	1.2057	0.2153	0.2814	2.5125	0.0277	0.1317	0.743	0.2559	6.7591	1.7091	0.3822	0.1581	0.1797	1.7938	0.46	0.4384	0.2843	0.9499	0.0578	0.6874	0.0644	0.6691	0.4489	0.8932	0.7069	1.2292	0.4162	0.9381	0.8591	0	0.6716	0.3339	0.649	4.785	0.4429	1.0762	0.5664	0.1055	0.6841	0.0893
GSEC	0.8013	1.0792	3.147	0.3955	0.2495	0.9454	4.7226	6.0641	0.569	1.1244	1.0492	0.4477	0.8858	0.6268	0.156	0.8449	0.612	2.0882	3.0665	1.4333	1.5284	1.7188	1.1263	0.6919	0.6118	0.5928	0.885	0.8287	0.672	0.9069	1.253	1.8801	1.3345	0.9474	0.738	1.2499	0.5534	1.9869	0.8769	0.8143	0.8625	0.6662	1.4763	0.6994	1.2788	0.9828	0.4568	1.3583	1.5348
AC004067.1	0.8371	0.7476	0.2051	0.3906	0.6318	0.499	0.5322	0.9475	0.2575	1.479	0.31	0.152	0.7355	0.2396	0.5691	0.749	0.6347	0.836	0.6727	0.688	0.4326	0.3018	0.4671	0.2944	0.0971	0.778	0.8851	1.1019	0.9348	0.5102	0.4818	0.707	0.9527	1.5269	0.7311	0.5449	0.5307	0.8248	0.2248	1.829	0.4808	0.662	2.5639	0.7086	1.1623	0.4078	0.9871	0.7388	0.5142
ARMC2-AS1	0.2378	0.1507	0	0	0	0	0.3326	0.2278	0	1.2057	0.3229	0	0.2485	0	0	0	0	0.1866	0	0	0.1423	0	0.1717	0	0	0	0	0.3898	0	0	0	0.1263	0	0	0.2405	0.1703	0.3015	0.1611	0	0.1314	0.2504	3.1638	6.5098	0.8857	0.269	5.7927	0	0.2565	0
AL133371.2	0.3624	1.2632	0	1.5024	2.4068	1.5535	0.5068	0.0868	0.6132	0.5359	1.1072	0.3618	1.5619	0.6655	0.1129	1.1888	0.7799	0.2133	1.0548	0.2621	2.3312	0.4107	0.7197	1.9277	0.636	0.5849	0.479	1.5345	2.0948	0.3313	0.9559	1.6834	0.7372	0.6059	3.115	0.7136	0.4595	0.3682	0.9365	1.4015	1.4308	3.0595	31.0946	2.4463	0.41	2.0302	0.7231	1.7591	1.2243
AC020913.3	0.2131	1.0804	0	0.3365	0	0.4299	0.596	0.2041	0.3606	0.18	1.736	0	1.0019	0	0.1328	0.7989	0.2293	0.1672	0.4594	0.6164	0.3825	0.483	0.6155	0.2061	0	0.4586	0.2253	0.3493	0	0	1.3489	0.4525	0.4001	0	0.431	0	0.8106	0.866	0	0.1177	0.6731	3.2708	25.1259	0.1984	0	0.6228	0	1.1493	0
AC006213.5	0.5549	0.2345	0.2991	0.9494	0	2.4255	0.1293	1.683	0	0.1563	0.5023	0.2462	1.063	0.097	0.4611	0.8668	0.0498	0.3628	1.1166	0.9364	1.1622	0.2096	1.0018	0.5367	1.6525	0.4976	0.3911	0.5053	0.1337	0.4509	0.7806	0.3437	0.3473	0.2474	0.4676	0.9933	0.9381	0.1879	0.2732	0.1533	0.5356	0.6625	3.3106	0.6028	0.2093	0.2703	0.3691	0.3991	0
MGC32805	0	1.9118	2.124	1.6876	5.2857	0.1909	1.4944	1.3645	3.1829	1.6553	0.0453	1.3781	0.7676	1.1446	0.4092	0.2295	1.3654	0.3668	0.4224	1.1673	1.6519	0.7947	0.3215	0.4737	0.0142	1.9164	0.7414	0.7298	0.9169	0.1085	0.0117	0.845	1.4352	0.0298	0.2814	3.6979	0.7339	0.8972	0.1315	1.8326	0.4043	1.9477	2.6484	0.9535	1.8762	0.0868	1.3548	0.9125	0.8649
AC026355.1	0.2723	1.1791	8.9036	0.1075	0.5274	0.3204	2.5384	1.0865	5.2978	1.5336	0.0616	0.6041	0	1.3332	0.1131	0.2977	0.7812	2.3142	1.9371	0.6892	0.353	0.1543	0.1966	0.746	0.0579	0.5859	0.4318	0.3719	0.459	0.1106	0.0479	0.3132	0.0284	0.4249	0.0459	1.0072	1.1507	0.6147	0.8041	0.5265	0.7166	8.3582	29.3322	1.8167	2.4127	0.0884	5.6137	0.8811	0.9198
AL049552.1	1.0156	2.4283	0.0498	0.5103	0.1533	0.0466	0.9684	3.8022	0.9373	0.4291	0.188	0.6146	1.1094	0.3149	0.2301	0.4759	0.8196	1.8473	1.055	0.9014	0.3039	0.5754	2.0002	0.4911	0.0589	0.9438	0.7321	0.4288	0.1334	0	0.4383	0.2451	0.2601	1.1114	0.4201	0.6941	0.8195	1.2195	0.2727	1.7598	0.9721	2.2202	15.2605	1.0315	0.7311	1.6641	1.1975	0.9959	0
DLEU2	0.2059	0.3146	0.1529	0.6648	0.6457	0.2469	0.3967	0.1928	0.4103	0.4581	0.6492	0.1675	0.3095	0.1584	0.1825	0.3152	0.2572	0.149	0.3186	0.3524	0.1588	0.1763	0.4081	0.2235	1.1183	0.7976	0.2274	0.4162	0.1422	0.2203	0.3427	0.3376	0.3895	0.4743	0.6825	0.2408	0.174	0.2309	0.2905	0.4184	0.1794	0.8849	5.6504	0.2492	0.4348	0.2964	0.6619	0.1752	0.2357
AC087269.1	0.3167	0.7665	4.7809	0.1819	0	0.3195	0.1611	0.3861	0.0487	0.073	0	0	0.4212	0.7856	0.0179	0.2969	0.7282	0.4519	0.2483	0.1874	0.0172	1.8927	0.707	0	1.4149	0.5268	0.1218	0.0787	0.0832	0.9476	1.0026	1.8498	3.3525	0.5778	0.2621	0.4124	0	0.6632	1.3608	0.0477	0.3487	0.7661	0.4244	0.2949	0.9773	0	0.747	0.2485	2.7239
ALG13-AS1	0.5464	0.606	0.5891	0.4314	0	0.6889	0.9551	1.3082	0.4623	1.7312	0.1855	0.7274	1.4272	0.2867	0.7661	0.5121	0.294	0.3215	0.9424	0.2964	0.327	0	0.5919	0.2642	0.0872	0.5879	0.8665	0.6717	0	0.1665	0.2882	0.5801	0.684	0.5481	1.9338	0	1.0392	2.0355	0	0.7547	0.6472	2.7956	15.8188	1.6533	0.6181	0.6654	0.2726	2.0628	0.2307
ACAP2-IT1	0.193	0.4159	0.1249	0.7011	0.0641	0.2726	0.3239	0.1849	0.196	0.3588	0.4193	0.2056	0.484	0.0405	0.4811	0.2894	0.1662	0.2726	0.5826	0.4188	0.1155	0.3062	0.4182	0.224	0.0493	0.2908	0.2449	0.1898	0.1116	0.0941	0.5702	0.2664	0.1208	0.1549	0.7807	0.5804	0.7342	0.183	0.057	0.4052	0.3048	2.1332	19.9954	0.2157	0.4367	0.4137	0.1541	0.1666	0.326
FP671120.4	0.3751	1.262	0.4356	0.1595	0	0.1746	0.3632	0.3869	0.9766	0.1219	0.431	0.1921	0.603	0.6056	0.9531	0.0811	1.2576	0.1811	0.0871	0.167	0.0518	0.3924	0.9795	0.6977	0.1842	0.2174	0.2441	0.1734	0.9175	0.1759	0.1218	1.0112	1.5896	0.4246	0.0584	2.2935	0.183	0.6646	0.8949	1.5944	4.0714	0.1772	26.3106	0.2956	0.6529	0.1968	1.4972	0.1556	1.0724
AC005920.2	0	0.1017	0.0865	0	0	0	0.2244	0.0768	0	0.1356	0.1089	0	0.0419	0.0842	0.05	0	0.0432	0	0	0.2321	0	0	0.2318	0.0776	0.0512	0.0863	0	0	0	0	0	0.0426	0.2511	0.1073	0	0	0	0.2174	0	0.133	0.1267	4.0229	35.4753	0	0.4538	0.0782	0	0	0
EP300-AS1	0.408	2.8813	1.0682	0.5523	0.4839	0.2352	1.3042	0.2791	2.3669	2.0191	0.7123	1.3191	0.5481	1.6818	1.017	1.3111	0.2822	0.2744	1.1058	0.6323	0.9417	0.5944	0.6314	1.1837	0.5579	0.6899	0.6162	0.3821	1.0107	0.2131	1.3528	0.7426	3.028	0.9355	1.3556	1.5858	0.5912	1.0265	1.5493	0.8372	3.1297	3.2207	14.2359	2.5506	0.3956	3.6343	0.4652	3.3951	0.9845
FMR1-IT1	1.1648	0.7382	0.3349	0.5519	0	0.235	2.0634	0.6694	0.5256	2.0997	0.1054	0.2068	1.9879	0.0407	0.3387	0.7278	0.2925	1.0968	1.038	2.078	0.1859	0.528	1.2898	1.0514	0.0991	0.5014	0.4105	0.2546	0.3367	0	0.3277	0.4123	0.9722	0.1039	1.0994	0.6116	2.1662	2.1566	0.1147	0.6436	0.7767	0.5563	8.0121	0.7953	0.8785	0.6809	0.7748	0.4188	0
AC011468.1	4.0643	2.5509	2.2548	6.0451	6.6175	1.8707	1.6556	4.7997	1.8028	2.1339	1.018	3.7298	1.6905	0.6832	4.2542	1.1465	1.2739	1.8577	2.5353	4.9087	1.0154	2.9514	1.9663	1.4884	0.9065	3.7791	2.4199	1.1643	1.1405	0.8657	1.1241	0.9218	2.5441	0.3167	3.1525	1.4975	2.902	2.6996	0.8158	0.9375	1.5788	2.4632	10.7184	2.3147	1.4732	1.2687	3.937	2.2135	0.6666
AL591895.1	26.0995	13.0005	32.3474	10.8188	42.0654	4.555	50.3098	21.112	12.9511	74.0497	3.1179	7.9479	19.9534	11.5652	30.3355	18.1499	40.1924	29.3071	21.2216	29.1723	9.7559	13.531	23.8233	82.8333	7.0334	55.2645	23.6307	7.6948	14.3792	5.504	6.4603	14.141	45.0825	5.938	11.9972	23.5653	17.566	36.1874	4.7473	26.1761	21.0332	8.5374	24.8191	24.4438	25.9764	26.5479	16.0364	41.4472	1.9393
HCG18	1.5968	1.7541	1.9512	2.3382	2.0519	1.5254	1.4409	2.2022	1.8891	2.1356	2.5498	2.693	1.9084	1.5646	1.4348	1.4315	1.3525	1.7828	2.0488	1.711	1.9527	1.6196	1.7271	2.1347	2.2916	2.1979	1.2443	1.4552	1.6418	1.8413	1.3644	2.0324	2.6723	1.1619	2.1648	2.145	3.3599	2.8816	1.468	1.8905	2.4774	4.0288	10.4751	1.7175	2.4491	1.8311	4.0937	1.5025	1.1356
AP001065.1	0	2.2543	0.2675	0.2286	1.0988	0.6258	1.3304	0.0792	0.4899	0.3145	0.2808	0.6607	0.3025	0.651	1.2887	0.2714	0.0668	0.3894	0.5885	2.0041	0.1485	0.1406	0.2688	0.24	0.132	0.3115	0.3936	0.1582	0.2391	0.1008	0.0436	0.6368	0.2589	1.9363	0.0837	0.0592	0.3671	1.0086	0.1832	0.3428	0.6968	0.5502	0.3484	0.6162	0.1872	0.6448	0.1651	1.5615	0.2096
LINC00982	0.0238	1.7002	1.2512	0.0263	0.9477	0.1631	2.4812	0.1367	0.6358	0.7837	0.0581	0.3799	0.5616	0.5864	0.2401	0.4681	1.8477	0.0672	0.6727	1.118	0.1509	0.1563	1.4976	0.2116	0.2003	0.8445	0.2112	0.1195	0.1512	0.0464	0.1004	0.1338	0.1399	0	1.1929	0.218	0.1508	0.8473	0.014	0.494	0.6861	0.2142	0.1903	0.4251	0.0538	2.6044	0.038	0.785	0.0562
AC004918.3	1.7853	1.3505	1.3039	3.3426	0.765	1.2199	1.4095	3.0061	0.8283	1.7518	1.7204	2.0317	3.5954	0.8762	2.1892	2.2131	1.0845	2.0334	2.6572	2.2075	0.7582	1.5011	2.1835	1.5317	1.0474	1.8901	3.4708	2.2184	1.0819	1.5091	1.914	2.2931	2.0007	4.0828	4.0185	1.0721	2.7384	1.8725	1.4458	2.7046	3.4108	5.3335	18.0684	2.413	1.4985	1.4869	1.2066	3.2615	1.0215
AC074033.1	0.0498	0.1578	1.0735	0.8649	0.3307	0.0502	0.4178	0.3815	1.5164	0.5889	0.1352	0.5302	0.1301	0.4179	0.6826	0.1867	0.2947	0.1563	0.1073	0.144	0.0894	0.3949	0	0.626	0	0	0.1053	0.1632	0.1439	0	0.1051	0.2907	0.1247	0	0.0503	0.2495	0.1263	0.1349	0.147	0.2751	0	0.4585	7.0237	0.1854	0.0563	0.194	0.0993	0.2685	0
MIAT	0.3409	0.4418	0.3985	1.5456	0.4388	1.047	1.7999	0.6897	0.1231	0.1796	3.8123	0.2728	5.1967	0.0884	0.0549	1.1596	0.2906	0.5605	15.9588	0.3615	0.5696	0.6706	2.8602	1.2502	0.5365	1.0366	0.5386	0.2658	0.5037	0.0817	10.206	0.3457	0.2973	0.1127	5.324	1.5632	0.6629	0.1362	0.2913	0.7301	0.7935	0.7349	4.5527	1.0342	0.2037	0.2183	0.8828	0.4318	0.427
AP006621.3	2.5222	1.5192	2.1214	1.1018	3.98	1.3352	3.4274	1.0965	2.3004	5.1693	0.6072	1.4289	1.813	1.4453	1.2039	1.8108	2.0789	1.6703	4.4044	2.1347	0.9099	0.6487	3.5009	1.7301	1.2214	3.2916	2.5912	0.5962	0.3361	0.6105	0.9625	1.529	1.2541	0.5743	1.4834	0.9734	3.5837	2.3991	1.0567	1.6505	1.2054	1.08	0.678	1.2325	0.6678	1.6906	0.8567	2.4506	2.4475
AC008764.2	2.3377	2.5142	1.1456	1.3985	1.0586	1.9293	4.0619	3.1209	4.9145	4.4294	3.2705	5.2812	5.5143	0.6318	2.2073	3.2534	3.8114	3.4462	3.299	2.1006	1.6109	2.0872	4.195	3.1515	1.989	3.5827	2.1721	2.0901	1.8427	1.7268	3.1391	2.2941	2.7935	0.379	4.0117	3.7027	5.0301	5.806	0.5231	3.092	2.3122	2.3197	8.353	3.9575	2.8049	7.7302	2.1203	3.668	1.7949
AC079949.2	0.0454	0.0921	0.0196	0.7386	0.4373	0.7786	0	2.7572	0.3534	0.7059	8.5702	0.4594	0.7212	0.1001	0.0623	0.1447	0.0147	0.0071	4.4054	0.0131	1.3532	0.0515	0.7608	0.0176	0.0116	0.0489	0.0192	1.5134	0	0.3542	0.1916	0.0434	0.0398	0.6924	1.5061	0.0195	1.2436	0.0123	0	0.0502	0.0765	0.0279	0.2295	0.0592	0.5651	0.2831	0.1087	0.1665	0.4602
AC024075.2	2.6943	3.8163	2.8658	1.4279	7.7463	2.8271	5.7406	3.585	5.9971	6.8755	1.6205	6.9812	3.9016	0.8918	3.5271	3.2371	5.0202	2.7525	3.0565	3.9757	1.2119	2.6025	5.0929	3.8475	1.6732	6.3239	2.6576	2.055	2.5348	1.2563	3.167	2.6112	4.8444	0.774	4.1327	4.0525	4.3105	8.3656	1.2818	3.9163	1.7325	2.5906	6.2824	3.9397	3.1708	6.4482	4.8711	4.1353	1.1607
LINC01857	0.5414	4.6321	0.1751	2.6505	3.1461	3.058	1.2114	0.2074	2.7482	0.0915	0.5881	1.009	2.7718	0.9941	3.6099	1.0656	1.1651	0.2549	2.6379	0.7048	1.3607	0.3681	1.9939	2.1991	0.3109	1.7477	1.66	1.1536	32.155	0.5939	3.5414	1.0634	1.1522	0.2897	5.42	5.1167	0.0686	0.2934	2.5584	1.4058	1.14	1.4958	2.0519	2.3691	0	0.9494	4.6452	3.0951	13.26
AC015849.3	1.9649	3.8398	0.8827	2.586	0.5438	1.1011	1.603	3.9729	0.0924	4.3352	1.1858	2.6885	6.2163	0.3436	0.5442	2.2509	1.1453	1.97	3.5539	1.4606	1.1105	0.9897	3.0745	1.7948	0.5225	2.3493	3.1741	0.4772	0.7888	0.1996	2.3611	1.304	1.7766	2.0442	2.8702	0.9379	4.014	4.2517	0	2.1109	1.9539	3.2396	19.3078	2.2361	2.4699	2.7653	0.7624	3.5327	0.0922
AC104825.1	0.4263	0.5144	1.096	0.5826	1.9329	1.075	3.5084	0.5732	0.6242	1.2053	0.59	2.1282	1.9359	1.2215	1.0984	1.191	0.7234	2.3543	3.634	0.2609	0.6819	0.5017	1.4505	1.3003	0.3191	1.0763	2.5918	1.8544	1.4572	0.3597	0.8131	0.8531	1.1084	1.0308	1.3348	1.5144	1.0707	2.5988	0.3511	2.6678	1.2127	0.7215	2.8483	1.4121	1.3077	2.1646	0.7689	1.2115	0.2631
HOXB-AS1	2.0673	0.3573	0.1658	0.3778	0.5106	0.224	0.8124	1.4891	0.3469	0.6063	0.928	0.091	1.2942	0.0986	0.0745	0.6245	0.0735	0.3351	1.9523	0.2101	0.1022	0.6196	2.6527	0.38	0.109	0.3861	0.2168	0.3454	0.1975	0.4165	2.7219	0.2177	0.1925	0.1371	0.8984	0.3181	0.13	0.3125	0.0757	0.6136	0.7195	0.5245	1.1512	0.8431	1.7009	0.3496	0.6477	0.4239	0.5483
AL606834.1	1.2759	1.5921	2.1494	3.4321	2.9793	1.9708	3.0113	2.3677	0.3373	0.9771	0.5956	1.0617	0.8333	0.8996	1.8885	0.9717	1.1799	1.0637	0.6706	2.8549	1.4078	1.4008	1.5262	2.2753	1.4504	0.472	1.3491	1.0675	1.1525	0.8748	1.0097	0.6562	1.7221	0.9067	1.8145	1.142	1.8201	2.4308	0.5888	1.0354	0.9446	1.9178	8.8157	1.0024	1.0826	1.4763	3.8191	1.1183	0.6062
AC098851.1	0.0467	0.2962	0.3023	0.1476	0.2328	0.1414	0.1307	0.4923	0	0.3159	0.0635	0.3111	1.6601	0.049	0.6698	0.2628	0.0503	0.5133	0.141	0.7097	0.3356	0.3177	0.135	0	0.1193	0.3017	0.3953	0.3319	0.1351	0.057	0.3451	0.0744	1.287	0.125	0.2835	0.5688	0.474	0.4431	0.138	0.568	0.3198	1.6259	9.5442	1.3053	0.0529	2.1854	0.1865	0.5041	0.1579
MALAT1	10.6945	45.2806	23.2849	29.6308	38.6056	21.8093	98.0989	23.6438	15.1815	83.8397	11.511	24.1981	79.2162	18.5505	16.5084	27.7022	63.0014	26.7177	81.575	33.5353	16.5114	8.7145	53.506	25.4775	1.8867	46.6529	23.8532	5.9455	10.9778	6.648	28.7771	20.9063	64.9202	24.8254	42.4642	25.4394	52.9495	144.58	3.9339	20.8533	29.5514	885.148	5544.27	31.7269	109.835	20.6987	30.4364	49.5989	3.4194
MIR193BHG	0.1541	0.3795	1.0681	1.8846	0.4752	0.684	1.2132	0.6705	0.6333	0.1972	0.2033	0.1817	0.9271	0.3234	0.0768	0.6645	0.9785	0.5321	2.0107	1.0191	0.195	0.2894	0.512	0.2002	0.1096	0.3175	0.149	1.6601	0.1718	1.3095	1.547	0.8135	1.4112	0.1001	0.3785	0.1608	1.4126	0.519	0.2146	0.2968	0.5146	0.2884	0.9272	0.2542	0.4035	0.1373	0.5096	0.1187	0.3645
CBR3-AS1	0.976	0.7419	0.8553	0.1324	0.7904	0.1178	1.8213	0.2265	0.3799	0.3238	0.1179	0.3547	0.6225	0.2513	0.2519	0.7099	0.3528	0.5826	0.7462	1.8686	0.1505	0.6344	0.601	0.5791	0.2464	0.5605	0.2374	0.0981	0.1384	0.1277	0.3032	0.418	0.6709	1.2054	0.663	0.3022	0.6795	0.5982	0.3316	0.574	0.5122	1.4491	5.2574	0.8251	0.4775	0.3384	0.6332	0.5329	0.2073
AC010487.2	0.4384	0.4516	0.1182	0.0866	0.728	0.0553	0.2299	0.4724	0.3709	0.6483	0.0744	0.2189	0.6585	0.2013	3.552	0.7705	0.5013	0.344	1.0871	0.5946	0.1968	0.1863	0.3562	0.424	0	0.7077	0.1738	0.1198	0.0792	0	0.1156	0.2037	0.4803	0	0.1108	0.1177	1.2509	0.4084	0	0.4542	0.5193	1.0656	2.1926	0.7144	0.31	1.4951	0.5468	2.3057	0.8332
AC138956.2	0.6053	1.7585	0.2175	0.8764	0.335	0.5088	0.9172	0.918	0.5975	3.751	0.3425	1.0074	2.2665	0.2911	0.3458	0.5201	0.7057	0.7521	1.7837	1.0945	0.7849	0.2287	1.2751	0.6343	0.0322	1.8999	1.4935	0.1378	0.1458	0.0615	0.4258	0.616	0.6947	0.7423	1.2754	0.7585	2.7505	1.3326	0.3725	1.2263	0.7967	0.3614	3.824	1.1273	1.2555	1.3271	0.604	1.4148	0.4261
AL031768.1	0.7599	0.7465	1.3109	0.27	0.3785	0.1533	1.3285	0.3639	0.3215	0.7063	0	0.3541	0.4566	0.4585	0.8761	0.0712	0.3475	0.6857	0.9503	0.4122	0.3183	0.0861	0.247	0.6615	0.291	0.736	0.241	0.1246	0.1098	0.0463	0.2004	0.3429	0.9989	0.5082	0.5379	0.1632	1.4454	0.1802	0.0561	0.2729	0.2	1.2831	10.6409	0.5661	0	0.5183	0.7582	0.2869	0.1284
AC009996.1	0.0816	0.3102	0.2199	0.1933	0.1355	0.2469	0.4564	0.7813	0.069	0.7582	0.3877	0.3801	0.5114	0.0856	0.2288	0.3059	0.4389	0.4161	0.4573	0.2655	0.2929	0.2311	0.4419	0.0394	0	0.4828	0.5607	0.1114	0	0.0994	0.0861	0.1083	0.3574	0.1637	0.825	0.2044	1.0344	0.8289	0	0.3606	0.2577	1.0435	9.1041	0.3038	0.5999	0.2782	0.2442	0.352	0.1378
AC007038.1	0.0882	0.4192	0.1426	0.1915	0.6224	0.0445	0.4471	0.2112	0.5223	0.4471	0.2245	0.1027	0.3053	0.081	0.1924	0.3307	0.172	0.3287	0.9698	0.1754	0.1583	0.1374	0.422	0.1386	0.0422	0.5694	0.5012	0.1265	0.0478	0.0806	0.1977	0.1756	0.1311	0.4424	0.6243	0.1579	0.4054	0.4705	0.0488	0.4142	0.2147	1.5907	8.5891	0.3079	0.2245	0.5048	0.396	0.4043	0.1117
LINC00973	0	0.1579	0	0.0437	0.1379	3.7424	0	0	0	0	0.5263	0.0369	0.0289	0.0291	0.1553	0.2595	0.0596	0.1303	0	0.02	0.0166	0.0628	0.02	0.0803	0.0353	0.6555	27.4014	0.4992	0.08	6.0744	0.0584	0.0294	0.0173	1.1111	0	0.0396	25.2774	0	21.5074	2.6159	0.0875	0.0567	0	0	0.1566	0	1.0497	0	0.0468
AL355075.2	0.5572	0.777	0.4205	0.836	0.0925	0.1686	1.091	0.7472	0.8486	2.0246	0.454	0.5935	1.4265	0.1462	0.1042	0.3134	0.8694	1.6615	0.865	1.6523	0.3335	0.442	1.2475	0.6467	0.1778	1.2592	0.7659	0.1827	0.5637	0.1358	0.4703	0.6508	1.0464	0.3727	2.7048	0.5187	1.6957	1.5475	0.2469	0.7081	0.8214	2.395	13.8452	0.9858	0.7565	0.8144	0.8895	0.8415	0.5648
AL928742.1	1.5067	0.955	0.1048	0.1919	0	0.4412	0.4758	0.0931	0	1.0678	0.396	0.3882	1.4474	0.2805	0.0909	0.1367	0.2877	0.1525	2.4731	0.5624	0.4363	0.1102	1.3689	0.3291	0	0.2092	0.1542	0.0266	3.2311	0	0.359	0.2064	0.1825	0	2.0644	1.3573	0.1849	0.0988	0.3589	0.7519	0.1791	0.7958	0.307	1.0861	0	0.1421	0.194	0.3146	0
AC020907.4	5.6714	1.2837	2.1292	2.6391	1.5975	0.4597	2.6203	8.0993	1.2853	3.0807	0.6188	1.146	2.381	0.5314	0.6942	1.0442	1.3623	2.9402	4.5199	3.4426	0.9394	1.2051	2.4867	0.4897	0.0969	3.3239	1.8204	0.7194	0.1464	0.2469	1.1754	0.4033	3.7402	0.1355	3.3798	0.7252	2.2473	3.8759	0.5235	1.7906	1.2529	1.6582	1.2795	1.7916	0.7447	0.7401	2.0209	2.4035	0.4277
AC243960.1	0.185	0.9378	0.2393	1.1101	1.2285	1.0262	0.7502	0.5492	2.4413	0.2032	1.0549	1.3297	3.3339	0.33	0.415	0.8148	0.7962	0.2322	1.7148	0.7893	0.642	1.09	1.2289	1.771	0.118	1.0549	0.6845	0.1314	3.2344	0.3607	0.9563	0.6187	0.6831	0.3711	4.6202	1.8277	0.5394	0.3508	1.557	1.3388	0.4479	2.1768	5.6474	1.705	0.1256	1.0092	2.5098	0.858	6.9051
AC135050.3	0.7712	0.7519	0.1919	0.4216	3.152	0.1795	0.9126	0.9091	1.4053	0.5514	0.1611	0.079	1.4876	0.0622	0.3697	0.278	0.7022	0.3724	1.765	0.1287	0.1775	0.4034	0.7283	0.3442	0.0379	1.149	2.1326	0.551	0.2572	0.0723	0.0626	0.2834	0.557	0.0793	1.1398	0.4672	0.6018	0.6831	0	0.9177	0.5309	0.3642	0.8744	0.5523	1.1409	0.4046	0.2367	0.8319	0.501
AL589765.4	3.556	1.3699	3.3828	1.4866	3.2417	1.9693	2.8279	4.1404	1.0619	4.183	0.4734	2.0422	2.4407	1.8291	0.4345	1.111	2.0633	6.1276	2.2249	10.59	1.3769	2.6866	1.7121	2.1579	1.4239	2.476	1.6957	1.8668	2.1161	0.4249	1.2506	2.1471	7.0268	3.6374	1.6218	2.8457	2.5639	5.1481	3.7069	3.4672	1.4683	2.6401	0	2.2723	1.341	0.9511	0.9739	1.3539	1.4134
AC007991.2	0.5223	1.1585	0	2.8869	0	2.1072	6.5736	2.7511	1.7674	1.9858	0	0.3476	3.2742	0.274	0	3.4266	0.1405	0	0.4504	0.1889	0.9376	2.6633	0.1886	5.0511	0	0.562	1.6566	0.2854	0.3774	2.2279	0.8265	0.4159	0.3269	0	6.3378	2.0567	3.3111	3.3607	0	1.0099	6.8736	4.5428	16.4955	0.9726	2.3633	0	2.6054	1.1268	0.8822
TNFRSF14-AS1	0.3993	0.6409	0.0749	0.6992	3.1708	0.5297	0.5038	0.3575	1.0061	0.5904	0.1886	0.3813	1.2199	0.3689	0.9629	0.3824	0.6865	0.3065	1.3138	0.6403	0.3558	0.4132	0.3761	0.2812	0.0665	0.7426	1.2023	0.2443	0.2885	0.2169	0.2519	0.2466	0.47	0.1219	0.5135	0.7396	1.4914	0.3322	0.0833	1.1007	0.2856	0.4841	0.1919	0.5415	0.1129	0.5624	0.1559	1.6995	0.4839
FAM30A	0.0539	0.3501	0.1569	0.3724	0.6756	1.3645	0.8367	0.2917	0.3466	0.0524	0.6843	0.3372	4.0772	0.2545	0.1092	0.586	0.2726	0.0465	1.4909	0.267	0.516	0.2077	1.3973	0.9018	0.129	0.1827	0.5813	0.1355	1.6045	0.0591	1.4955	0.2289	0.4436	0.0252	2.1747	1.2677	1.6812	0.1296	0.1831	0.1816	0.5575	1.1334	3.1152	1.2796	0.0427	0.533	1.3389	0.2384	2.4536
OLMALINC	1.9533	0.4887	1.9012	0.578	1.4689	0.1856	4.0292	1.7995	0.8809	1.0882	0.4704	0.5654	0.8855	0.612	0.6842	0.875	1.568	1.3591	2.7057	0.729	0.6887	0.4902	2.5979	0.3104	1.1965	0.8593	1.4403	0.2951	0.3253	0.2314	0.9045	0.8333	1.1589	2.2724	0.855	0.9824	0.7247	1.5007	1.2631	0.7429	0.7419	0.3705	0.9973	0.7508	3.4585	1.3139	0.7811	0.6946	1.134
FENDRR	0.0929	0.2773	0.2337	0.2262	1.4399	0.1093	0.3736	0.4042	0.642	1.0762	0.4416	0.5618	0.265	1.0095	0.8396	0.2467	1.3935	0.2309	0.389	0.0224	1.1445	0.6186	0.3103	0.2284	0.0346	0.7624	0.2415	0.0613	0.6042	0.2218	0.0327	1.3298	0.0703	0.0052	0.1096	0.5267	0.2602	0.59	0.1258	1.0267	0.3342	0.3486	0.4647	0.4181	0.2146	3.4476	0.2163	1.4324	0.2027
AL049840.1	1.1003	1.1543	1.3908	1.588	0.8505	1.7605	1.9634	2.889	0.5136	2.0679	0.8501	1.6669	4.4006	0.4479	1.0522	0.8891	0.9595	1.8607	7.5506	2.4011	1.0444	0.602	3.2881	1.3027	0.2663	1.3269	3.4702	0.8085	0.5757	0.763	2.7822	0.9468	1.8644	0.6344	2.3597	1.3855	5.5327	2.6215	0.2802	1.0167	1.6479	7.0084	29.2807	2.7026	0.8156	2.4583	2.0442	2.5785	0.5768
AC087273.2	9.3623	0.1495	4.597	0.043	0.3916	0.0732	2.842	0.1738	0.0307	0.0613	0	0.0483	0.019	0.0286	0.0226	0.2381	0.0781	2.3775	1.9873	0.5118	0.0869	1.6449	2.3848	0.2106	6.7387	0.6834	0.0576	0.0595	0	0	0.0574	0.1156	0.1022	0	9.9449	0.1819	0.092	30.2459	0.4287	0.2406	0.0955	0.0928	0	0.0169	0.7184	0.1061	7.7117	0.1566	0.2145
AC092953.2	0.6097	0.6762	0.2876	0.4814	0.1898	0.6534	0.4263	1.0219	0.5803	0.5796	0.3622	0.7102	0.7167	0.3998	1.3773	0.2857	0.205	0.598	0.4765	0.4961	0.114	0.0864	0.4678	0.6634	0.7052	0.41	0.3626	0.3956	0.4405	0.5109	0.4422	0.2832	0.3816	0.2039	0.578	0.3547	1.1596	0.8001	0.1125	0.7158	0.8024	0.5069	2.8885	0.4258	0.6466	0.891	0.9124	0.4933	0.2575
AC009554.2	0.9949	1.605	1.1701	0.4999	2.8533	0.3193	1.1384	0.7796	1.0713	1.7195	0.2456	0.4816	2.4334	0.3796	3.3817	0.551	0.5353	0.3193	1.3065	2.4529	0.1353	0.9224	2.7106	0.3062	0.6349	2.4817	0.6694	0.3706	2.2873	0.6614	0.8111	0.5522	1.9531	0.242	1.8292	0.68	0.7454	1.0721	0.2671	1.5491	0.6904	1.9436	11.4264	1.0947	2.8649	1.5421	5.9556	1.2683	0.3819
MIR34AHG	1.558	1.7731	0.8745	2.0158	1.8855	0.3674	1.3527	1.7736	1.3103	3.2484	0.2452	0.9861	1.4984	0.1606	0.9823	2.4099	0.9288	3.5881	1.9547	1.2862	0.3041	0.8082	1.3882	0.3671	0.0742	2.9841	5.1425	0.6238	0.146	0.1455	0.3746	0.3835	2.1114	1.0522	0.7738	0.7561	2.7478	0.367	0.8769	1.9465	2.1802	2.0798	5.2849	1.368	4.1172	1.9414	1.6247	1.5287	0.6928
AL008729.2	2.0272	15.8106	18.0921	2.8904	47.6854	2.9536	10.8681	2.8045	22.0108	6.8993	13.2283	12.8945	3.5597	29.3082	8.2116	3.853	9.0591	1.679	8.4744	20.4855	4.1449	3.8927	4.5547	3.7579	1.3655	9.6953	3.5724	3.7537	11.393	3.4317	4.8719	3.5278	3.4191	1.3558	7.2322	9.1527	5.7836	3.4329	2.4117	7.2181	5.4547	7.3761	19.2087	9.1231	5.7335	6.3095	9.6635	28.0641	2.1878
NAALADL2-AS2	0.0257	0.0325	0	0.0608	0	0	0.3948	0	0	0.1518	0	5.6367	1.4344	0.0135	0.032	0.0962	0	0	0.0221	0.0371	0	0.0582	0	0	1.834	0	0.1085	0.4627	0	1.4387	0	0.109	0.0321	0.0343	0.0778	0	0.2278	0	0.72	0.0425	0.4863	0.2626	2.3234	0	0.029	0	2.9698	0	0
AC083964.1	0.8878	0.6163	1.7321	0.5008	0.4212	0.2559	3.6659	0.5669	0.8585	2.0005	0.1148	0.5066	0.1104	1.0204	0.3162	0.8322	1.2284	0.5308	0.4922	0.5198	0.3542	0.6229	0.977	0.9814	0.1079	1.7743	0.7599	0.5775	1.2831	1.3398	0.5799	0.8081	1.4291	0.4524	0.5131	0.9082	0.0536	2.7779	0.4371	1.7052	1.0461	0.5624	4.0951	0.5511	0.287	0.6179	0.8436	0.5929	0.2143
AC009113.1	1.3083	1.5686	1.7162	0.7232	3.2586	1.1547	3.1258	1.4724	3.2838	2.2847	1.6285	1.5241	1.2987	1.1727	0.9172	1.6453	2.5694	0.71	3.6106	1.3799	1.0831	0.5931	1.6771	1.3813	2.1638	1.3492	0.7954	0.8221	1.1029	0.7707	1.1503	2.3385	1.4536	0.5542	1.5436	1.3583	2.3087	2.0826	0.8856	1.1566	0.5682	1.4951	1.6988	1.4314	1.1594	2.4645	0.805	1.4937	1.5286
AC005261.1	8.5886	4.7218	8.329	3.4479	10.2515	7.2499	6.4651	8.4655	4.7525	9.366	3.5165	9.8435	6.7943	3.958	7.547	6.8598	9.8815	8.2851	11.0997	13.9343	3.7022	5.0331	8.5832	6.9695	6.0476	10.3931	12.8709	4.2039	6.6082	8.1885	7.7219	3.8358	6.8052	3.1796	11.355	7.2067	11.6676	7.2201	2.2171	3.3179	6.8563	10.7863	35.458	6.4534	2.859	6.0886	5.6045	9.0893	1.8809
LINC00641	0.7923	1.2465	0.7839	0.7802	0.8745	0.865	2.4378	1.3391	3.8485	2.1384	1.8732	2.184	2.1257	1.0784	0.5141	1.0309	1.0908	2.9365	2.6488	1.1123	0.7391	0.412	2.1911	1.2801	1.2878	2.2869	2.5428	1.1052	0.7207	0.4431	3.3339	1.064	1.4324	1.0598	2.2812	1.4283	3.0671	3.0938	0.4061	2.5802	0.9937	1.3688	11.1679	1.2454	2.225	2.0252	1.8693	1.8602	0.4566
AC022173.1	0.1385	0.0585	0	0.0365	0	0	0.0646	0	0	0.078	0.0627	0	0.0724	0.0242	0	0	0.0745	0	0.0199	0.0668	0	0	0.1333	0.0446	0.0295	0	0.0976	0	0	0	0	0	0.2312	0.0617	0.3268	0	0	0.1563	0	0.0255	0.1215	3.5429	29.2574	0.043	0.1044	0	0	0	0
AC020571.1	0.663	0.6933	0.1072	0.8115	0.2752	1.3542	0.3477	0.1746	2.2437	0.112	2.6557	0.2869	1.0651	0.5044	0.1239	1.6623	0.2497	0.8063	0.5575	0.2637	0.3967	0.3569	1.1132	1.3145	0.2221	0.5172	0.2629	1.0596	1.8204	0.6061	0.3148	0.3696	0.3424	0.4434	2.0114	1.0325	1.1979	0.5164	0.7098	0.5037	0.8115	0.9668	2.6524	0.5247	0.225	0.0969	0.5292	0.2503	2.4078
AC092803.2	2.721	0.3734	1.0737	0.5316	0.7918	0.9055	2.0204	0.7926	0.2136	1.0311	0.6285	0.3361	0.4397	0.5078	0.2098	0.9728	1.1395	0.3082	2.8971	1.197	0.4952	0.5881	2.117	1.0445	2.1929	0.7848	0.608	0.3372	0.8513	0.2564	2.057	1.7053	0.4653	0.469	2.1844	0.6628	0.2846	1.3301	0.435	0.9609	0.7532	0.9186	0.7088	1.097	1.3011	0.6286	0.1399	0.3631	0.1185
AC124283.2	0.7538	1.0617	0.6321	1.9843	0.4172	2.1122	1.64	1.3638	0.4252	2.4063	1.4785	0.7806	1.7504	0.3955	0.522	1.4916	0.6309	0.7229	1.4808	0.7875	0.2506	0.6644	2.4196	0.486	2.5656	1.352	2.3912	1.1899	0.4842	0.5104	4.4186	2.8904	3.0933	2.8009	1.2705	0.5997	1.2745	2.4964	1.9791	0.5553	1.0142	0.5143	0.7055	1.4818	1.4214	1.2241	1.0028	0.4518	0.7074
AC008014.1	0.9794	0.3572	0.5427	0.4105	0.7813	0.2594	0.7193	0.676	0.6759	0.4623	0.6389	0.4589	0.3287	0.4507	0.3989	0.1487	0.3385	0.3821	0.9367	0.3997	0.3569	0.8867	0.5611	0.8308	0.2165	0.1413	0.8273	0.3019	0.3795	0.6602	0.3117	0.276	0.4452	1.2662	0.3763	0.4074	1.2211	1.5937	1.0828	0.2963	0.2074	1.2766	3.1453	0.5044	0.489	0.5544	1.0918	0.1712	2.44
AC108010.1	0.4805	0.9246	0.148	0.8267	0	0.9348	0.7201	0.6575	0.1452	1.3631	0.8855	0.6397	3.5685	0.2161	0.6524	0.7399	0.5263	1.3331	1.1545	1.204	0.5135	0.7002	1.5245	0.9129	0.3505	0.6094	0.8529	0.4876	0.5704	0.4811	0.9959	0.9476	1.085	0.7346	1.2149	0.6881	2.002	1.2439	0.2028	0.7301	0.7499	2.8802	4.0835	1.7577	0.796	0.8026	0.4452	0.722	0.2609
AC053513.1	0.3609	0.2516	0.1167	0.6555	0	0.2912	0.2524	0.4494	0.0611	0.4574	0.245	0.1441	0.7919	0.0757	0.2249	0.4398	0.1165	0.1982	0.4513	0.261	0.1296	0	0.2606	0.3491	0.1843	0.1165	0.6106	0.0986	0.2086	0.044	0.2666	0.2491	0.1807	0.0483	0.365	0.3101	0.8695	0.2689	0.0533	0.4786	0.399	1.3296	7.7515	0.3696	0.1225	0.7033	0.072	0.3115	0.1219
ELFN1-AS1	0.2962	0.1366	0.1452	0.7018	0.0447	17.4675	1.8079	1.0834	0	0	2.121	0.0717	2.3075	0.0141	0.0503	0.1767	0.0869	1.8807	0.5574	5.785	0.2901	0.2442	0.6224	0.1823	2.0967	0.058	0.0285	0.1471	0.1557	0.0328	3.4666	0.143	0	0.7565	0.8443	2.7383	0.0683	0.675	1.4716	0.0298	0.0851	0.0276	0.2835	0.4012	0	0.0525	1.2898	0.1162	0.4549
AL031717.1	0.33	1.0457	0.1525	0.335	0.0783	0.0951	0.7252	0.7676	0.0798	1.9917	0.5761	0.3138	1.3546	0.1237	0.1175	0.2209	0.2029	0.4069	1.7482	0.375	0.1128	0.5877	1.0214	0.5927	0	1.0146	0.8972	0.2576	0	0.2298	0.2984	0.3504	0.7082	0.3153	0.9535	0.3713	0.7771	0.3832	0	0.7293	0.7694	2.1709	2.9779	0.9657	0.64	0.5971	0.2822	0.356	0
AL355312.3	1.1098	0.1623	2.8533	0.4045	1.5592	0.775	0.3582	0.8176	4.0447	12.9121	0.1159	3.8642	0.7582	2.8666	2.9792	0.4001	3.0775	1.6076	0.4049	0.1235	0.6641	0.2902	0.6782	0.2477	0.2179	2.2048	4.1522	0.1866	0.987	3.0175	0	1.1331	1.1222	0.571	0.4317	3.0563	0.5412	1.4457	8.3208	2.2169	0.5393	0.4368	0	0.7949	0.3863	0.3327	0.8518	0.8288	2.3073
AL513008.1	0	0.3146	0.8918	0	0.2747	0	0.2314	0	1.1197	0	0.2246	0.4405	0.4322	0.2604	0.2062	0	0.089	0.2596	0.8561	0.1197	0.396	0	0.239	0.32	0	0	0	0.0904	0.9563	0	0.1745	0.3513	0.2071	0	0.6692	0	0.4195	1.1206	0	0.457	0.5226	9.9886	22.2945	0.4621	0.9358	0.6448	0.6602	0.3569	0
TMPO-AS1	0.8014	0.3721	0.4448	1.416	0.7509	1.0644	1.1762	1.2539	0.6579	0.3486	1.0127	0.3063	0.684	0.1915	0.2423	1.3089	0.2988	0.2366	0.8861	0.6083	0.4083	0.2338	0.8022	0.6676	1.0126	0.2647	0.8641	0.3078	0.2981	0.9574	2.6537	0.2949	0.4023	2.1438	0.8826	0.2272	1.2375	0.4944	0.6562	0.4778	0.5514	0.3085	1.1194	0.362	0.9245	0.2938	1.0291	0.4365	0.965
AC145423.3	0.4563	0.3253	0.4304	0.5405	1.0417	0.1151	0.7179	0.437	0	1.5904	0.1549	0.4556	1.1621	0	0.4265	0.2138	0.2148	0.5818	1.0575	1.32	0.1365	0.2585	0.9474	0.5516	0.182	0.491	1.0855	0.0312	0	0.0695	0.6018	0.3936	0.3927	0.6866	0.6921	0.1634	1.0125	0.9272	0.1685	0.5357	0.7807	0.8171	1.9215	0.2655	0.6452	1.0003	1.1381	1.1075	0.1927
AL357093.2	0.025	0.0739	0.0539	0.0395	1.7984	0.0252	0.0816	0.0239	0	0.2182	0	0.0555	0.0348	0.236	0.2544	0.1406	0.1121	0.0458	0.0503	0.2049	0.0249	0.0094	0.0361	1.402	0.0106	0.0717	0.1145	0.0046	0.0241	0.1422	0.0352	0.0133	3.9373	0.0223	0.1011	2.6367	0.0106	2.0937	0.1723	0.3222	0.0614	4.3908	11.7187	5.1431	0.066	5.1383	0	0.0899	0.0281
AL691482.3	0.8366	2.0695	3.1713	0.8737	1.3891	0.0272	3.057	6.901	0.685	1.3225	0.0366	0.6826	0.5921	0.4956	1.6145	0.5565	1.1616	6.7759	11.9741	10.6955	0.3391	1.5597	3.6249	1.3311	0	10.9478	7.0192	0.3391	0.468	0.0987	0.3132	0.2006	1.1993	2.2019	2.1559	1.8936	0.2395	2.7968	0.1993	0.8648	1.8753	1.1875	4.4322	1.2312	3.3583	0.4733	1.4001	4.3666	0.2735
AC008610.1	2.2365	1.7182	4.0189	0.8563	6.0768	1.4356	4.0758	4.8684	1.8349	7.6165	0.6442	2.0753	1.2747	0.8534	1.7739	0.1906	3.8653	2.3399	4.939	2.3038	1.0951	0.9985	4.2582	1.0488	0.4758	4.9593	2.0065	0.3333	2.0568	0.1652	1.0726	1.0075	3.4363	0.272	1.5078	0.825	4.7266	2.2954	2.9026	2.7335	0.892	1.1097	1.1417	2.0193	7.284	1.3867	1.4876	5.1908	2.4042
AL031186.1	1.1761	0.9208	1.0442	0.3278	1.7231	0.3489	2.3221	4.572	0.7024	2.046	0.4697	1.2894	1.012	0.1089	0.5605	0.7133	0.3722	1.7914	1.9988	2.9021	0.3726	0.3136	2.2983	0.8029	0.2649	1.7867	1.1704	0.4158	0.1	0.0843	1.0219	0.7346	0.9527	0.3702	1.6791	0.5944	2.1054	1.031	0.3065	0.7645	0.692	0.4956	1.7481	0.3865	0.8609	1.5503	0.9664	0.9702	0.2337
AC004816.1	2.093	0.8844	3.8445	2.9505	2.6	1.8766	2.7103	2.3461	2.3086	4.1265	0.1684	2.064	0.5022	1.2527	0.9855	1.7874	1.4681	5.2796	3.6168	5.5279	1.2339	1.4934	1.7914	4.9632	1.771	3.3033	23.8349	2.1601	1.5011	7.4452	2.5027	1.5063	3.3384	13.6871	4.2332	1.2322	2.1231	4.4422	10.0054	6.0818	2.3833	1.5707	7.639	1.9488	3.5254	0.8157	5.5995	0.8529	4.164
AC124016.2	0.5751	0.9334	0.3629	0.0775	0.8617	0.099	0.8435	0.9404	0.5459	0.9244	0.2476	0.5415	0.1612	0.3827	0.3147	0.4996	0.4905	0.8584	0.3689	0.142	0.1763	0.2702	0.709	0.6647	0.358	1.2376	0.2669	0.2606	0.5473	0.2564	0.5475	0.2532	1.4135	0.075	0.7234	0.5021	0.7647	1.1306	0.0829	0.8679	0.192	0.5741	2.8057	0.4571	1.3329	1.3939	0.4758	0.7716	0.1185
AP001330.5	0.1944	0.534	0.559	0.6653	0.4304	0.7191	0.8157	1.1172	0.2193	0.6571	1.232	1.553	0.6433	0.476	0.9693	2.5512	0.3836	0.6102	0.4751	0.6562	0.5429	0.8079	1.4509	1.3162	0.6617	1.8829	1.1649	1.6996	0.6556	0.7899	1.4359	0.9978	0.7707	0.3467	0.852	0.9281	0.9039	1.1852	0.8613	1.11	0.7506	0.9948	3.6844	1.0861	2.8593	1.1997	1.2932	0.6991	0.5474
NCK1-DT	0.2153	0.5051	0.5432	1.2479	0.5856	0.4204	0.41	0.3948	0.6123	0.4103	0.3483	0.2988	0.7825	0.5768	0.2712	0.5281	0.2514	0.3091	0.4187	0.4439	0.222	0.5087	0.4962	0.2392	0.2192	0.419	0.2325	0.6507	0.3839	0.2345	0.7442	0.6177	0.7598	0.4779	0.6161	0.6231	0.7144	0.4344	0.6223	0.6656	0.4051	0.7781	3.6747	0.5374	0.3576	0.4731	0.8226	0.2322	1.1529
SNHG1	7.9168	5.5109	6.9802	8.4239	13.4683	8.642	14.6751	9.7286	17.3695	13.8834	21.9009	7.3956	8.6752	1.9959	3.0856	5.2257	8.4072	16.2825	8.7167	14.7753	4.2357	4.273	16.7596	8.0331	4.7909	15.1106	9.8604	3.2149	2.9669	5.209	9.7473	7.7437	14.1694	3.4731	13.1625	9.1274	13.5264	5.4171	7.54	6.702	5.1038	6.1654	11.6549	6.1282	8.8728	3.9221	61.2221	7.6426	24.9669
AC147067.2	0.8295	0.1752	0.7949	0.3639	0.153	0.1859	1.8045	0.3531	0	0.3115	0.2503	0.2454	0.1926	0.4352	0.8041	0.3455	0.3471	0.8678	0.7551	0.1333	0.5515	0	1.3312	0.8022	1.4704	0.4959	0.2923	0.4532	0.9323	0.337	0.0972	0.4893	0.6923	0	0.1864	0.3959	0	2.8093	0.5444	0.9675	0.1941	0.4716	0	0.6865	0	0.5388	0	0.2983	0.1557
AC084018.1	3.1664	1.3576	1.8575	1.5444	0.9278	0.6576	6.838	3.6571	1.891	1.928	1.3911	0.5579	4.1357	0.2443	2.6697	2.1386	1.0272	5.8825	11.4051	10.3728	1.0868	0.4749	4.7752	2.522	0.1486	4.8605	3.4957	0.3562	0.4711	0.1703	4.52	1.1867	1.6323	1.4326	5.8392	1.7671	7.4986	5.1413	1.0315	2.1611	1.0541	0.7148	3.4318	1.7343	0.8429	3.1759	2.0442	1.959	0.7079
AC009318.3	0.2118	0.4699	0.9135	0.7945	0.8792	1.0683	0.8887	0.7607	0.5376	1.0291	0.7909	0.7755	0.7193	0.7779	0.99	1.1912	0.7693	0.7063	0.8905	0.1532	0.7922	0.9601	1.262	0.3585	0.4731	1.4245	1.2318	0.7812	1.2244	1.0327	0.3911	0.7028	1.7236	0.9208	1.1781	0.9479	5.0358	0.6098	0.5474	1.1118	0.9757	1.1922	5.798	0.5917	0.659	0.6707	0	0.7426	0.1789
INE1	1.522	1.4291	0.6381	1.0906	0.3276	1.3078	2.4834	1.7547	1.0492	1.5718	0.842	1.3884	3.1218	0.5472	1.4754	1.6643	1.0615	1.6144	1.3612	2.4054	0.7421	0.3514	1.5266	0.736	0.2698	1.5165	1.5795	0.385	0.3666	0.584	1.0408	0.9876	2.0289	1.0179	2.1662	0.7871	2.9663	2.4056	0.2914	1.1679	1.6174	1.2691	7.0625	1.7058	2.4553	1.4829	0.7874	2.0979	0.3809
AC024075.3	0.5497	1.2035	0.1078	0.9865	0.6638	1.1089	0.9086	0.8615	0.9301	1.3512	0.8821	1.7297	2.5585	0.3671	0.654	1.6862	1.0755	0.8626	1.0774	0.6144	0.6878	0.7928	1.4075	1.1116	0.6378	1.0217	0.7397	1.1468	1.1555	0.6091	0.949	1.0878	1.5015	0.6684	0.8591	1.7175	1.5841	2.5387	0.2214	1.5738	1.4469	2.7615	8.8389	1.8612	1.1307	3.5543	0.4986	1.5633	0.2532
MAGI2-AS3	0.2636	0.861	0.2115	1.3152	0.388	0.3807	0.4085	0.1879	1.7234	1.3048	0.5471	2.2433	0.3576	0.4016	0.4714	1.5021	0.3626	0.6194	0.6123	0.1744	0.4401	0.3327	0.9605	0.6837	0.1281	0.5673	0.4228	0.8593	0.9892	0.8562	0.5499	0.6195	0.5897	0.589	1.2845	0.6027	0.2108	0.4687	0.5065	0.6711	1.3681	1.3626	6.8344	1.1254	0.688	2.7888	0.3676	0.5332	0.6173
AC090181.2	0.5945	1.658	0.3419	3.036	2.106	0.5997	1.1087	1.1009	1.4084	1.7415	0.592	1.4247	0.7041	1.1022	1.5314	0.4458	2.0473	0.5909	0.6324	0.5733	0.7353	0.5839	1.7747	0.2683	0.9359	0.981	0.5448	0.3032	0.5728	0.3865	0.9618	1.1153	0.9924	0.6362	1.1223	0.6527	0.6031	4.1346	0.4683	1.0074	1.4815	2.9204	28.9604	0.8857	0.9416	0.502	2.2936	1.6247	0.2678
AL020997.3	0.1484	0.5643	0.16	0.3515	0.4928	0.2245	0.7263	0.4264	0.2511	0.3761	0	0.1975	0.3876	0.1168	0.3237	0.5563	0.2395	0.2911	0.3519	0.3756	0.0888	0.4204	0.3751	0.287	0.0473	0.7984	0.3922	0.2027	0.2144	0.2713	0.2348	0.3545	0.3251	0	1.2005	0.1062	0.4704	0.5528	0.1096	0.205	0.5078	0.987	8.1237	0.5526	0.5036	0.2892	1.0363	0.8804	0
AC020558.2	2.1107	0.8706	0.5779	0.6614	0.8901	0.4393	0.9371	1.444	0.3968	2.0666	1.0009	0.446	1.1552	0.2109	0.1044	0.3454	0.8112	0.7624	1.7336	1.0419	0.3609	0.2658	1.355	0.486	0.2566	1.1176	0.4605	0.1464	0.2905	0.1225	1.5553	0.6937	0.4614	0.2241	1.152	0.3598	1.232	1.1347	0.099	0.5738	0.4057	0.2057	0.0705	0.8423	0.4548	0.9793	1.8719	0.9397	0.2264
RAB30-AS1	0.6629	0.9718	0.9623	0.503	1.6911	0.5902	1.3104	1.3195	0.9588	1.2768	1.0359	0.3895	1.039	0.3225	0.3	0.722	0.5719	0.5725	2.758	2.7562	0.5563	0.491	1.8588	1.3145	0.3947	1.0401	0.7558	0.3561	0.4014	0.2889	1.5044	0.6882	0.8276	1.0799	2.0112	0.5304	1.5544	1.8764	0.6399	0.6179	0.4816	2.9334	13.6625	0.9276	0.6494	0.783	2.1875	0.9069	1.3388
LMO7-AS1	0.8624	0.2456	0.283	0.1086	0.166	0.2143	0.909	0.1556	0.423	0.3168	0.1018	0.1997	1.3582	0.1312	0.0701	0.656	0.1681	0.2452	0.3126	1.4192	0.187	0.3399	0.9117	0.2418	0.2233	0.2824	0.1189	0.7239	0.1626	0.4723	1.4111	0.4579	0.8684	0.2842	0.455	0.179	0.3011	1.016	0.683	0.1588	0.7633	0.7546	2.6055	0.6052	0.3959	0.6576	0.1746	0.1213	0.0211
UGDH-AS1	0.4683	0.3998	0.5976	0.4151	1.1425	0.3085	0.7351	0.4485	1.035	0.6056	0.3763	0.5344	0.9387	0.5315	0.405	1.1108	0.725	0.3824	1.7226	0.6497	0.5262	0.4007	0.8903	1.2848	0.7136	0.6582	1.3743	0.6736	0.4143	0.5009	0.4134	1.2533	0.8614	0.588	0.5702	0.6022	1.2361	1.9097	1.0021	0.5122	0.5283	0.9878	5.373	0.7119	0.6163	1.3036	0.1526	0.3814	1.4206
AC006449.6	1.3921	1.2205	1.2507	1.2459	2.6582	0.8191	2.3038	1.3444	3.0426	2.0879	0.9451	1.112	1.2121	0.8765	0.8748	1.6745	1.3108	1.065	3.3516	0.8306	0.6317	0.9466	2.1028	1.122	2.1913	1.1984	1.153	0.5071	0.8215	0.509	1.8972	1.4289	2.3164	1.0862	0.9033	1.1463	1.4268	1.8859	2.9296	1.1409	0.8245	0.8547	0.4397	1.0477	2.2967	2.4866	1.7361	1.1263	4.076
AC004908.1	1.5755	0.6865	0.3185	1.7106	1.4715	0.3973	1.6525	0.8959	0.7498	1.9968	0.6017	0.3933	0.3601	0.5941	0.3068	0.7383	1.0861	0.9271	2.3565	0.8902	0.4419	0.2232	1.7422	0.3809	0.1885	2.0132	0.9891	0.1076	0.2846	0.36	0.6233	0.4966	1.3252	0.3951	1.643	0.9166	2.1225	1.1672	0.0727	0.8977	0.3369	0.655	3.3174	0.7335	1.3368	0.8155	1.8666	0.5311	0.1663
AL450384.2	1.0316	0.6109	1.568	0.9215	2.3587	0.3412	1.4191	1.2634	0.8299	0.9574	0.5052	0.4278	0.7775	0.1863	0.2845	0.3804	0.5823	0.7962	1.8085	0.8929	0.4756	0.345	2.2472	0.3271	0.2482	2.8389	1.7881	0.268	0.1466	0.1031	0.6602	0.6644	1.2809	0.2488	0.4618	0.3754	1.8441	1.913	0.6743	0.6073	0.3027	0.8653	1.5312	0.7243	0.8227	0.7415	1.8223	0.8757	0.7427
AL133243.2	1.1831	1.0935	0.6023	1.4273	1.1732	1.2099	0.6894	0.598	0.6673	0.6803	1.2718	0.7438	1.116	0.4828	0.7885	0.693	0.4862	0.3997	0.2905	1.3548	0.6293	0.7076	1.1036	0.3814	1.3212	0.6719	0.5038	0.6823	0.4512	1.1616	2.7565	0.5496	1.5222	0.7033	2.2432	0.5059	2.4585	0.5899	0.3155	0.5629	0.7266	2.8249	24.5998	0.8874	1.3942	1.0246	0.9509	0.6027	0.1943
AC027020.2	0.1895	0.9115	0.7933	0.3258	1.7772	0.3374	0.5613	1.3989	0.4528	0.9232	0.2574	0.4156	1.0834	0.193	0.9519	0.2194	0.3059	0.1312	0.3269	0.4596	0.407	0.1769	0.6763	0.7548	0.064	1.0918	0.2593	0.3472	0.3867	0.0951	0.5058	0.3552	0.328	0.2386	0.4623	0.5748	0.8765	0.5437	0.0659	0.191	0.1233	0.1597	1.033	0.3426	0.2901	1.5208	0.6007	1.5154	0.1883
AP000866.2	0.5011	1.5592	0.2783	0.1079	1.5633	0.1838	0.4885	0.1309	3.7772	0.6929	0.3093	0.2628	0.5871	0.3028	1.1735	0.2277	0.335	0.2621	0.812	0.6809	0.4362	0.3098	0.4716	0.1322	0.126	0.8497	0.3211	0.1162	0.6584	0.1666	0.4326	2.8701	0.2281	0	0.5221	0.3153	0.1155	0.5452	0.5382	0.6041	0.1679	0.9169	1.4389	0.8908	0.1374	0.3699	0.5151	1.4579	0.4104
AL355472.1	2.2235	1.145	4.2451	0.8047	4.461	1.5886	2.7209	1.9077	2.5082	2.5441	0.5032	0.925	1.0648	0.802	0.5773	1.3025	4.4114	0.8723	12.2844	1.7086	0.8039	1.1024	2.2748	0.896	0.7686	1.7945	1.5183	0.2025	1.138	0.5081	0.9775	1.2542	2.2906	0.8055	1.1711	1.194	1.4097	1.2865	1.9838	1.3564	0.5121	1.3747	0.7803	1.3802	0.7861	2.0761	2.126	1.1493	2.0344
AL355488.1	1.1121	0.8352	1.189	1.4613	3.476	0.4054	2.2873	3.0075	1.5181	2.606	0.368	1.1073	1.3622	0.4462	1.4968	1.4366	0.9453	2.1999	4.5458	2.8727	0.6823	0.5507	2.4635	0.9671	0.3817	1.8706	1.6107	0.4187	0.3377	0.2506	3.1554	1.1759	1.6555	0.7751	4.0545	1.1376	3.2944	4.387	0.4417	0.9759	1.5941	1.1668	10.8627	0.818	1.8714	1.6937	2.3311	1.5526	0.5683
AC063965.1	0.1601	0.406	0.0575	0.4637	0	0.1615	0.5972	0.1022	0.1806	0.4059	0.2174	0.0711	0.2789	0.112	0.3659	0.1501	0.201	0.3351	0.2302	1.66	0.0958	0.1815	0.3084	0.413	0	0.4021	0.5644	0.0875	0	0.1301	0.2253	0.255	0.6014	0.0714	0.5938	0.4204	0.4738	0.4339	0.2365	0.3244	0.0281	3.8236	43.9461	0.1491	0.3623	0.312	0.426	0.3455	0.0902
GARS-DT	0.9284	1.2328	0.6564	0.478	1.4955	0.4665	0.6904	0.9547	1.4903	3.4473	0.5433	0.5972	1.1727	0.1813	0.9132	0.9919	0.5769	0.7577	1.0557	0.6846	0.3866	0.8568	0.7536	0.4221	0.1503	1.6746	0.8424	0.4102	0.2991	0.5077	0.4011	0.4175	0.9438	0.651	0.9861	0.5612	1.9535	1.0758	0.4029	1.0048	1.4507	1.5677	7.5513	0.8459	1.6773	0.9315	0.8157	1.3144	0.5764
AC092687.3	1.8299	3.0068	0.5846	1.338	1.3504	1.4356	4.8341	0.7789	2.523	0.9735	4.6015	0.6316	2.4432	1.9202	0.718	0.4447	2.6255	1.2231	2.1919	0.7843	0.6489	2.8418	3.1325	1.3765	2.941	0.9481	0.7883	2.5551	1.0774	1.4869	1.1441	2.051	1.9939	0.9066	0.6168	1.6985	1.6328	5.4171	3.0027	3.0331	0.8563	1.2484	0.8563	1.6407	1.8402	0.5283	5.4096	1.3891	2.7476
ADIRF-AS1	0.7229	0.3789	0.2648	0.4794	0.7617	0.9255	1.5359	0.2175	0.2588	1.0963	0.5789	0.2838	0.4333	0.3574	0.1733	0.5168	1.8699	0.5927	3.5907	0.2815	0.3466	0.0893	0.6693	0.1165	0.0532	0.718	1.7491	0.2658	0.1205	0.3389	0.6894	0.5339	0.8209	0.4339	0.4733	0.3583	0.3467	0.2009	0.7801	1.1931	0.2879	0.4505	0.4391	0.8629	0.0367	0.9526	0.3699	1.1347	0.0861
AL035446.1	1.9403	1.4534	0.2536	0.5107	3.2218	2.0758	0.9045	0.6758	0.8954	0.0497	1.6766	0.7828	0.7065	0.1851	0	1.3227	0.3164	0.1384	0.1775	1.4033	0.1407	0.1999	0.1274	0.5687	1.5009	2.5941	0.4974	1.9918	0.7647	1.2183	0.3102	0.3434	0.6625	0.8651	0.6541	0.1684	0.2237	0.0797	1.3025	3.6059	0.9905	0.6017	0.619	0.2737	0.3991	1.0312	4.1065	0.1269	1.6885
AL121820.2	2.1003	1.1496	0.1029	0.3769	2.6948	0.2889	1.0681	0.1829	2.1	0.726	0.1296	1.1439	1.7457	0.6011	1.5468	2.416	0.3082	0.7491	0.3293	4.3499	0.1143	0.9737	0.4137	5.6322	0.3046	0.7191	0.1009	1.304	0.2759	2.7926	0.3022	0.1014	2.9281	0.6385	1.062	0.8886	0.9684	2.4573	1.1279	1.1604	2.0103	3.8101	0.6031	4.8	1.728	3.2555	3.429	0	0.4838
AC006435.2	1.662	0.7934	1.2334	1.0738	0.6451	0.2613	1.1169	1.6332	0.3287	6.6934	0.2638	0.2874	2.323	0.1246	0.417	0.3642	0.9871	1.5751	2.8853	2.4665	0.2583	0.5871	1.1223	0.501	0.0413	1.3936	2.3963	0.1061	0.0624	0.0526	0.4099	0.7678	0.635	0.3753	1.8335	0.4482	1.7516	1.8568	0.1275	0.7155	0.5682	1.0602	2.9542	1.7083	0.3663	1.0305	1.0337	0.7218	0.3646
LINC01063	1.9135	0.7761	0.7427	0.544	0.2542	0.386	1.0704	0.7331	0.3885	0.194	1.3511	0.3057	0.6398	0.4417	0.2862	0.3587	0.3294	0	0.363	0.7196	0.5038	0.0867	0.5527	0.5922	1.0745	0.0824	0.4046	0.2091	0.6637	0.1866	2.0996	0.3251	0.4312	0.6143	0.3096	0.274	0.6793	0.5184	2.5997	0.296	0.1612	0.0783	0.6447	0.1425	0.3464	0.5966	0.1527	0.4128	1.1636
TPT1-AS1	0.6063	0.5985	0.5665	0.8356	0.9212	0.2409	0.6089	0.9871	0.4228	1.0789	0.2944	0.5136	0.8849	0.2988	0.5518	0.4787	0.4013	0.5896	0.9522	0.4544	0.2913	0.4226	1.1503	0.4531	0.3306	1.1664	0.4351	0.3594	0.3053	0.2821	0.4536	0.5716	0.7946	0.8601	0.8286	0.6393	0.6546	1.0304	0.2143	0.4964	0.3985	0.7125	3.3926	0.4961	0.3928	0.7948	0.6562	0.9215	0.4531
PAXIP1-AS1	4.3566	2.5891	3.9587	4.3726	6.6652	3.4893	6.6543	4.7606	5.374	9.5471	1.0902	2.9707	2.9792	3.7662	3.7524	3.021	4.6372	3.7889	6.4911	13.9867	1.8935	2.0872	5.0902	7.5477	3.948	3.5573	3.2207	1.6063	2.9347	0.9785	5.3688	5.3906	6.6882	2.7953	7.1995	3.001	5.6139	7.5334	5.4399	4.0704	2.3557	3.685	5.5936	4.628	4.8618	3.382	5.5835	3.4642	3.6297
AP001432.1	0.7171	0.4545	0.1657	0.5258	0.085	0.5683	0.5731	0.3434	0.0867	0.5194	0.2087	0.341	1.4718	0.3225	0.2234	0.3361	0.3583	0.2411	0.5301	0.2223	0.2452	0.2322	0.2959	0.3963	0.4576	0.1102	0.325	0.1399	0.074	0	0.7026	0.707	0.3527	0.8907	0.3108	0.5501	0.5845	0.451	0.8321	0.7075	0.4584	1.887	1.7257	0.62	0.1738	0.2994	0.5111	0.3868	0.7787
AC004908.2	1.0209	1.4999	0.4503	1.5757	2.3885	0.4213	1.233	1.7777	0.5496	1.3723	1.0712	0.4324	0.4121	0.3895	0.347	0.5219	0.5742	0.8738	1.5807	2.1479	0.722	1.1569	1.9101	0.4488	0.2961	1.3981	0.5888	0.3803	0.2012	0.2828	0.5875	0.5666	0.9004	0.3103	1.7363	0.7974	1.0591	1.0058	0.5482	0.6409	0.4641	0.8547	8.5984	0.5185	0.2625	0.4069	1.5741	0.4505	0.4703
Z68871.1	0.3526	0.3427	0.1267	1.0767	0.039	0.1423	0.5918	0.5854	0.0796	0.5562	0.5746	0.4069	1.0808	0.222	0.0733	0.5949	0.2403	0.4427	0.6184	0.238	0.3517	0.4795	0.4584	0.2956	0.4651	0.3542	0.4474	0.6422	0.1019	0.3438	0.7193	0.4119	0.1619	0.9434	0.6419	0.3703	0.6856	0.8599	0.1736	0.6364	1.3614	3.5124	3.6136	0.6567	0.9042	0.5497	0.4222	0.5579	0.3574
NARF-IT1	0.3464	0.7683	0.6722	0.6291	0.2876	0.1048	1.4048	1.2938	0.4689	1.4341	0.1411	0.6456	1.4838	0.0909	0.2806	0.5519	0.41	1.0599	2.3299	1.2525	0.2073	0.2748	1.776	0.6365	0.1989	1.9754	1.3184	0.1703	0.0501	0.0844	0.7309	0.8091	1.1491	0.139	2.4869	0.62	1.098	1.4781	0.1535	1.2056	0.5653	1.0279	4.5947	0.3547	0.3527	0.8437	0.8294	0.6352	0.234
LINC02195	0.3624	1.2058	0.293	2.0747	0.6017	1.5535	0.1267	2.0825	0.6132	0.1531	2.2143	0.2412	2.7452	0.5704	0	0.6793	0.2437	0.5687	0.9376	0.7208	1.0301	8.1108	1.3085	1.4896	0.4047	1.1699	1.82	0.0495	1.9639	0.8834	0.6691	0.4329	0.2268	0.1212	1.6491	4.6057	2.757	0.1841	1.4717	0.5506	0.8108	0.4636	0	0.4218	1.6399	0.0883	2.5309	0.4886	6.5806
AC008966.2	0.1176	0.5217	0.1268	0.5572	0.6834	0.5338	0.2467	1.07	1.2934	0.9936	0.3194	0.4697	0.1536	0.1542	0.1466	0.2204	0.2847	0.4152	0.2789	0.4678	0.0704	0.3332	0.2548	0.0569	0.0375	1.5185	0.6217	0.0321	0.085	0.1433	0.1861	0.6555	1.6562	0.8651	0.0595	0.5473	1.1929	0.1593	0.2605	0.9096	0.4024	0.722	14.7331	0.438	0.1996	0.4583	0.5866	0.5708	0
LAMC1-AS1	0.5005	0.6344	0.7194	0.7026	0	0.5048	0.5444	0.4261	0.0941	0.7518	0.453	0.4442	0.7553	0.3209	0.2772	0.6775	0.3889	0.8726	1.5346	0.8848	0.1331	0.189	0.9236	0.1076	0.1065	0.5984	0.6467	0.3342	0.2411	0.1355	0.2933	0.3543	0.9398	0.1488	0.6748	0.1991	0.7756	1.7703	0.2464	1.0446	0.7318	1.6502	9.1328	0.8802	0.8178	0.4876	0.6658	0.7198	0.0939
ITGB2-AS1	0.4479	4.7431	0.5536	1.1906	5.9863	1.3004	1.7265	0.9522	2.9948	1.5324	0.9494	0.829	3.1621	0.2637	0.4562	1.5155	0.917	0.7029	1.0835	1.7067	0.8107	0.879	0.9547	0.6974	0.0488	3.327	3.9506	0.382	1.4841	0.2796	0.634	1.16	1.7028	2.2505	3.436	0.97	0.5957	0.3182	3.1945	4.1529	1.3919	3.5105	4.0948	4.8725	0.3213	1.1283	2.6814	1.9917	1.6978
XIST	0.0021	3.4102	0	1.1988	0	0.6954	6.7716	0.001	0.1552	0	0	1.7754	3.2693	0	0.4566	3.3812	2.8252	0.0058	3.2048	0.0046	3.1726	0.0096	0.019	0.001	0.2563	0	0.0033	0.7033	0.78	0.4921	0.0378	0.0604	1.1904	6.7488	16.9496	0.1932	5.5687	5.0478	0.0016	0.007	7.0255	7.0435	58.2912	3.8202	0.0239	0.001	0.4439	3.896	0.0107
SNHG16	4.1611	4.0755	2.3074	5.3367	4.1554	5.8301	3.0139	4.3278	5.3354	4.8922	7.7001	10.4449	3.1857	4.5305	1.7824	3.2672	3.8472	7.1184	2.4581	3.6918	5.209	3.8941	5.1854	6.5074	11.0463	4.8411	4.7725	4.2921	4.7003	5.6407	3.374	4.7189	5.4394	9.5513	2.7367	7.3065	2.827	4.8165	10.787	8.4637	3.1526	9.6598	7.8523	4.7113	8.9263	6.6136	7.798	3.8567	4.8398
AD001527.1	0.2811	0.579	0.3788	0.666	0.5835	0.2836	0.9829	1.1443	0.3568	0.2375	0.668	0.4678	0.514	0.2212	0.5256	0.4611	0.3025	0.6066	0.6061	1.0674	0.1262	0.4779	0.7105	0.2039	0.0897	0.3025	1.1889	0.3072	0.2031	0.0857	0.2224	0.0746	1.4517	0.376	0.4975	0.2013	0.7129	0.476	0.2076	0.5048	0.592	0.7192	3.1076	0.5235	0.159	0.2739	0.2805	0.9097	0
Z98884.2	0.61	1.6323	0.3654	1.8197	0.6752	1.0938	1.1374	1.6877	0.6881	1.2599	0.5522	0.4511	3.0451	0.3556	1.5205	1.3975	0.8387	1.3295	1.7243	1.9607	0.9734	0.4608	1.7131	0.7866	0.4758	0.9481	2.0782	0.8517	0.0979	0.8261	1.2156	0.9355	0.8909	1.5412	1.5078	0.8735	3.7812	0.7345	0.9008	0.9361	1.1417	1.5952	8.1344	0.9466	1.4568	0.7264	1.2172	1.8278	0.6869
LINC00676	1.2362	0	75.3053	0	0	0	90.769	0	0	0	0	0	0	8.4614	0	0	11.4284	1.4991	128.568	0	0	16.8117	97.3543	52.5535	5.5582	0	0	0	0	0	0	0.0597	0	0.0752	103.196	2.4543	0.2138	123.248	0	0	0	0.1725	1.1832	0	0.0636	0	0	9.9411	3.5121
AL513327.1	0.67	0.5424	0.2718	0.5343	0.7821	0.5219	0.5103	0.6799	0.2694	1.676	0.2883	0.5917	1.0536	0.181	0.3721	0.6467	0.5675	1.0931	1.7907	0.8684	0.4168	0.3609	0.9534	0.2438	0.1524	1.0351	0.5261	0.5111	0.1438	0.3315	0.6229	0.6833	0.3862	0.7276	0.7715	0.2803	2.1787	1.9188	0.1959	0.8833	1.4354	1.7447	13.7174	0.6671	0.5329	0.5559	0.2383	0.5582	0.1009
CKMT2-AS1	0.3646	0.5549	1.0598	0.7377	1.9078	0.6402	1.8118	0.6547	1.4706	1.3972	0.8044	0.7843	0.8707	0.6233	0.712	0.7505	0.9212	0.6896	1.579	1.1417	0.6369	0.3836	0.9097	0.7681	0.7914	1.4466	0.7262	0.4251	0.8373	0.4602	0.6456	0.5098	0.5949	0.5355	1.1488	0.9812	1.3207	0.9216	0.2644	0.9406	0.7848	1.0859	1.8848	0.7061	1.0458	0.8753	1.0327	1.1727	0.5168
AL359921.2	1.7659	1.6166	5.1299	0.9296	2.6063	1.6823	5.4195	8.8323	0.581	2.0724	2.4645	0.7183	1.4864	1.3897	1.345	1.2414	3.9588	3.9643	7.1704	1.2417	1.9667	2.4459	4.8886	0.5219	0.7513	5.5423	0.7261	1.0185	1.4178	0.9566	1.7596	1.7969	2.8248	1.9028	2.2322	3.4771	1.3684	3.9207	1.2315	2.2494	1.2653	2.6102	3.4085	2.3293	0.8879	2.0073	1.9576	1.4287	2.7344
AC010186.3	1.2532	1.1375	0.6412	1.6605	2.4687	2.9781	1.6189	0.9154	3.9175	1.3012	0.7787	1.0038	6.1032	0.8135	1.8266	1.6225	0.4857	1.5	0.4351	1.5669	0.8707	1.1434	1.1121	1.1504	0.1694	0.9143	2.1223	3.4236	3.6528	1.864	0.9188	2.1877	1.4957	1.52	1.7506	1.9391	1.589	0.4028	4.2817	2.9456	1.2468	5.1406	50.0469	1.6118	3.5683	0.9209	1.441	0.9165	2.2783
AC015813.1	1.2924	1.0689	0.835	1.8095	3.4775	0.564	2.0189	5.4251	0.5971	5.5955	0.7903	4.2342	1.9346	0.5121	0.9624	1.9115	0.7594	2.5639	3.3357	1.0209	0.6225	0.3687	2.2572	1.0637	0.3597	2.9342	11.9589	0.7762	0.3378	0.3184	1.5328	0.5596	2.7969	1.8206	3.4898	1.5587	6.8628	2.5269	0.758	5.1172	2.4753	1.4679	9.8428	1.135	3.7018	2.3397	4.0968	1.9478	0.209
LINC02257	0.0801	4.4994	11.7111	0.1475	0.1329	0.1346	10.899	0.2301	5.5547	0.203	0.2174	0.0355	0.1952	16.9151	1.6798	0.8755	5.0977	4.9002	5.6161	0.0772	4.4559	3.1757	0.4048	1.1874	0.017	7.7829	0.2822	3.2956	0.7328	0.4229	0.0282	0.0567	7.7849	0.1428	0.1889	8.4847	0.5415	1.7716	1.4189	0.3097	2.5852	19.5278	20.8491	5.8645	2.3551	0.286	0.9053	0.4606	0.0902
AC027117.2	13.1087	0.331	8.2771	1.031	0.3469	0.0527	3.1407	2.9512	1.1488	7.502	0	0.4172	0.0546	1.5345	0.1302	0.3916	0.281	4.4257	4.2338	2.2663	3.5629	1.0062	8.788	0.9092	7.7321	1.7984	0.0552	0.5422	0.3774	0.0637	0	3.4937	0.4904	0	5.2287	1.1218	0	20.5889	1.3883	0.404	0.1925	1.6568	0.7698	0.2431	0.2954	0.5597	0.8337	1.2394	4.6757
AC073335.2	2.3996	4.8029	3.3882	2.0538	4.6269	1.6475	2.1435	6.5388	2.2004	9.2091	1.1247	2.3393	3.7002	0.6823	2.6579	2.7787	1.9116	6.9847	4.1522	4.6018	0.9681	2.0263	2.823	1.662	0.904	3.0153	5.68	1.1335	0.783	0.8397	1.5354	2.3712	4.7241	3.3236	2.7711	2.4996	8.4998	6.6903	0.6287	3.2546	1.4833	0.103	1.5484	3.5315	4.9389	5.4753	2.008	4.033	0.6407
LINC00884	0.6585	0.4013	0.3474	1.5445	0.5397	0.4847	1.0751	1.1911	0.5548	0.2555	1.539	0.2145	1.0159	0.04	0.2466	0.5484	0.0593	0.0998	1.4503	0.7543	0.066	0.836	0.8062	0.3116	0.9415	0.1794	0.6455	1.5612	0.2165	0.3686	1.2435	0.8388	0.4865	0.4537	0.7488	0.2509	0.1254	0.6624	0.3214	0.584	0.5104	0.4194	0.5118	0.4658	0.9464	0.5948	0.0902	0.2561	0.2674
AL391121.1	2.705	1.5768	3.8317	1.185	1.0163	3.5251	1.5187	1.3427	1.6705	2.319	1.3942	3.2069	1.4338	9.4062	0.9474	1.6656	2.8152	6.9871	2.3243	0.5712	5.447	1.9243	1.4829	2.4443	0.8316	1.2748	2.7975	3.2472	2.3968	2.9119	1.854	7.5894	2.9662	2.2185	1.2979	6.0508	4.0558	5.2026	2.1869	3.4363	2.6922	2.7479	3.1597	2.2429	1.5189	3.4627	0.2758	2.5559	0.4669
AL022328.1	1.2816	1.1654	1.6221	0.484	1.4804	0.3934	3.8965	1.9213	0.3772	2.2129	0.681	0.6677	2.0669	0.4093	1.1112	1.4624	0.9294	3.148	5.19	1.6926	0.6669	0.5052	1.0463	1.1317	0.1067	2.2186	1.2373	0.274	0.5637	0.4754	0.7055	0.7692	1.6393	1.3416	0.8453	1.2369	1.837	4.9445	0.1646	1.016	1.4374	0.9124	1.1733	0.882	0.3152	0.8687	0.4448	4.2077	0.1883
WNT5A-AS1	0.4262	1.2492	0.1149	3.7018	0.3538	0.9135	0.149	0.9184	1.9831	2.6107	1.6637	0.7801	1.1132	0.4472	0.1992	1.9473	0.258	1.0032	0.5054	0.1156	1.1157	0.9055	1.1157	0.6698	0.3399	0.2293	1.0702	3.1726	1.5397	0.9739	0.7869	4.5251	2.2341	0.285	0.7003	0.3433	0.4728	1.0464	3.1468	1.5305	3.2531	1.908	0.3365	0.6448	0.3013	2.3356	0.4252	0.5746	0.27
AL117336.2	1.1131	2.4188	1.7144	0.879	0.264	0.4812	1.8903	1.9799	1.749	1.0077	1.0796	1.5878	0.4569	0.9177	0.4955	0.3726	0.8556	2.3083	0.5486	0.575	1.2371	0.7208	2.1819	0.9228	0.2537	0.4278	0.7566	0.5213	1.0341	0.3876	0.5872	1.2664	0.5972	0.6381	0.7236	0.6262	2.4196	1.9927	1.1742	1.2739	1.0464	1.1391	13.0585	0.5922	0.8995	0.9296	1.7452	1.115	1.8803
POLH-AS1	0.8609	1.0231	1.7404	0.4462	0.5807	0.4885	0.5644	1.2884	1.2292	0.8639	1.2421	0.8954	0.3936	0.4517	0.4192	0.2774	0.304	0.4011	0.6961	0.8951	0.9177	0.3964	0.9326	0.4163	0.7383	0.3185	0.6258	0.4851	0.4666	0.4263	0.9084	0.5428	0.5726	1.3316	0.8434	0.3275	1.0234	0.4556	0.4768	0.5054	0.6799	0.6332	2.266	0.3257	1.0349	0.5767	1.879	0.7256	0.4999
AC005632.2	0.3539	1.0806	0.2081	1.1685	3.365	0.3569	0.6298	0.4313	0.5443	0.1903	0.4368	0.1713	0.521	0.2025	1.0424	0.4824	0.4327	0.2272	0.4578	0.8376	0.462	0.6926	0.2555	0.4667	0.2463	1.6616	0.8163	0.3691	0.5114	0.2352	0.6788	0.5465	0.5839	1.0327	0.4229	0.4146	0.7342	0.3704	0.19	0.4088	0.9145	1.5801	10.7699	0.2097	0.5823	0.4701	1.6047	1.0757	1.7932
IPO5P1	0.7609	0.91555	0.7192	1.0287	3.0743	0.7199	1.619	0.75115	3.15765	1.47195	0.18755	1.7252	1.13875	0.7852	0.50515	0.7706	1.4764	0.91615	2.13645	1.14145	0.23465	0.43325	1.5751	2.12055	2.5655	1.07365	0.939	0.60065	0.70515	0.3732	0.94895	0.783	1.6242	0.16585	1.2749	0.86745	0.55655	1.60485	0.94315	1.0286	0.62825	2.40365	5.17105	1.45365	0.809	2.5769	2.1388	1.03335	1.47025
AL135818.1	0.2809	0.7202	0.0826	0.2521	0.7208	0.4121	0.5536	0.2813	1.0155	0.7444	0.3988	0.527	1.114	0.1876	0.1989	0.8018	0.213	0.1703	2.5217	0.5264	0.2216	0.5209	0.3965	0.4322	0.0978	0.687	0.513	0.4046	0.5167	0.2179	0.4446	0.1763	0.3037	0.1025	0.6456	1.088	0.2914	0.3546	0.2828	1.1429	0.3025	1.7771	4.1674	1.6763	0.9245	0.1368	0.9682	0.5785	1.0784
AC026202.2	0.5945	0.4019	0.7692	0.1878	1.2504	0.2399	0.4989	0.2657	0.7377	0.2344	0.2691	0.7387	1.8222	0.3951	0.1729	0.4087	0.3625	0.1555	0.9913	0.0573	0.4744	0.0898	0.8015	0.23	0.2782	0.5545	0.3772	0.3248	0.2864	0.1932	0.6273	0.505	0.5706	0.3711	1.1223	0.823	0.3015	1.0471	0.8195	0.1314	0.1252	0.9329	6.0091	0.1845	0.2242	0.5407	1.6609	0.3848	2.7451
AC008083.2	0.2611	0.5296	0.2252	0.4949	0.4336	1.0536	0.5843	0.1501	0.0884	0.1765	0.3546	0.2781	0.9823	0.0822	0.1302	1.1259	0.1124	0.1229	0.7207	0.3777	0.5001	0.4735	0.3017	0.4041	0	0.281	0.3865	0.1712	1.6604	0.191	0.6061	0.2495	0.3269	0.4192	2.2182	0.4113	0.2649	0.2476	0.5399	0.5482	0.6049	1.3361	1.9795	0.8267	2.7769	0.6615	0.5211	0.2817	0.4411
AC018638.7	0.6216	0.4849	0.3351	0.3965	3.0966	0.3859	2.3741	0.916	0.971	3.5153	0.1948	0.9231	0.6121	0.276	0.5513	0.2689	0.4631	0.7129	1.2888	1.7119	0.186	0.3793	0.4835	1.0175	0.0305	1.1578	0.4551	0.1176	0.311	0.0291	0.3027	0.1269	0.868	0.0959	2.6839	0.2568	1.9706	1.7005	0.1412	0.2246	0.151	1.0276	9.5656	0.6679	0.3246	0.6756	0.6202	1.0833	0.3231
LINC02585	1.3589	0.5168	2.7838	1.1804	1.1282	0.8225	2.8508	1.4317	1.6096	1.1483	1.6608	0.1809	0.142	0.3565	1.1856	1.4011	1.5355	0.3199	3.6331	0.9828	0.6506	0.308	0.687	0.7886	1.561	0.4387	1.2932	0.5198	0.5892	0.4969	1.0037	1.0822	1.8714	0.7271	0.6871	0.6811	0.5169	1.1967	1.2041	0.4505	0.7154	0.6953	0.8584	0.3796	0.615	0.3972	1.627	1.6125	0.9182
AC099568.2	0.6515	0.5101	0.7024	1.604	1.6545	0.1933	0.9112	0.6974	1.2321	1.2305	0.2082	0.7143	0.3003	0.3016	0.621	0.5388	0.5361	0.4511	1.6195	3.6587	0.0229	0.6515	1.1624	2.1498	0.6848	0.5361	0.7699	0.0628	0.6646	0.1401	0.647	0.5901	0.8876	0.1538	0.5426	0.4116	0.3402	1.2201	0.4528	0.9105	0.2623	0.4314	1.0491	0.6066	0.0867	0.4481	0.9942	0.4134	0.5179
AC099343.2	0.1553	0.5414	0.4186	0.6745	2.192	0.4308	0.4344	0.7066	0.1314	0.7218	0.2636	0.1551	0.9331	0.1426	0.4355	0.4003	0.3969	0.3351	1.0715	0.7301	0.2091	0.44	0.6169	0.7135	0.0248	1.2116	0.5337	0.2546	0.2244	0.0946	0.3687	0.2474	0.4618	0.2077	0.9816	0.3892	0.8369	0.3156	0.0573	0.7294	0.2248	1.6291	7.7668	0.47	0.2196	0.6053	0.7748	0.5445	0.3279
CYTOR	0.14	0.8587	0.4691	0.6467	0.5849	1.2285	0.6779	0.4311	0.7667	0.4452	1.7437	0.5652	0.4129	0.338	0.2252	0.6279	0.7452	0.6367	0.4395	0.8188	0.318	0.5749	0.6664	0.4208	0.2334	0.4827	0.6112	0.5593	0.359	1.3982	0.6226	0.2893	0.5974	0.7934	0.3821	0.4182	0.3398	0.463	2.1543	0.6396	0.653	0.5315	1.8544	0.3911	0.5331	0.0631	1.2497	0.203	2.2632
HMGA1P4	0.5972	0.9841	0.4507	0.9904	6.743	0.3012	2.088	1.144	2.7284	1.7662	0.9731	0.9541	0.8736	0.3133	1.0049	1.3434	0.964	0.656	1.9314	4.0169	0.1072	0.1354	1.1645	1.2707	0.1906	1.6709	2.5258	0.2937	0.9494	0.4367	0.6931	0.3171	2.3925	1.6776	0.7247	0.898	1.7417	2.144	1.3229	0.9569	0.3458	1.3445	4.1498	1.5014	1.6215	1.5129	0.9534	1.0308	1.715
GK-AS1	1.1456	0.9854	0.794	1.1308	1.9022	0.1238	0.9728	3.5268	0.7615	1.2791	0.5	0.6536	1.539	0.2791	0.2295	1.1888	0.7705	0.7063	1.1115	0.8285	0.3673	1.4374	1.5069	0.3166	0	0.7485	0.2596	0.1118	0.0591	0.1995	0.259	0.2172	0.1024	0.1095	0.662	0.7617	0.7782	4.6282	0.0604	0.3617	0.84	0.5024	15.6796	0.7619	0.7869	0.1595	0.4899	0.7503	3.8012
SOS1-IT1	1.3169	0.6866	0.9847	0.8722	0.5996	1.0284	1.01	0.6306	0.8266	0.8435	2.8265	0.82	1.7089	0.7578	0.6883	0.7565	1.2	0.4667	1.0258	2.0278	0.9533	1.2998	1.3192	1.0888	1.3961	0.7543	0.3369	0.4294	0.7367	0.6731	3.4063	0.4172	1.2099	0.4546	1.7184	0.7908	1.9661	0.633	0.6274	0.4577	0.5815	1.7171	15.6984	0.8306	0.4806	0.9106	1.2715	0.6645	1.0405
SNHG26	2.0238	0.47	0.1541	0.2858	0.3783	0.9508	0.4186	0.3209	0.756	0.9739	0.6734	0.8148	0.4038	0.361	0.1086	0.737	0.9398	1.1918	0.3063	0.6301	0.2085	0.6329	1.3034	0.5401	1.2402	1.2355	0.5527	0.3149	0.523	0.7623	0.2404	0.3083	0.2908	0.6155	1.5722	0.5854	1.5125	0.115	0.8643	0.854	0.2352	1.1475	5.5878	0.5574	0.5711	0.2133	1.4798	0.241	1.298
AC108134.1	0.4351	1.3456	0.8819	0.1787	0.2312	0.0088	0.572	0.525	0.1472	4.8306	0	0.5213	0.8819	0.1004	0.5151	0.3507	0.4729	1.0788	1.7072	0.3587	0.1666	0.5719	0.8106	0.4629	0.0278	2.0225	0.8924	0.252	0.0503	0.0318	0.0275	0.3511	0.9859	0.0815	0.5016	0.3364	1.0702	0.613	0	0.7644	0.6596	0.8816	0.6046	0.8507	0.128	0.2628	0.7466	1.3047	0.0735
AC002076.1	1.213	0.2242	0	0.3592	0.2518	0.3059	0.1414	0.3388	2.3091	0.0427	0.1373	0.0673	0.132	0	0	0.1895	0.0272	1.388	0	0	0.2117	0.9164	0.073	0.0978	0.7096	0.2175	0.0534	0.359	0.1461	0.2464	0.0533	1.3953	0.4429	13.1831	0.5622	0.2533	0.6409	0.8559	3.508	0.1955	0.9047	0.7241	0.4257	0.8	0.1144	0.0492	0.5043	0.0545	0.2561
AC108673.2	1.2257	0.747	0.6099	1.5263	0.5479	0.951	1.8461	0.8579	2.3931	0.7568	0.5761	1.3807	0.665	0.4205	0.7638	1.5907	0.7356	0.7028	0.5489	0.6137	0.7617	0.5877	1.1916	0.8663	0.3309	2.1813	0.3988	0.8758	0.8175	1.5514	0.4476	0.7759	0.6197	1.3873	1.0011	0.5401	0.8369	2.6823	0.4873	3.0214	0.9431	1.1578	1.886	1.9313	7.7332	0.4134	0.8466	0.9662	0.3185
AC004223.3	0.3209	0.2542	0.6055	0.3801	0.1332	0.3237	0.561	1.2294	0.2715	0.6101	0.5447	0	0.4611	0	0.2	0.376	0.0432	0.2518	0.7265	0.5802	0.096	0.2728	0.8111	0.7759	0.1536	0.4317	0.8483	0.1315	0	0	0.5925	0.1704	0.4017	0.8585	0.2434	0.2872	0.5086	1.2499	0.1185	0.8422	0.4224	0.9852	7.0951	0.2988	0.4538	0.2345	0.1601	0.1731	0
AP001434.1	2.877	1.4117	0.2001	0.6596	3.5442	0.6553	2.7257	0.2667	3.2978	0.2353	1.8903	0.4942	0.6303	0.0974	0.1735	2.0007	0.3495	1.3836	0.5603	0.6712	0.5554	0.1052	2.7479	0.359	0.4738	0.2996	0.5888	1.8762	0.8047	1.4705	0.7833	0	0.3486	0.9931	2.6279	1.6613	0.4707	1.823	1.0964	1.5383	2.1009	1.9944	5.8625	0.7777	4.8296	0.2713	0.9259	1.2014	3.6057
AC084824.5	1.0964	0.9401	0.8344	0.6621	3.748	0.3903	2.3451	2.2237	0.873	1.0354	0.5254	0.7727	1.1119	0.5414	1.0048	0.9067	1.3533	1.3663	2.5029	3.918	0.2316	1.5348	1.211	1.0604	0.4939	3.1924	0.9547	0.5638	0.932	1.0219	1.497	0.7875	1.4533	0.2588	2.4783	1.1083	11.0397	2.0532	0.0952	1.1402	0.4414	1.6499	10.1849	1.5012	1.0944	1.6337	1.0295	1.6001	0.5447
PTOV1-AS2	2.2912	1.4026	1.179	1.7271	1.2537	0.998	1.9299	2.2443	1.3658	3.344	1.0253	0.6933	2.7341	0.1503	0.8275	1.8059	1.9612	1.4914	3.9407	5.9693	0.4518	0.8557	2.764	1.2087	0.3821	2.8578	2.7529	0.2276	0.3763	0.3491	1.0439	0.7603	1.7275	0.4528	3.3176	0.9321	2.6741	2.1869	0.423	1.2371	1.2747	0.7993	0.8224	1.1152	0.8837	1.2684	1.8184	2.2469	1.0995
AC093788.1	1.1206	0.3642	0.6196	0.3177	1.6698	0.5507	1.0448	3.2473	0.2917	1.2867	0.4292	0.3443	0.3002	0.2714	0.5372	0.4578	0.5411	1.6007	0.7682	1.9534	0.2063	0.4559	0.83	0.4724	0.1467	2.1334	0.3949	0.157	0.3322	0.1051	0.3638	0.3203	0.6475	0.4612	1.1042	0.432	1.1659	1.051	0.1273	1.1906	0.3177	1.2643	11.1322	0.6153	0.6826	0.6999	1.0894	1.2088	0.0971
AC087284.1	0.2031	0.177	0.0274	0.0802	0.1265	0.0512	1.0653	0.0486	0.1719	0.0429	0.069	0.1352	0.0663	0.1998	0.4431	0	0.0956	0.0598	0.0328	0.0551	0.0608	0.1439	0.5134	0.1473	0.162	0.082	0.1611	0.1942	0.0734	0.0309	0.1072	0.1887	1.3192	0.1698	0.3081	0.2909	0.0966	0.516	0.0375	0.3788	0.1203	2.2606	13.1524	0.1182	0.3447	0.1979	0.5067	0.1096	0
AC010998.3	0.0422	0.214	0	0	0.2804	0	0.059	0	0.0714	0.2497	0	0.1124	0.0662	0.3543	4.2089	0.1583	0.0908	0	0.0364	0.0611	0.0253	0	0.061	0.0816	0	0.5905	0.0893	0.0231	0	0	0	0.2913	0.0528	0	0.0427	0	0	0.2859	0	0.07	0.0889	1.8574	0.0889	2.6333	0	13.1607	0	0.8196	0
AL157786.1	0.3763	0.197	0.1764	0.1292	0.4075	0.0743	0.5949	0.1332	0.2353	0.3802	0.2111	0.1742	1.9574	0.1245	0.1784	0.3604	0.3037	0.5263	0.4445	0.4378	0.4797	0.3152	0.4254	0.1029	0.0209	0.3785	0.1557	0.1251	0.1537	0.0399	0.0863	0.9511	0.4045	0.2845	0.5708	0.4042	0.5394	1.2467	0.157	1.0034	0.3919	0.8622	7.4584	0.3732	0.1943	0.4862	0.2285	0.1941	0.1244
AC087752.4	0.6342	0.475	0.2486	0.1821	0.8615	0.1745	2.0964	0.773	0.4878	0.8769	0.1566	0.5373	0.4217	0.2722	0.503	0.5944	0.4033	1.5833	0.2735	0.8339	0.138	1.1107	1.4989	1.0037	0.2943	1.3028	0.061	0.126	0.4166	0	1.0341	0.5203	2.2013	0.2314	0.6413	0.4128	1.2427	1.6011	0.3406	0.4778	0.4856	0.826	6.434	0.8052	0.4566	0.5617	0.5752	0.9329	0.5843
AL158212.3	0.943	0.6136	0.6642	0.3574	0.8246	1.2619	1.7584	1.156	0.4149	2.3478	1.2633	1.4646	2.2037	0.4782	0.3447	0.6481	0.9809	2.5255	2.1415	0.7365	0.948	0.5486	1.9295	0.8755	1.4562	1.0823	0.7444	1.0236	0.6087	0.8122	3.5418	0.811	1.7511	0.5045	1.0617	0.8642	1.642	1.0688	0.3806	0.9447	1.069	1.2609	3.746	1.2175	0.6827	1.1637	0.6648	1.7496	0.2761
AC067817.2	0.3441	0.916	0	0.2174	1.2571	0.0694	0.5775	0.1978	0.1165	0.2908	0.0935	0.5498	0.3236	0.2889	0.1287	0.7741	0.3703	0.27	0.7123	0.0996	0.2471	0.39	0.1491	0.3328	0.0439	0.5925	0.5822	0.0376	0.9946	0.1678	0.2178	0.2923	0.1292	0	0.348	0.2464	0	0.7925	0	0.2662	0.2899	0.493	11.3039	0.3845	0.3114	0	0	1.1879	0
AC026740.1	1.549	0.3201	1.198	0.0266	1.23	0.951	1.9308	3.9668	0.057	1.7641	0.3658	0.9414	1.4074	0.0883	1.6368	2.0199	0.8696	3.8839	2.2942	1.656	0.6045	0.4961	1.2889	1.7912	0.9025	1.3407	3.5604	0.6071	0.7299	1.026	2.0606	1.0905	0.8431	1.5314	0.9194	0.3375	2.7753	0.958	0.1492	5.0418	0.7268	1.4473	1.9144	0.5016	1.1809	0.5249	0.2016	1.5619	0.1138
AC025917.1	0.3299	0.1952	0.2371	0.3126	0.1826	0.1997	0.2768	0.1896	0.1117	1.0036	0.1195	0.9663	1.85	0.2077	0.5071	0.5566	0.2248	0.5868	0.4458	0.3181	0.2896	0.2493	0.4924	0.3191	0.014	0.639	0.6512	0.1803	0.2861	0.0268	0.2553	0.397	0.2065	0.2648	1.1788	0.504	0.7251	1.1174	0.065	1.6405	0.6368	1.9357	20.5628	0.6963	0.7216	0.4929	0.3072	0.3796	0.1486
TRPM2-AS	0.1395	1.2226	1.4659	1.3306	0.0386	0.5509	2.7954	1.0574	0.059	0.0098	0.0316	0.0464	2.7442	0.0122	0.0145	0.1198	0.0125	0.0456	3.4526	4.5554	1.2587	0.0527	1.4771	0	1.9875	0.0375	0.0491	1.5874	0.0168	0.0708	0.2207	0.3455	0.0436	0	2.9615	1.0734	0.0589	2.5662	0	0.0321	1.8231	0.0238	0.2447	0.1407	0.0131	0.1132	0.0696	0.9903	0.2159
AP001528.2	0.3499	0.3188	0.1886	0.5526	0.3994	0.0882	0.1835	0.1047	0.481	0	0.8314	0.4076	0.377	0.2754	0.1908	0.3075	0.1412	0.2917	0.1697	0.0633	0.6936	0.1983	0.5685	0.6979	0.1256	0.1883	0.0925	0.3823	0.3476	0.5597	0.0923	0.2786	0.3833	0.0585	0.5971	0.3445	0.1941	0.4148	0.1615	0.1571	0.3799	1.5217	7.1833	0.509	0.0495	1.6406	0.48	0.3303	0.1847
AL109936.6	0.3969	0.2795	0.3328	0.5223	0.0732	0.1334	0.185	0.2957	0.2239	0.0745	0.8982	0.411	0.2765	0.0925	0.7145	0.124	0.0237	0.3806	0.8937	0.4146	0.1583	0.3498	0.414	0.1279	0.9849	0.4745	0.1865	0.5783	0.3186	0.1612	0.9771	0.6555	0.414	0.118	0.5351	0.1895	0.7828	0.2688	0.0651	0.3655	0.4411	2.843	13.6498	0.2464	0.0998	0.6015	0.176	0.333	0
ITCH-IT1	0.1281	0.1623	0.2761	0.1011	0.2126	0	0	0	0	0	0.1739	0	0.1338	0	0.1596	0.24	0.0689	0	0.0552	0.1852	0.3065	0	0.7398	0	0	0.2756	0.1354	0	0	0	0	0	0.0802	0.1713	0.518	0	0.1624	0.2602	0	0.0708	0	3.9313	33.4351	0	0	0.1248	0.2555	0	0
AP006621.2	2.5322	0.8322	0.91	1.5553	1.5572	0.7568	3.9349	0.7186	0.6348	6.8944	0	0.4994	1.5189	0.4429	1.2274	1.3186	0.9588	1.1038	4.8934	1.4923	0.1122	0.4251	3.522	1.2699	0.1197	2.4221	2.8758	0.2562	0.4066	0.2286	0.9895	0.3983	1.1154	0.1255	2.4659	0.9401	3.5676	2.2235	0.277	1.9172	0.8394	2.0155	12.0464	0.9606	0.4244	0.6396	0.5614	1.9222	0.1584
LINC02568	0.0716	1.0357	0.4887	0.0377	0.099	0.012	10.5596	0.1485	0.3028	0.0202	0.0324	0.1588	13.2797	0.0188	0.2602	1.7105	0.2695	0.0749	0.4321	4.4859	0.3212	0.1757	0.4393	0.2884	0.0304	0.1412	0.1135	0.3128	0.2413	0.0291	0.0378	0.2216	0.2464	0	0.2171	0.8455	0.0605	0.1454	0.0528	0.112	0.8603	0.2319	0.1758	0.2221	0.027	0.1627	0.0714	0.3217	0.0604
AL137009.1	0.0441	1.1739	0.0475	0.2089	0.3661	0.0445	0.2673	0.0845	1.368	0.236	0.0998	0.274	0.5529	0.2314	0.0458	0.3858	0.3322	0.3575	0.2345	0.1276	0.2551	0.1666	0.3609	0.1422	0.1032	0.4745	0.1399	0.1124	0.4461	0.0537	0.0775	0.2341	0.0828	0.1376	0.4608	0.4842	0.1864	0.1892	0.0868	1.4294	0.1625	0.4513	7.4284	0.2053	0.0831	0.2721	0.2347	0.9038	0.0993
AC124798.1	0.7576	0.3279	0.0896	1.1965	1.1198	0.2609	0.8399	0.2832	0.4065	0.2498	1.1667	0.5043	0.1641	0.1212	1.1572	0.762	0.174	0.2682	0.7649	1.4299	0.1603	0.1675	0.8273	0.2144	3.8145	1.3024	0.1368	0.212	0.1202	0.5855	2.3394	0.1471	0.2429	0.0371	1.0838	0.258	0.246	0.2065	0.4502	0.2705	0.3356	0.3498	0.5252	0.5161	0.1777	1.1792	0.5899	1.166	0.3589
OIP5-AS1	7.0891	4.9526	11.3684	6.5143	8.8815	5.4887	7.998	11.8041	12.8705	5.3401	5.1142	11.1642	6.3214	15.7157	7.2103	8.0511	11.1194	5.6548	5.6407	5.9647	14.6387	5.6187	8.0976	8.6309	5.4507	7.5855	6.3556	7.1014	10.6823	5.4051	7.8987	4.5069	8.8262	6.795	8.1532	13.687	8.2668	10.908	5.6583	8.7057	7.4033	10.3754	31.0274	6.9666	7.9178	9.3869	4.7056	6.7087	9.8982
PRR34-AS1	1.3403	3.0581	3.6782	0.789	5.948	1.5732	3.0332	2.4273	3.0102	2.6974	0.2647	1.3626	0.5347	0.8694	1.5946	0.8908	1.6389	0.9178	1.345	1.3395	0.6271	0.6628	1.4255	1.0606	4.432	1.8356	2.7055	0.5725	0.8804	1.6039	0.8999	0.9833	4.3016	6.6823	1.5526	1.6402	0.5253	0.8914	4.3905	1.6022	1.3086	1.7955	4.6694	0.9303	0.5238	1.5433	3.647	0.6835	1.7701
AC012467.1	0.8324	0.5275	0.2243	0.8216	0.3455	0	2.9102	0.1993	0.3521	0.1758	0	0	0.2718	0.0546	0.9077	0.9752	0.1679	0.4082	2.1984	1.204	0.1245	0.4716	3.6067	1.1069	0	0.112	0.11	0.1137	0.1504	0	0.6586	0.3867	0.2605	0.835	1.8939	0.149	0.2639	3.3828	0	0.4599	0.5477	1.0647	14.0212	1.2594	0	1.0137	0.2076	0.8979	0
AC139795.2	0.7637	1.3163	0.5723	0.8237	1.3763	0.8267	2.123	0.4727	0.7564	2.7778	0.9484	0.7191	2.8804	0.8355	1.4741	1.7109	1.2226	0.7673	3.0721	0.8689	1.0143	0.876	2.5759	0.8557	0.2377	1.6937	1.29	1.0482	0.7672	0.4427	0.8549	0.7565	1.5506	1.5447	1.3562	1.2737	0.8384	1.2869	0.6189	2.3412	1.1963	1.1722	3.7259	1.2053	1.3802	1.6333	0.892	1.6275	0.5034
AC037198.1	0.1453	0.783	0.1567	2.0947	0	0.4765	1.0164	1.7053	0.123	0.2456	1.2829	0.3386	0.2468	0.1525	0.2491	1.2602	0.4692	0.5702	0.2194	0.2365	0.6306	0.3706	2.0206	1.0895	0.1623	0.4692	0.6532	1.1714	0.6302	1.6387	0.1534	0.6173	0.3867	0.3888	1.1759	0.4163	0.9676	0.4184	0.0537	0.3212	0.8991	4.7969	52.7181	0.406	0.5344	0.9205	0.4351	0.1568	0.2455
AL451165.2	5.1772	5.0083	4.3699	2.3131	5.9948	1.4086	2.5723	3.7841	8.9333	4.7199	0.925	2.766	1.8328	4.2531	2.0377	2.3943	2.474	0.8819	3.1577	3.498	3.1185	1.0422	3.0501	1.7789	2.6735	2.1991	2.0168	1.2655	2.658	0.8303	1.4015	2.9295	2.4092	1.3212	1.3089	2.1949	3.1096	3.23	2.9677	2.5781	1.7035	1.2199	1.2192	2.4737	2.1193	4.1814	7.884	2.2045	7.7097
AC026470.2	0.0608	0.424	0.1967	0.7203	0.2019	0.1227	0.1701	0.4659	0	0.5652	0.0826	0.081	0.2224	0.0319	0.3032	0.171	0.1963	0.0477	0.2098	0.088	0.0728	0.3446	0.1317	0.1176	0	0.5235	0.1929	0.1329	0.1758	0	0.1283	0.226	0.2665	0.0813	0.4305	0.0871	0.6169	0.0824	0.0898	0.1344	0.4162	4.045	19.079	0.1132	0.6192	0.237	0.4854	0.1968	0.4109
AC026356.1	1.1581	0.3981	0.0846	1.6895	0.5215	1.0889	0.5216	0.7708	0.1661	0.8956	1.6258	2.1689	0.7076	0.1751	1.0519	1.0118	0.6548	0.4466	0.4317	0.9653	0.3289	1.5126	0.9214	0.2468	0.9269	0.5703	1.4735	0.8258	0.9077	2.823	0.9112	1.2818	0.6266	0.7351	0.9329	0.4638	3.4844	0.7047	1.2174	1.3014	1.085	1.1047	13.3909	0.6945	3.1976	0.4972	0.7442	0.2753	0.1989
AL031600.1	1.729	1.4216	0.5038	1.0332	1.0087	0.6128	0.9149	1.0741	0.4744	3.5141	1.9036	0.1866	3.1249	0.0736	0.5824	1.095	0.4023	2.1266	2.9217	0.8449	0.3635	0.4766	1.2149	0.7231	0.0298	3.4193	2.3716	0.3574	0.4052	0	0.5423	0.8683	0.819	0.8126	1.8902	0.8699	1.4813	0.633	0.4141	1.1876	1.5006	0.4304	0.9839	1.3923	0.2643	0.3642	0.746	0.9577	0.6315
AC002553.2	1.8508	0.918	1.1278	0.7625	1.737	0.7305	1.0129	1.079	0.1362	2.5158	0.3278	1.2856	0.6726	0.6333	0.7021	0.0754	1.6452	1.0734	0.9369	2.9099	0.3371	1.2767	2.9057	1.323	0.4622	2.4246	1.4464	0.1319	0.5815	0.2942	0.5943	0.4699	1.36	0.5382	2.3599	1.0371	1.9387	1.9077	0.2377	1.3338	0.2542	3.8703	29.4826	0.8991	1.2745	1.8033	2.4086	0.6944	0.1359
CARMN	0.1938	0.511	0.2855	0.2407	0.4078	0.2462	0.451	0.4194	0.3104	0.455	0.2109	0.2226	0.1229	0.0318	0.1724	0.4742	0.2682	0.5804	0.9033	0.413	0.1549	0.4242	0.6688	0.2304	0.0321	0.4569	0.2299	0.2336	0.0235	0.1875	0.2591	0.3668	0.326	0.0989	0.3232	0.1758	0.347	0.4259	0.0677	0.1994	0.2531	1.081	12.0773	0.4628	0.2109	0.3877	0.1712	0.4357	0.1524
PSMB8-AS1	0.9783	3.3999	0.877	2.0226	5.348	3.5704	1.6757	1.9056	6.6405	1.6812	2.03	1.4488	3.463	1.3957	1.7126	3.1116	1.5319	0.7418	4.2519	4.6828	1.7696	1.9309	2.4372	3.3277	0.5472	3.1938	2.0573	1.1832	5.3854	3.2692	2.1109	1.6108	2.6491	1.691	6.103	3.7466	4.7252	1.6307	2.4189	3.0246	2.8935	3.206	5.9719	4.0634	1.4675	1.7886	5.6154	2.3005	8.3932
AC009032.1	0	0.3525	0.1333	0.1464	0.2052	0	0	0.2368	0	0	0	0	0.0646	0.0973	0.0385	0.0579	0	0.0485	0.0266	0.0447	0.037	0.07	0.0446	0	0	0.0665	0	0.0675	0.0893	0	0.1304	0.2297	0.1934	0	0.1875	0.4425	0.1567	0.3349	0.2738	0.1707	0.0325	8.7273	55.3039	0.1726	0.3496	0.4215	0.1233	0.1333	0
AC016065.1	6.9992	1.5938	2.672	2.5951	0.9496	1.0347	3.009	2.2259	1.7512	2.447	0.8629	1.547	0.3462	1.2288	0.9391	1.0126	1.6509	1.852	2.0434	1.5758	1.1463	1.6049	1.4948	0.8165	2.7634	1.9831	1.5166	0.7936	1.1939	4.0829	1.475	1.5134	1.7047	1.2022	1.781	1.2935	1.3238	2.3244	4.8934	1.0383	0.5209	0.7153	0.9367	0.7438	0.9038	1.4771	1.7934	0.8422	1.5795
DGCR11	1.6241	1.159	2.8794	0.779	0.9788	0.6067	0.8917	2.6962	1.5675	2.9886	0.7188	3.5075	0.9491	1.4012	1.9493	1.2404	3.2688	1.7935	1.1413	0.4959	1.1375	0.9816	1.5899	0.6748	0.6219	1.424	1.5137	1.0451	1.1648	1.2317	0.4443	3.1871	1.1672	1.4161	1.0949	0.9217	0.8695	1.312	1.2614	0.8774	0.7473	1.7851	3.7238	0.9073	0.7213	1.1135	1.3443	1.6092	0.5893
AC005046.1	0.1705	0.3241	0.2297	0.8077	0.4953	0.5588	0.6556	1.5918	0.2884	0.072	1.0416	0.2269	0.4898	0.1565	0.3453	0.4793	0.3669	0.6353	0.8269	0.524	0.2295	0.0966	0.554	0.1649	0.0544	0.321	0.4506	0.326	0.4927	0.5194	0.2248	0.6109	0.3735	1.2541	0.905	0.2136	1.2429	0.7217	0.0629	0.3532	0.6955	0.8286	7.0891	0.6349	0.3857	0.7059	0.3402	0.5976	0
AF178030.1	0	0	0	0	0	0	0	0.0635	0	0.056	0.1799	0	0	0	0	0.1242	0	0.104	0	0	0.1189	0	0.1914	0	0	0	0.0701	0	0	0	0.0699	0.1055	0.0415	0.0886	0.067	0.1898	0	0	0	0	0.0349	4.2038	21.7642	0	0	0.1291	0	0	0.1119
AL451042.1	0.1469	0.5275	0.1056	0.58	0.4065	0.2469	0.137	0.0938	0.4971	0.2069	0.8643	0.4563	0.3581	0.334	1.0069	0.6884	0.2371	0.1921	0.1267	0.1062	0.3223	0.4439	0.1768	0.0474	0	0.4215	0.5177	0.4548	0.1415	0.0597	0.0517	0.2339	0.1226	0.262	0.1485	0.631	3.6629	0.2322	0.3615	0.6763	0.3351	0.8017	1.031	0.2279	0.1108	0.4293	0.5862	1.162	0.0827
AC093799.1	0	0.6717	0.0497	0.2183	0.3826	0.3719	0.58	0.1765	0.2339	0.5062	0.1251	0.4294	0.5778	0.2176	0.2872	0.4751	0.2231	0.8678	0.1788	0.4666	0.1655	0.4178	0.2662	0.1337	0.0882	0.4959	0.5847	0.8561	0.0666	0.4493	0.2431	0.367	0.375	0.0616	0.0466	0.165	0.1753	0.4682	0.3403	0.2801	0.3639	1.9335	4.3665	0.9869	0.1043	0.1796	0.2759	0.8948	0.1557
PITPNA-AS1	1.5234	0.9967	1.3246	0.3105	0.4896	1.041	1.0309	1.3179	0.8315	1.9101	0.8008	0.9814	0.3594	0.7219	0.0306	0.1382	0.5553	0.4627	0.7205	0.6398	0.7058	0.2785	0.7453	0.5228	1.5053	0.0529	0.1039	0.2417	0.4971	0.5391	0.2074	0.8871	0.4614	0.5259	0.7455	1.0556	0.2492	0.4993	0.9435	0.5702	0.4398	0.9052	0	0.8236	0.5004	0.9097	0.4903	0.159	0.4151
LINC00996	0.1472	0.5132	0.0529	0.5038	0.9982	0.6559	0.3946	0.3525	1.3494	0.0622	0.9163	0.3593	1.5768	0.2961	0.2064	0.644	0.1848	0.1925	0.4761	0.3993	0.536	0.1112	0.3898	0.4984	1.7851	1.6239	0.3762	0.0603	1.3298	0.4187	0.932	0.2084	0.215	0.0492	2.469	0.7994	0.3889	0.0249	0.7066	0.6914	0.3036	0.5148	0.5683	0.5026	0.1388	1.1236	0.71	0.7676	1.9481
AC022400.5	1.229	0.3824	0.3373	0.247	0.742	0.3381	0.5625	0.4708	0.5672	0.793	0.2124	0.357	0.7588	0.2462	0.1393	0.4189	0.541	0.8065	1.0021	0.7757	0.6017	0.2279	0.8069	0.4754	0.0998	0.6733	0.6379	0.2564	0.0323	0.0545	0.2593	0.522	0.4056	0.4782	0.9265	0.448	0.9067	0.9384	0.264	0.5926	0.5529	1.2119	6.5401	0.9362	0.3286	0.4572	0.4459	0.6508	0.5662
CRNDE	4.7881	2.5262	5.0197	0.3318	4.8231	0.5772	6.6863	0.8447	3.4381	12.1435	0.8951	1.2802	1.51	2.4922	1.3373	1.0473	2.2001	4.3382	3.2821	7.2245	0.8258	0.3345	5.914	3.559	3.1226	5.0043	0.5112	0.5887	0.8008	0.3554	0.0554	2.7142	2.8271	3.4252	2.7892	1.9035	0.7807	2.7428	1.5725	3.7101	0.4471	3.8862	10.2308	2.2409	5.173	2.8584	3.1583	1.5159	0.4436
AL117381.1	0	0.5416	0.0768	0.1125	0	0.7902	0.0996	0.0682	0	0.1204	0.0967	0	0.3349	0.0374	0.3107	0.1335	0.2299	0	0.3071	0.103	0.0426	0.0807	0.0514	0.0689	0.0454	0.0766	0.4518	0.0389	0.7204	0.2604	0.0751	0.2269	0.4904	0.2858	0.2881	0.357	0.8127	0.193	0.1052	0.1574	0.5249	8.8184	31.3415	0.3316	0.3223	0.3469	0.4263	0.2305	0.2406
LINC02038	2.4362	1.5269	0.7004	0.3206	0.6742	0	0.1136	0.2852	20.3364	0.4574	0.0368	0.6126	2.0223	0.4261	3.6605	1.5223	0.2476	0.5097	0.3502	0.9593	0.4698	1.135	0.0586	0.0785	0.0173	0.9612	0.2862	0.2218	0.8215	0.033	0.0571	1.0491	1.0505	0	0.1642	0.3101	0.103	0.0733	1.519	0.5234	1.3538	3.4071	0.228	1.4618	0.3062	4.7208	0.054	1.6936	0.823
AP000695.1	0.3877	1.6636	0.3537	4.4751	0	1.2335	0.4589	0.657	0.2019	0.0252	12.8794	0.0397	0.4363	0.1721	1.4312	1.5656	0.1444	0.7957	0.4759	0.1726	0.2677	0.1352	1.6586	0.8366	0.4378	0.5456	1.0092	3.7809	0.2155	1.9995	0.472	0.3642	0.9335	2.314	0.5429	0.4058	2.1936	0.1212	2.0703	0.3296	1.6801	0.2442	0.1256	0.1666	0.1012	0.0581	0.2976	0.5792	0.7054
AC006378.1	0.6701	0.6901	0.4967	0.2646	0.4172	0.2957	0.82	0.5214	2.1259	2.0524	0.4549	0.5575	0.8752	0.2856	0.783	0.6673	0.3605	0.953	1.1196	0.1212	0.3759	0.3797	0.6049	0.5671	0.2138	2.5687	0.5314	0.2059	0.4237	0.1531	0.2651	0.9116	1.3894	1.2324	0.8894	0.6297	1.009	0.7659	0.4329	0.7173	0.485	0.9	9.612	0.312	0.8054	0.6121	0.9192	0.6776	0.7782
AP000766.1	0.1801	0.367	0.222	0.3607	0.8867	0.2401	0.7018	0.3266	0.4355	0.5871	0.7076	0.7537	0.7193	0.3983	0.7497	0.4523	0.4188	0.3938	0.4799	0.2745	0.3465	0.3718	0.906	0.5227	0.1765	0.4985	0.6258	0.4218	0.7345	0.3058	1.1607	0.4304	0.6323	0.3442	0.9304	0.866	0.5629	0.9021	0.133	0.3803	0.3658	1.0863	7.5728	0.5751	0.4731	0.7585	0.4237	0.4997	0.1304
AL359091.5	0.4559	1.197	1.2638	0.4628	0.6488	1.3138	3.3699	0.2495	0.2204	3.1916	0.7074	0.2601	0.5444	0.2392	0.4058	0.5494	0.946	1.4819	0.8424	1.2717	0.0779	1.6974	1.6461	0.3149	0.4987	0.1402	0.8263	0.8896	0.7529	1.6669	0.3435	0.8989	2.9758	0.3484	0.7903	0.4663	1.0735	0.6617	1.6349	0.2519	0.8228	0.3999	0.5485	0.4851	0.1473	0.2538	1.1695	0.4215	0.66
AC068790.4	0.2025	0.1926	0.2184	0.2399	1.3453	0	0.7082	0.291	0.6855	0.1711	0.1375	0.1348	0.3175	0	0.1893	0.0949	0.1635	0.6357	0.5677	0.9522	0.1212	0	0.4388	0.2938	0.1293	0.218	0.2142	0.166	0	0	0.4274	0.0538	0.2536	0.4064	0.3073	0.5076	0.1284	0.1372	0	0.1679	0.2666	1.9691	11.942	0.3772	0.2291	0.1973	0	0.5462	0
AL157932.1	0.2201	0.186	0	0.7533	0.6092	0.2961	0.3079	0	0.4966	0.31	0.7971	0.2931	0.23	0.154	0.1829	0.7565	0.1579	0.2303	0.4113	0.3184	0.4391	0.1663	0.3179	0.4258	0	0.7106	0.3103	0.5212	0.6362	0.1789	0.7742	0.5064	0.643	2.1593	0.2226	0.2627	0.1861	0.497	0	0.2432	0.5022	1.5018	2.163	0.7515	1.1621	0.6434	0.4393	0.7124	0.1239
LINC02001	3.3921	3.7914	3.477	7.1782	6.7976	4.4328	5.1179	8.066	9.5568	6.0289	3.7892	3.9153	2.5317	2.6827	1.9785	4.0721	7.8038	3.6974	5.0438	12.9915	1.8699	4.0145	8.1214	4.8321	9.0318	4.1716	2.7562	1.0591	3.912	1.9144	3.5613	3.4864	6.1292	3.2409	3.7514	3.2185	4.5342	7.674	12.906	2.6681	3.8794	2.5308	1.6537	3.4228	1.7581	5.2261	12.6038	2.5596	7.5929
AL021328.1	0.6194	0.8105	1.4218	0.0316	0.8626	0.0202	0.2236	0	1.1496	0.9286	0.2171	2.0483	0.1775	0.4089	0.2366	0.3933	0.1183	0.4233	0.6979	0.4046	0.2152	0.1812	0.2886	0.2706	0.204	0.258	0.0211	0.9717	0.0866	0.0244	0.2741	0.1061	0.2126	0.0802	0.3435	0.4578	0.1013	0.7173	0.0885	0.7728	0.3051	1.3087	3.0293	0.4465	0.0678	0.5841	0.2392	0.1509	0.3375
AC006017.1	0.3958	0.6522	0.512	0.375	0.0657	0.2395	0.4982	0.5307	0.3348	0.8026	0.215	0.4742	0.6823	0.0208	0.1726	0.1855	0.362	1.149	0.6997	1.7747	0.1895	0.1794	0.4573	0.3062	0.0505	0.8943	0.1674	0.0649	0	0	0.1253	0.2942	0.2725	0.4765	1.6009	0.3117	0.6022	0.5898	0.0584	0.6779	0.25	1.4175	6.5002	0.4054	0.5373	0.5013	0.7108	0.7258	0
AC009120.2	1.0389	1.1475	0.5306	1.5353	1.3114	0.3922	2.6511	1.4547	0.9869	7.2949	0.6435	1.0272	1.8442	0.1148	0.7875	0.7232	0.523	2.9509	2.1535	1.1864	0.28	0.42	1.3251	0.7639	0.0659	2.2294	0.9379	0.3718	0.2458	0.1629	0.8782	0.5709	1.2436	1.1134	0.9892	0.9658	1.2557	3.0742	0.1884	0.8358	0.4478	1.6911	7.5351	1.567	1.1547	1.3378	0.4728	1.4156	0.4003
AC080038.1	0.3001	0.9362	0.7216	0.8202	2.7976	0.6752	0.6133	0.4863	2.109	4.5051	0.6895	0.6146	0.4582	0.2664	1.3233	1.1898	0.4595	0.8512	0.7664	0.3839	0.2762	0.497	1.1835	0.5581	0.1178	0.8196	0.903	0.9963	0.3669	0.647	0.1948	0.6862	0.5635	0.3087	0.887	0.1983	1.0243	0.7192	0.8181	1.645	1.0814	0.6141	0.243	0.5373	0.3394	1.5517	0.3685	1.0208	0.4289
AL365181.3	1.1821	0.351	1.9875	3.0486	0.8098	1.651	23.9667	23.8477	0.8113	8.4729	2.2899	18.7204	0.786	17.735	8.1654	0.6121	20.9581	5.9675	29.3729	10.708	12.8077	0.1686	2.7403	0.6076	8.7519	2.3396	8.19	0.7769	0.9796	0.9471	18.3686	1.0533	0.5123	0.1106	0.5518	1.4502	13.5639	2.6934	0.2564	1.4661	0.7355	0.1523	0.1915	0.2078	5.9293	0.3302	0.4454	4.753	1.8293
AC068282.1	0.3929	0.7315	0.5295	1.1118	1.0193	0.3385	0.6182	0.831	2.3546	0.5049	0.189	0.3814	1.223	0.2577	1.8874	0.445	0.229	0.7193	0.4589	0.367	0.3821	0.7514	0.402	0.2296	0.2351	0.5021	0.3289	1.3283	0.4022	0.5387	0.4059	1.2907	0.5072	2.2993	0.6953	0.6506	0.3529	0.8705	2.188	0.4522	0.3749	0.3769	0.7928	0.7088	0.6575	0.7975	1.3557	0.2472	1.7145
AL355388.1	0	0.842	0.1432	0.5245	0	0	0.2787	0.4453	0.7868	0.5051	0	1.1496	0.1735	0	2.4422	0.3113	0.3931	0.1042	1.3748	0.2402	0.4372	0	0.3358	0	0	2.5017	0.2107	0.0726	0	0	0.1402	0.1058	0.0416	0.0888	0	0.1902	0.1684	0.225	0	0.4037	0.0699	1.0196	1.6783	0.3711	0.4509	1.0355	0.9278	2.8661	0.6732
AL512791.1	0.9766	2.1383	0.6701	0.9114	1.4742	1.1642	2.8559	0.9354	0.4507	3.601	1.085	2.0094	2.7831	1.118	1.3832	1.8308	0.9076	2.0203	4.2113	1.9264	1.5408	0.4025	1.7953	1.2022	0.3399	1.6242	1.0326	0.8247	0.6415	0.1082	0.9367	0.4242	1.5005	0.3563	3.0527	0.89	4.5031	1.0825	0	2.1584	2.524	4.5428	16.4515	3.5547	1.3057	3.1142	0.7087	2.107	0.15
AC008124.1	1.4618	0.7669	0.9415	2.1314	2.809	0.8118	0.9341	1.0514	1.6675	1.8273	0.7025	1.1844	1.0354	0.665	2.0744	0.7518	0.9662	0.5993	2.4647	1.0552	0.8387	0.8345	1.6547	1.0034	1.1407	1.2784	0.7641	0.4891	1.0681	0.4838	1.6665	0.8284	0.9167	0.7653	1.6748	1.0937	1.3537	2.0527	0.6145	1.1343	0.5808	1.5463	6.012	1.2591	1.2728	2.131	0.9013	1.0365	0.7907
AC010654.1	3.9887	1.6505	0.4976	0.4686	1.861	0.2993	3.1811	0.442	0.4462	0.6406	0.4476	0.6583	0.5511	0.3286	0.6163	0.8651	0.8868	0.388	3.4541	0.7868	0.5129	0.5604	1.6188	7.5879	1.0728	0.4611	0.8365	0.6484	0.5717	0.2812	0.7652	3.7453	0.3095	1.5874	5.3004	0.6373	1.1704	2.0096	0.5355	0.7285	0.9024	4.8577	1.0412	2.2406	0.5221	1.5738	0.592	1.0668	0.9466
AC127024.4	1.3836	0.9318	0.7459	1.5707	0.718	0.3489	2.177	1.0767	1.0243	2.2652	0.822	1.2664	2.259	0.3176	0.7545	0.8916	0.7445	1.6964	2.1628	3.3149	0.828	0.882	2.3108	1.7564	0.3863	1.8612	0.9144	0.4253	0.3749	0.1054	1.3686	0.5969	1.2991	0.2314	1.924	0.6811	3.6186	2.5774	0.2554	0.9556	0.7739	3.0974	12.7465	0.8052	1.3697	1.4324	3.9689	1.6792	0
TMEM147-AS1	1.4403	0.7207	0.5838	2.0824	1.6723	0.9121	1.2344	1.2602	0.8521	1.6471	1.9117	0.7858	0.727	0.2699	0.4049	0.8222	1.378	1.0537	2.7528	2.8392	0.3662	0.448	1.3608	0.7175	0.5874	2.389	1.7061	0.1923	0.2582	0.3102	1.2054	0.368	1.1185	1.7455	2.0151	0.6514	1.8675	1.7459	1.3754	1.1668	0.5901	0.8256	1.0261	1.0487	0.6922	0.8969	1.4154	1.5946	0.6951
AC087286.2	0	0.3837	0	0.1593	0	0.0814	0.0564	0	0	0.1023	0.2192	0	0.0843	0.1482	0.2012	0.1891	0.1086	0.0633	0.087	0.0292	0.0483	0.0915	0.204	0.1171	0	0.0869	0.0853	0.2205	0.0583	0.0492	0.1703	0.0857	0.101	0.054	0.3673	0.1734	0.0512	0.1093	0.0596	0.2007	0.2762	2.767	20.4794	0.1879	0.0457	0.0393	0	0.1306	0
AC009812.1	0.9717	0.313	0.9103	0.5409	0.9522	0.2732	1.8492	0.2594	0.8895	1.7499	0.3245	0.7423	0.2746	0.2842	0.4368	0.3583	0.6857	1.6124	0.7831	1.8319	0.6673	1.029	1.185	2.2648	1.0268	0.8571	0.5727	0.2437	0.2532	0.3301	0.3362	1.4039	0.708	0.3409	0.886	0.5817	0.5252	2.2121	0.6117	0.6513	0.2432	0.8803	2.7841	1.1124	1.3156	0.745	1.2715	0.5155	0.296
AC104667.2	1.2385	1.7839	0.9538	1.4225	1.0683	0.2271	1.6646	0.57	0.7893	1.6445	0.0437	1.0492	0.7647	1.3249	0.6716	1.4623	0.701	0.8456	2.0807	3.42	0.3369	0.5833	1.4055	1.2445	0.8724	0.3635	1.4625	0.4218	0.4184	0.2745	0.8315	2.0153	0.9766	2.0224	0.5693	1.0135	1.8763	0.7517	1.0214	1.955	0.5843	0.395	0.1016	0.4792	0.8188	0.7522	1.348	1.5268	1.2226
AL137003.2	0.955	1.8557	0.3394	0.6878	3.4154	0.614	1.5705	0.8242	4.99	2.7578	1.2113	2.6825	2.0506	0.5176	1.4519	1.6919	0.7679	0.8235	1.4436	1.3283	0.9043	0.9158	2.2889	0.9541	0.3616	2.9362	1.4092	0.539	0.8948	0.8186	1.063	2.6187	0.9854	1.8951	2.0589	0.6988	1.7565	0.3128	0.6509	1.3858	2.0608	1.6646	11.9329	2.052	1.9471	2.0348	3.3087	1.2113	1.2764
AC090114.2	1.8842	0.7802	1.6447	1.5594	1.6489	1.9653	1.9433	0.8571	1.8976	1.6559	0.6717	1.3774	1.2546	0.5052	1.3766	1.6846	1.156	1.4488	2.7126	3.1296	0.8677	0.8986	0.8072	2.067	0.9156	1.1052	1.6209	0.9119	0.824	0.6443	1.1872	2.4036	3.0182	1.7526	1.2792	0.6543	2.2551	2.3173	1.4833	0.7615	1.6161	2.1639	1.2324	1.9934	0.944	0.9161	0.8062	1.3971	0.7271
AC092794.1	0.778	0.6091	0.2467	0.506	1.2158	0.2308	1.2801	0.5698	1.3939	1.3534	0.1243	0.4874	0.9564	0.2641	0.1996	0.3432	0.3694	1.0414	0.7499	0.9599	0.1917	0.2593	1.2229	0.6639	0.1168	1.1327	0.4839	0.2	0.1323	0.1116	0.8209	0.2673	0.4297	0.1836	1.1107	0.1638	19.7301	0.961	0.1352	0.5816	0.3614	1.2645	9.7329	0.6818	0.1553	0.8472	1.0959	0.6912	0.0773
AF129075.1	0.3019	0.7229	0.217	0.3444	0.6127	0.3384	0.8445	0.5141	0.7947	0.7653	0.6377	0.3573	0.6309	0.2816	0.6272	0.4402	0.5776	0.816	0.7667	0.6551	0.3011	0.3421	0.5814	0.292	0.1499	1.1912	0.2128	0.2199	0.2909	0.0818	0.3539	0.4987	1.1129	0.2244	0.9159	0.5044	0.8507	0.6135	0.3468	0.8896	0.4945	1.0985	7.0636	0.6872	0.3036	0.621	0.9371	0.7599	0.4533
LINC01564	0.4341	0.1626	0.5531	1.1218	0.1638	0.3184	0.2483	1.0582	0	0	0	0.1051	0	4.0992	0.0123	0.5548	2.6326	0.1238	3.9646	4.9372	0.2597	0.2012	0.5699	0.229	0.1133	0.5095	3.3795	1.5631	0	0.1202	1.2074	0.0419	0.6545	0.2639	0.1796	0.3673	0.1251	0.0267	0.7576	2.2456	0.7686	0.2221	0	0.2388	0	0.0577	6.9685	0.0426	0.0667
AC008735.4	1.0076	0.5831	0.5195	0.3459	1.3093	0.8838	0.9803	0.8392	0.8895	1.5177	0.4759	0.2916	0.8239	0.1379	0.5187	0.698	0.6835	0.6187	1.4357	1.1723	0.2359	0.3972	0.9175	1.0169	0.615	1.0371	0.7411	0.2394	0.1266	0.2136	0.6933	0.1861	0.7404	0.4102	0.5759	0.4078	1.4443	0.6825	0.1294	0.5083	1.0839	0.1793	2.3984	0.3671	0.446	0.4268	0.1748	1.3232	0.444
THCAT158	0.2241	0.1657	0.2417	0.354	4.8382	1.3565	0.3135	0.5367	0.9482	3.2828	0.4565	2.6856	0.4294	0.0588	0.2328	0.5952	0.2412	0.2638	0.3544	0.1351	0.1118	0.2117	0.1888	0.1445	0.0238	0.8442	0.5135	2.0411	0.4319	0.4098	0.473	0.357	2.3617	0.7995	0.7178	0.0267	0.1895	0.329	0.5517	8.3591	0.354	0.6499	1.4159	0.2087	0.3804	0.6188	0.4473	0.2015	0.1262
AL136531.1	1.9422	0.6682	0.8974	1.0078	0.7371	0.5597	1.5521	0.5315	0.2817	1.9224	0.6028	0.4432	0.6668	0.4076	0.0692	0.5201	1.0748	0.4354	2.2971	3.7323	0.4649	0.2515	0.8816	0.9124	1.8414	1.0748	1.4668	0.6367	0.7217	0.2029	1.1709	1.3846	1.9798	0.2227	1.2907	1.033	3.2366	1.4283	0.1639	1.257	0.409	2.1011	4.5569	0.7233	0.6278	1.7301	0.5536	0.838	0.1875
MACC1-AS1	0.0417	0.1585	0.0449	0.0329	0	0	0	0	0	0	0	0	0.2178	0.0219	0.1559	0.0391	0.0224	0	0.1078	0.0603	0.0499	0	0.0301	0.1209	0	0.0897	0.4848	0.0455	0.1205	0	0	0.0443	0.0522	0.1115	0.0843	0	0.0529	0.0282	0	0.0461	0.2853	2.3461	15.2719	0	0.2358	0.0406	0	0.045	0
AL590723.1	0.2117	0.4563	0.137	0.7691	0.2109	0.1709	0.2369	0.4461	0.215	0.2505	0.1725	0.2255	0.3761	0.2444	0.7653	0.4366	0.319	0.299	0.1826	1.1332	0.2534	0.4319	0.6422	0.86	0.4594	0.2734	0.4925	0.6478	0.6732	0.0516	0.8042	0.5845	0.7157	0.2266	0.7708	0.2426	0.5369	0.4589	0.3752	0.3977	0.535	2.6434	12.9289	0.3943	0.3832	0.5364	1.183	0.2741	0.2146
AP003469.2	0.5575	0.2748	0.4007	0.7826	0.1029	0.4374	1.1262	0.5339	0.1048	0.6804	0.0841	0.0825	1.9417	0.1625	1.3511	1.3353	0.1666	1.3609	1.5759	2.7776	0.4077	1.2635	0.3579	0.2396	1.0673	0	3.9952	0.3046	0.179	0.8305	0.9803	3.6175	0.3877	5.7999	0.7517	0.3105	1.9636	1.8042	1.8295	0.6502	0.8152	0.3169	0	0.4037	4.4148	0.1811	0.4944	0.2005	0.9417
AP001189.3	0.2864	0.5705	0	0.7431	0	0.4127	0.9155	0.1959	0.6231	0.1383	1.2223	0.4902	0.3206	0.4723	0.5864	0.882	0.7705	0.931	1.0938	0.2367	0.6121	0.7419	0.7682	0.9497	0.2872	0.7044	0.3893	1.1178	1.3599	1.4462	0.3885	1.0861	0.7427	0.1095	0.5379	0.3223	0.1556	0.9977	0.3625	0.5199	1.0339	0.5862	0.2585	1.2571	0.4166	0.9966	0.0816	1.0151	0.2073
LINC02361	1.2384	0.7394	0.387	0.6236	1.5497	0.7423	0.502	0.4126	1.6704	1.5317	1.1942	0.7885	1.144	0.9134	0.5033	0.858	1.4389	0.6337	0.6037	1.4928	0.9022	0.4882	0.5703	0.3819	0.6185	0.8112	0.873	0.4217	1.8416	0.1969	0.3219	1.477	1.5279	4.2254	1.5247	1.9149	1.9117	1.1671	2.147	0.6049	0.4535	1.4877	0.8314	1.9218	0.0406	0.8394	1.2535	1.9749	0.8186
LINC00885	0.0793	0.5385	0.342	0.3221	0.5643	0.08	0.1584	0.1628	0.2876	0.3925	0.0615	0.2262	1.7638	0.1783	0.2965	0.7115	0.0853	0.0622	0.0684	0.508	0.0881	0.2054	0.09	0.9533	0.2314	0.1341	0.1437	0.4086	0.2783	0.1657	0.4064	0.3068	0.6028	0.1364	0.1375	0.2109	0.0575	0.2302	0.3179	0.5571	0.3877	0.6608	0.668	1.0549	0.4101	2.6271	0.0904	0.1222	0.2105
AC019069.1	1.0191	1.0131	0.1508	2.5404	0.7631	1.4109	0.1956	0.5933	0.6424	2.2793	8.8452	3.9902	0.6577	0.4089	1.2452	1.2548	0.5053	0.3606	0.448	0.0723	0.8848	0.7246	0.9235	0.7344	0.6758	0.4945	1.6479	0.524	1.0973	2.8494	0.9276	0.488	0.3752	1.0958	0.2425	0.5866	0.3294	1.2587	0.7082	1.9209	1.0414	0.777	0.1262	0.7442	2.7804	0.6814	1.0765	0.9268	0.8101
AC145423.2	1.6717	0.4944	1.6821	0.176	1.6654	0	1.7145	2.5617	0.3772	1.5067	0.3027	0.2967	0.3493	0.1754	0.9029	0.2089	0.7195	1.3991	1.1533	2.4986	0.1334	1.0104	1.6901	0.6467	0.5689	0.8395	0.5892	0.1827	0.4832	0	0.8231	0.5917	1.3952	0.1491	1.2397	0.4788	0.8479	0.6794	0.4937	0.3079	0.352	0.9124	3.9893	0.1038	1.2608	0.8687	0.4448	0.9618	0.5648
AC117498.2	1.5866	0.3961	0.2592	1.5186	0.7983	0.0485	0.269	0.3223	1.1389	0.325	0.0653	0.128	0.0502	0.1261	0.6292	0.6309	0.1293	0.2263	2.322	1.3909	0.1439	0.9262	1.1458	2.1855	0.1841	0.2069	0.61	0.0788	0.2084	0.1172	0.6087	0.1276	0.9028	0	1.4586	0.1377	0.1219	1.2701	0.923	0.4781	0.3037	0.1476	0.3037	0.2686	0.3263	1.0774	1.8228	0.363	2.3552
AC108727.1	0.2711	0.5584	0	0.6958	0.3376	0.2735	0.2844	0.3246	0	0.6872	0.2761	0.0902	1.2039	0.3556	0.3801	0.2541	0.0729	0.1595	0.3215	0.7353	0.2433	0.2304	0.881	0.2622	0.0865	0.5105	0.5733	0.1111	0.1959	0.2478	0.3575	0.2159	0.4667	0.0907	0.4112	0.2426	0.6016	0.3214	0	0.5242	0.3211	1.8033	17.8386	0.631	0.23	0.2641	0.4057	0.3656	0.1145
AC022306.2	2.2642	1.1741	1.3315	0.5201	3.2811	0.3737	2.1303	1.4194	1.3235	1.0436	0.2795	1.2057	0.8818	1.1879	1.8985	0.8103	0.8638	0.9368	0.4793	1.1016	0.3942	0.7931	1.7838	0.7565	0.6305	2.1707	0.4353	0.5173	1.0114	0.3512	1.5202	0.459	3.5561	0.3855	1.3738	1.6212	1.2006	2.7607	0.4864	1.6377	0.5852	1.1796	4.5076	0.575	1.2575	3.0484	0.575	1.2434	0.7649
AL441992.1	3.5742	3.6928	1.6892	1.9719	8.0485	4.0004	11.3669	7.3155	6.6279	5.5437	2.9253	1.3689	3.3254	1.8496	3.1733	3.3042	3.1349	5.2633	5.996	15.6872	3.1058	1.942	5.5868	1.6574	6.2802	3.2666	5.0216	3.8523	2.4765	2.7451	5.9408	3.2493	4.8117	10.0859	2.5252	4.3472	4.4079	7.0642	9.1106	3.2192	1.9332	2.3549	3.9177	1.8235	1.3294	2.7669	7.0345	3.4331	9.1805
AC010719.1	3.6369	3.7288	1.9221	0.6195	12.7882	0.5395	0.8477	1.0587	1.5084	3.2539	0.6294	1.3291	2.3844	0.2245	0.9777	0.8355	0.7674	1.5947	3.4595	5.596	0.4054	1.8588	3.3733	0.4828	0	3.6451	0.5655	0.2143	0.1031	0.1304	1.1286	0.265	0.2901	3.0525	5.7693	1.9148	3.617	0.2415	0.0527	2.8959	1.2952	1.1676	6.3818	1.4608	4.1952	0.938	2.9172	1.1539	2.2888
AC138393.3	0.4184	0.5008	0.2506	0.4772	0.0772	0.0469	0.6501	0.4007	0.1573	0.9427	0.1894	0.0619	0.7771	0.1219	0.0579	0.7407	0.3501	0.3647	0.8819	0.5715	0.5285	0.4741	0.705	0.2697	0.0297	0.9004	0.344	0.1524	0.2015	0.1133	0.5395	0.0247	0.4946	0.1865	0.6111	0.3661	0.6484	0.1889	0.1373	0.6164	0.4894	5.7083	14.0946	0.6492	1.1043	0.4529	0.742	0.702	1.0993
FLJ22447	0.0559	0.2596	0.1204	0.1764	0.2782	2.3571	0.1953	0.1605	0.0945	0.1337	0.2402	0.5329	0.1362	0.0782	0.0232	0.2618	0.1302	0.4456	0.1525	0.0471	0.1114	0.0422	0.39	0.045	0.0594	0.0501	0.3839	0.2238	0.3633	3.302	0.0982	0.1779	0.2855	21.6931	0.2542	0.1	4.8636	0.6369	1.7323	0.1234	0.2598	0.2001	0.8625	0.234	0.0948	0.1361	0.2229	0.0603	0.2359
LINC00926	0.5808	1.1825	0.2505	0.4357	0.4339	0.3954	0.9544	0.7162	0.258	0.5521	0.414	0.5895	1.8888	0.1447	0.5293	0.4967	1.2069	0.638	3.5624	2.1632	0.4605	0.3209	1.8035	0.7864	0.4216	0.8359	0.5987	0.1309	6.8402	0.0973	1.6468	0.8441	0.6771	0.0486	3.054	1.1488	0.359	0.7032	2.0048	1.3236	0.4815	1.887	5.0291	3.427	0.23	0.8912	1.4776	0.7674	0.748
AC061992.1	1.7936	0.7815	3.0699	7.0819	0.4095	0.6785	0.8466	1.2025	0.5311	2.1218	1.096	0.8358	0.2811	0.247	0.2375	0.7565	1.0857	1.7592	1.7595	1.4918	0.3623	0.6606	3.3516	2.1033	0.3434	0.3378	1.5172	0.4165	0.324	0.7925	0.4258	0.7975	0.3789	2.5791	2.222	1.1077	1.0803	2.7336	4.7679	0.929	0.838	0.5048	0	0.334	2.3842	0.1966	5.5028	0.653	5.7188
AC093388.1	0.1239	1.4133	0.5343	0.1957	0.4114	1.3121	0.3465	0.178	0.7337	1.0468	0.6729	0.2474	0.356	0.6175	0.2702	0.8128	0.3333	0	0.3205	0.7616	0.2965	0	0.5368	0.2995	0.2767	0.5332	0.5894	0.2708	0.7161	1.7365	0.8496	1.2826	0.4653	0.8286	1.0023	0.3105	0.6283	0.4615	0.5489	0.5818	0.1304	0.8874	4.565	0.5191	0.2803	0.3621	0.3708	0.4677	0.5232
MHENCR	7.9473	4.6366	4.6248	1.8644	11.65	3.3542	5.9992	4.8728	3.2072	10.0307	1.0837	3.8072	3.683	1.8319	2.3002	2.7116	5.6536	7.8275	9.6787	12.5058	1.4327	9.0441	6.9642	3.6341	5.8992	8.5878	5.3091	0.7813	2.6911	1.8238	3.4733	2.5422	9.7412	1.9571	8.844	2.9762	5.4813	5.7211	6.5804	2.9396	1.9256	1.6674	1.6104	5.4492	1.7681	3.0455	10.0194	4.8067	4.8868
PCAT19	0.306	0.716	0.33	1.2469	1.6056	0.3941	0.7422	0.4802	0.8319	0.2641	2.3077	0.5505	0.2773	0.6918	0.7872	0.3357	0.7112	0.4241	0.4394	0.2355	0.7053	0.4022	1.0087	0.6455	0.347	0.5465	0.3374	0.4447	1.0586	1.3611	0.2061	0.6395	1.1637	0.3136	2.308	2.2519	0.1651	0.7079	0.7837	0.7861	0.4182	1.0062	2.3309	1.3187	0.6519	4.2158	0.6757	0.8534	0.8524
AL360181.2	2.4678	3.7484	1.0551	2.352	0.9891	1.6309	3.3323	2.1191	0.72	4.8895	0.6933	0.8497	3.979	0.2456	0.6894	1.316	2.358	4.9411	4.0364	1.8156	0.9676	1.3501	3.841	0.7819	0.2444	1.7856	3.644	1.9761	0.5534	1.4521	0.7632	1.649	2.3704	1.2521	2.0223	0.8835	4.6937	4.0061	0.6284	2.1392	2.3296	1.7417	0.448	2.4959	1.1552	1.9484	2.3773	3.1211	0.7187
RAD51-AS1	1.6812	1.7001	3.1568	1.5738	6.8064	0.8956	3.7647	3.8537	6.9203	4.7167	0.9106	2.8041	2.3636	0.9118	2.5663	2.2221	3.1101	2.4901	5.5065	4.1328	1.1757	1.0704	3.9358	1.763	0.4641	5.4783	2.4567	0.6554	0.6006	0.2533	1.3055	1.033	3.2044	1.1623	4.4797	2.2926	5.7367	6.0012	0.5021	2.8493	1.0989	1.2759	3.2418	2.2601	2.0302	4.2516	1.847	3.943	2.2337
HIF1A-AS2	0.7191	0.6836	0.1861	1.9761	0.6448	6.1654	0.3017	0.9091	1.1925	0.1944	0.2539	0.3638	0.3081	0.0755	0.4123	0.5662	0.4411	0.4288	0.1736	1.2274	0.3873	1.0431	1.0594	0.2921	0.1836	0.4333	0.9124	1.5323	0.1247	1.8055	0.5463	0.0993	0.8102	0.6156	0.2327	0.6591	2.0972	0.4968	0.1062	0.3496	1.4764	3.0907	40.9733	0.3616	1.1389	0.1682	1.0044	0.3103	0.2429
AL049836.1	0.8401	0.5951	0.959	0.4292	1.3128	0.2492	3.3173	2.8397	0.9198	0.7933	0.2013	0.6579	0.4647	0.7519	3.603	0.139	3.6425	0.5041	3.2176	0.8578	0.6801	0.84	1.4632	0.3823	0.1577	0.6913	0.9927	0.405	0.0714	0.3614	0.2086	0.1312	2.3199	0.3305	0.1499	0.6369	27.9461	3.8828	0.2919	0.3003	0.078	0.2528	0.2081	0.5981	0.1118	0.1926	0.2958	0.9595	1.586
AC005479.1	0.2261	0.8312	0.2925	0.2143	1.8021	0.0912	0.7589	0.0866	1.6069	0.5732	0.4298	0.7224	0.8978	1.4473	0.0564	0.3391	0.4136	0.2839	0.7215	0.2289	1.3801	0.5125	1.0451	0.0875	0.0866	1.0219	0.5738	0.6918	0.7189	0.1654	0.1908	0.6002	0.4812	0.1815	0.4573	0.8419	0	0.2144	0.601	1.8489	1.0237	9.5793	8.4746	1.9368	0.6139	1.2337	1.1731	1.6586	0.2292
AC074032.1	0.7869	0.801	0.2828	0.1695	0.9898	0.3127	0.7003	0.4339	1.1298	0.3425	0.4209	0.3175	0.5731	0.1001	0.2526	0.5811	0.603	0.3929	1.1516	0.5001	0.214	0.5405	0.9644	0.3459	0.1978	0.4106	0.1513	0.3127	0.6547	0.3488	0.5283	0.3418	0.4329	0.7017	0.2653	0.6659	0.4838	2.0352	0.3874	0.4084	0.3138	1.2689	6.6277	0.4885	0.5935	0.8364	0.2379	0.3858	0.4834
AL031847.1	0.6342	1.5184	6.2295	0.3339	2.691	0	0.7884	0	0.3577	1.6671	0	0.3752	0.2945	1.183	0.1756	0.5284	1.2132	2.3774	4.1019	0.6115	0.3795	0.1597	0.8142	0.2726	1.7987	1.1374	0.447	0.3465	0.4073	0	0.0743	0.7108	3.0875	2.9219	0.7126	1.665	1.2509	0.2864	0.8325	0.6618	0.3339	0.4326	0.8902	0.6561	1.116	1.0985	0.2812	1.6723	0.5951
CD27-AS1	6.2204	3.1223	3.8659	3.9272	6.5362	3.0979	4.1535	3.9792	6.6081	5.447	1.9158	1.9613	8.2344	1.7095	3.483	2.4402	1.9041	4.2875	4.8906	3.1909	0.821	3.3215	3.6647	2.8572	5.233	5.2928	6.8737	1.9336	1.6559	2.2422	3.043	3.2983	3.0398	3.8579	3.9178	2.2716	4.7047	5.8239	5.5486	4.0483	2.8151	1.5635	3.0529	2.4023	3.0424	3.1898	3.9353	3.9605	3.1601
AC131009.3	1.2993	0.7647	1.5009	2.7116	1.6951	2.8084	1.4277	6.1332	0.157	1.6468	2.5204	1.3591	2.4728	0.5843	1.4459	0.6089	1.1984	2.1846	3.6017	2.4164	1.1663	1.0517	2.6809	2.6927	2.7243	1.7976	1.57	0.355	0.4024	0.5656	0.8813	0.4434	1.4523	0.4966	2.2525	1.8606	4.3541	1.1944	0.9594	0.5128	1.026	2.0894	3.7129	1.9011	1.5749	0.5425	3.7038	1.4016	2.5083
AC018926.3	0.1312	0.5405	0.2829	0.3626	1.3072	0.1323	1.1928	0.377	0.9991	1.3304	0.2672	0.6114	1.1653	0.2754	0.9403	0.246	0.4589	0.2574	0.9335	0.8066	0.1963	0.0743	0.758	0.571	0.2093	0.706	0.2775	0.4301	0.2844	0.1599	0.3461	0.2786	0.616	0.6143	1.1942	0.4228	0.915	0.6666	0.3875	0.8337	0.2418	1.6784	12.0182	0.9773	0.5937	1.0866	1.1782	0.7785	0.4433
ANKRD10-IT1	9.7885	10.8673	7.0715	10.6743	4.6437	4.1979	8.1951	8.6098	3.0985	14.235	5.4703	9.5298	17.5681	3.0395	6.7017	10.9534	9.3867	14.9169	10.021	11.197	3.7457	5.5087	15.9414	6.2147	1.1048	16.6597	4.506	2.8924	2.5501	2.4754	12.5758	4.861	6.3563	6.2794	15.993	8.1292	12.7072	14.9973	0.9834	7.4684	15.88	16.5245	62.3942	10.199	7.0435	8.7586	7.7731	10.595	4.668
AC138696.2	1.7916	1.2869	3.7344	1.6034	3.5698	2.6505	4.5102	2.1735	0.6063	2.4222	0.1622	1.4311	0.7488	1.7547	0.6699	2.0151	0.7069	1.4058	1.6996	4.9239	0.8577	1.4889	1.7252	0.8086	6.6312	1.6709	2.3995	0.7831	0.6904	0.5823	2.5204	4.5657	3.4391	0.7988	2.5365	1.0263	2.1203	2.6699	6.5264	0.7259	1.1318	2.0779	0.7545	2.3354	3.1079	2.4438	1.1917	2.5769	3.0264
GAS6-AS1	0.0855	1.7237	0.1602	0.2582	1.2153	0.6034	0.9301	0.5409	0.4275	3.5757	0.1715	0.4501	0.4115	0.3411	0.3241	0.4214	0.5237	0.1866	1.1968	0.4461	0.1001	0.1347	0.3676	0.2623	0.0308	1.0355	0.2396	0.1279	0.2201	0.1313	0.737	0.3373	0.0884	0.0149	0.1315	0.2447	0.1649	0.1535	0.0988	0.7061	0.6826	0.403	1.5177	0.5154	0.063	2.1611	0.1186	0.2685	0.0628
AC016831.4	0.0133	0.0169	0.0144	0	0.0221	0	0.1119	0.0383	0	0.0338	0	0	0.0209	0.014	0	0.0375	0.0072	0.0209	0.0517	0.511	0.008	0	0.154	0	0	0	0.0141	0.0073	0	0	0	0.0071	0.0417	0	0.027	0	0.1183	0.1535	0.0197	0.0074	0.0351	3.697	49.2917	0.0248	0.0151	0.026	0.0266	0.0431	0.0225
AC025171.4	0.9921	0.9997	0.1371	0.462	8.2791	0.4619	1.0674	1.3645	1.8941	4.0627	0.2764	0.7451	4.4923	0.2002	1.1256	1.3353	0.6296	1.0579	0.7789	1.0119	0.5481	0.6631	0.643	0.7381	0.0487	7.1997	0.4035	0.5977	0.2941	0.2481	0.1342	0.7293	1.258	0.8507	0.5917	0.5282	1	1.6887	0	1.1526	0.3616	2.9938	11.0348	1.3738	1.8995	1.7103	0.9137	0.7409	0.0859
AL031709.1	0.7348	1.2418	0.7262	0.4352	0.305	0.3706	1.2845	0.7037	0.2072	2.0178	0.3326	0.5706	1.7274	0.0964	0.5724	0.6313	0.3624	1.0089	1.9802	1.1514	0.1832	0.2776	0.5749	0	0.1172	1.3178	0.5179	0.2007	0.0885	0.0746	0.3876	0.4876	0.4983	0.6552	1.0527	0.2192	1.1646	0.9125	0.2713	0.6428	0.7092	0.5639	1.5472	0.4561	0.2771	1.0142	0.3665	0.7926	0.3103
AC015911.3	0.0627	0.2784	0.3721	0.9414	0.2084	1.0126	0.2194	0.4507	0.3185	0.106	0.5112	0.4594	3.5731	0.1811	0.2933	0.6175	0.2363	0.2954	0.2841	0.4311	0.8261	0.8888	0.5664	0.6372	0.1201	0.4389	0.3649	0.1543	0.6347	0.4589	1.0261	0.2998	0.1178	0.1679	2.9823	1.4377	0.1989	0.1913	0.2317	1.2307	0.4294	0.9952	7.9272	0.6719	0.0355	0.6725	0.939	0.5415	0.371
AC097376.2	0.7769	0.486	0.5993	0.4945	0.4782	0.5607	0.6322	0.696	0.4873	0.6282	0.2319	0.428	0.7453	0.4832	0.4821	0.6591	0.5081	0.423	1.1971	0.6612	0.503	0.4326	0.532	0.4696	0.3761	0.3639	0.2868	0.3513	0.3339	0.1429	0.378	0.6649	0.3773	0.327	0.5046	0.5011	0.5902	0.6941	0.1582	0.79	0.3279	0.9629	4.8794	0.4365	0.6099	0.6558	0.4945	0.5888	0.2545
AC011472.4	0.4882	0.7908	0.6433	0.1285	3.0625	0.2189	1.6691	0.4156	1.1015	0.5959	0.2946	0.5055	0.2551	0.4554	0.4733	0.2542	0.7297	0.2554	0.538	0.3139	0.0974	0.5533	0.5876	1.1542	0.1731	1.0507	0.7456	0.2964	0.4704	0.1322	0.3434	0.576	0.6112	0.0726	0.4389	0.9711	0.4815	1.4331	0.3204	0.5695	0.514	0.4441	9.4807	0.7576	0.8592	1.1628	0.1082	0.7022	0.2749
FLJ20021	8.0243	10.086	11.2322	3.6209	11.4763	9.0463	3.7722	6.2	13.578	6.8942	1.9686	7.6306	4.0161	5.0061	9.539	3.3813	7.3106	4.7619	7.2402	3.1212	3.7326	4.5468	5.0889	3.4565	3.9158	3.4467	13.4753	2.2474	4.775	4.6436	2.7391	8.8784	5.1072	2.7961	3.546	5.311	3.7621	4.7274	10.0578	7.2277	3.1772	2.8637	0.284	4.3008	5.6451	6.0115	7.5351	8.4742	6.7204
AC010615.2	0.0642	0.3906	0.0046	1.0003	0.0497	1.541	0.0539	0.5984	0.0072	0.1266	1.4063	0.7008	1.024	0.0337	0.0693	0.2848	0.0299	0.1477	0.048	0.4055	0.0205	0.097	0.1143	0.0166	1.5266	1.1559	0.0543	0.4723	0.068	0.6989	0.4335	0.3976	1.8376	1.1735	0.5799	0.0337	0.1031	0.5682	1.245	0.279	0.4168	1.8218	5.2624	1.0519	1.4621	0.2752	0.0939	0.1016	0.1952
PSPC1-AS2	0.425	0.449	0.3819	0.4475	1.1762	0.7145	0.7926	0.9499	0.5993	1.3767	0.1924	0.5658	0.8512	0.669	0.8829	0.5976	0.4955	1.0005	1.008	1.4858	0.5935	0.1606	1.0232	0.6166	0.0904	1.0672	0.749	0.3096	0.4095	0.0863	0.5979	0.3761	0.4878	0.9476	1.2895	0.8623	1.2575	0.6718	0.3138	0.8219	0.5967	0.9424	10.7396	0.3957	0.4808	0.8973	1.6963	1.3755	0.2393
LINC01781	0.1107	0.544	0.1194	0.5247	0.1379	0.6423	0.4259	0.1591	0.0469	0.0234	0.0752	0.9952	1.0704	0.3341	0.1208	0.4152	0.4916	0.0652	0.7522	0.1602	0.2817	0.0314	0.6798	0.6695	0.053	0.0596	0.2342	0.0303	14.1645	0.1012	0.2337	0.1911	0.4506	0	1.344	1.0309	0.4564	0.0375	0.0818	0.4283	0.2332	2.3517	4.3142	2.6553	0.1253	0.3777	0.7182	0.1792	0.3274
AC096741.1	0	0.053	0	0	0	0	0	0	0	0	0	0	0.0437	0	0	0	0	0	0	0	0	0	0	0	0	0.045	0	0	0.0604	0	0	0	0.0262	0.0559	0	0	0	0	0	0.0231	0	3.252	24.8287	0.0779	0	0.0407	0	0	0.0706
AC124067.2	1.1128	1.3651	0	0.0283	4.1126	0.6518	5.3215	0.0344	0.1215	0.0303	2.1934	0.2389	0.7314	0.0753	0.1566	1.043	0.0579	0.338	2.7243	2.5702	0.3007	1.2611	2.0221	0.3125	1.0537	0.1545	0.2657	1.0983	0	0.35	0.7196	0.0191	1.0561	0.144	1.1616	1.0024	0.2276	1.2887	0.5831	0.1587	1.285	0.9551	0	0.9693	0.0406	1.1891	0.3581	0.1549	1.1521
AC004148.2	2.5426	1.5244	1.9411	1.0962	6.4582	0.5545	4.8245	2.0535	0.9767	7.5136	1.1571	2.3969	2.2905	0.4399	0.8394	0.9919	1.3089	1.8764	3.8285	3.5685	0.5017	0.8722	3.1067	1.3026	0.2193	5.3833	1.6857	0.2253	0.437	0.2178	1.1456	1.1237	1.6259	0.6251	2.7102	1.4761	2.2655	3.2863	0.2436	1.5567	0.9985	1.5893	5.6143	1.5484	2.0057	2.3836	6.8836	1.9125	0.3482
AC010547.2	0	0.1238	0	0	0	0	0	0.1871	0	0.3302	0	0.1734	0.1021	0.1025	7.9544	0.3052	0.1402	0	0.0842	0.1413	0.3118	0.0738	0.047	0	0	0	0.8263	0.2847	0.1882	0	0.3435	0.0346	0.3669	1.3067	0.0659	0.1865	0	0.0882	0.0962	0.072	0.3086	0.9996	1.2341	0.4851	0.2947	0.2538	0	0.0703	2.5301
FAM83A-AS1	1.6331	0.1803	2.2037	0.5408	0.9097	0.829	1.7093	27.9222	0.3922	0.8992	0.2146	1.2905	1.1449	0.3206	1.3526	0.4345	0.3685	11.7807	0.1726	0.9068	6.5888	3.2238	2.0544	0.1936	0.6522	2.6757	4.4227	2.0494	0.7004	0.5394	0.1779	1.0852	4.7683	4.4817	0.5647	1.0034	2.0841	5.9307	1.5871	1.6649	0.2163	0.8087	2.3517	0.5886	1.8475	0.0411	1.9342	0.807	0.8009
ZKSCAN2-DT	0.6071	0.775	0.5808	0.5469	2.2574	0.1984	1.4111	0.9172	0.3183	2.3481	0.4296	0.535	0.7773	0.1391	0.4902	0.8656	0.7959	0.5032	3.37	1.3543	0.307	0.3876	0.7657	0.5541	0.12	2.88	0.4159	0.1495	0.2348	0.0834	1.1638	0.4176	1.0169	0.2859	1.2019	0.551	1.442	1.7434	0.0631	0.7937	0.6257	1.5663	5.2034	0.7086	0.532	0.9164	0.7507	0.987	0.3467
ZNF337-AS1	0.5513	0.2423	0.4506	0.4669	0.3543	0.6816	0.4788	0.2597	0.2407	0.973	0.2536	0.2782	0.7177	0.3919	0.1274	0.6584	0.4999	0.3628	1.1752	0.5145	0.4523	0.2469	0.4848	0.3569	0.0709	0.3397	0.4278	0.1968	0.167	0.2059	0.3706	0.6538	0.3006	0.7731	0.6249	0.3088	1.1049	0.6595	0.4268	0.3562	0.3721	1.3694	4.4093	0.5009	0.7142	0.6064	0.5234	0.47	0.338
[truncated: 490 more columns]
